# Supplementary material for: Exploring lateral genetic transfer among microbial genomes using TF-IDF
Source: Sci Rep. 2016 Jul 25;6:29319. doi: 10.1038/srep29319 (PMC4958990; doi:10.1038/srep29319)
Supplement: Supplementary Table S8 [file srep29319-s2.xls]

## Sheet: Enrich_27_OVER
GO Term	Name	Type	FDR	Single test p-Value	# in test group	# in reference group	# non annot test	# non annot reference	Over/Under
GO:0051179	localization	P	5.7e-61	2.1e-63	8568	13695	26437	55082	OVER
GO:0044765	single-organism transport	P	3.3e-51	1.3e-53	7067	11211	27938	57566	OVER
GO:0006810	transport	P	1.9e-50	8.3e-53	7709	12396	27296	56381	OVER
GO:0044262	cellular carbohydrate metabolic process	P	4.2e-47	1.9e-49	2680	3642	32325	65135	OVER
GO:0051234	establishment of localization	P	5.5e-47	2.6e-49	7742	12548	27263	56229	OVER
GO:1902578	single-organism localization	P	8.7e-46	4.4e-48	7102	11415	27903	57362	OVER
GO:0005975	carbohydrate metabolic process	P	1e-37	5.7e-40	4371	6722	30634	62055	OVER
GO:0071702	organic substance transport	P	1.2e-37	6.8e-40	5052	7932	29953	60845	OVER
GO:0071705	nitrogen compound transport	P	3e-35	1.8e-37	2632	3761	32373	65016	OVER
GO:0055085	transmembrane transport	P	2e-32	1.3e-34	4732	7494	30273	61283	OVER
GO:0000105	histidine biosynthetic process	P	3.1e-31	2.1e-33	174	69	34831	68708	OVER
GO:0045228	slime layer polysaccharide biosynthetic process	P	2e-30	1.5e-32	172	69	34833	68708	OVER
GO:0045231	slime layer organization	P	2e-30	1.5e-32	172	69	34833	68708	OVER
GO:0006547	histidine metabolic process	P	4.8e-30	3.7e-32	174	72	34831	68705	OVER
GO:0052803	imidazole-containing compound metabolic process	P	4.8e-30	3.7e-32	174	72	34831	68705	OVER
GO:0044281	small molecule metabolic process	P	6.4e-29	5.1e-31	9358	16125	25647	52652	OVER
GO:0045226	extracellular polysaccharide biosynthetic process	P	7.4e-29	6.3e-31	391	322	34614	68455	OVER
GO:0046379	extracellular polysaccharide metabolic process	P	7.4e-29	6.3e-31	391	322	34614	68455	OVER
GO:0050896	response to stimulus	P	8.4e-29	7.4e-31	9120	15684	25885	53093	OVER
GO:1901607	alpha-amino acid biosynthetic process	P	2.1e-28	1.9e-30	1494	1986	33511	66791	OVER
GO:0044712	single-organism catabolic process	P	3.7e-28	3.5e-30	3667	5711	31338	63066	OVER
GO:0042886	amide transport	P	6.1e-28	5.8e-30	828	945	34177	67832	OVER
GO:0009056	catabolic process	P	7.9e-28	7.7e-30	4819	7780	30186	60997	OVER
GO:0044264	cellular polysaccharide metabolic process	P	1.5e-27	1.5e-29	1484	1983	33521	66794	OVER
GO:0005976	polysaccharide metabolic process	P	1.6e-27	1.6e-29	1557	2103	33448	66674	OVER
GO:0008652	cellular amino acid biosynthetic process	P	1.1e-26	1.2e-28	1741	2421	33264	66356	OVER
GO:0006857	oligopeptide transport	P	1.5e-26	1.6e-28	517	507	34488	68270	OVER
GO:0006082	organic acid metabolic process	P	2.2e-26	2.4e-28	5787	9586	29218	59191	OVER
GO:0044723	single-organism carbohydrate metabolic process	P	2.6e-26	3e-28	3553	5557	31452	63220	OVER
GO:0043436	oxoacid metabolic process	P	4.9e-26	5.8e-28	5765	9557	29240	59220	OVER
GO:0051716	cellular response to stimulus	P	1.8e-25	2.2e-27	5530	9147	29475	59630	OVER
GO:0019752	carboxylic acid metabolic process	P	8.6e-24	1.1e-25	5527	9196	29478	59581	OVER
GO:1901575	organic substance catabolic process	P	9e-24	1.2e-25	4578	7467	30427	61310	OVER
GO:0044699	single-organism process	P	2.9e-23	3.8e-25	23964	44878	11041	23899	OVER
GO:0006520	cellular amino acid metabolic process	P	5.3e-23	7.1e-25	2916	4516	32089	64261	OVER
GO:0044248	cellular catabolic process	P	5.3e-23	7.4e-25	3597	5725	31408	63052	OVER
GO:0033692	cellular polysaccharide biosynthetic process	P	1.5e-22	2.1e-24	1323	1799	33682	66978	OVER
GO:0006811	ion transport	P	1.8e-22	2.5e-24	4012	6485	30993	62292	OVER
GO:0097588	archaeal or bacterial-type flagellum-dependent cell motility	P	2.2e-22	3.2e-24	748	886	34257	67891	OVER
GO:0034637	cellular carbohydrate biosynthetic process	P	2.4e-22	3.6e-24	1357	1859	33648	66918	OVER
GO:0001539	cilium or flagellum-dependent cell motility	P	4e-22	6e-24	748	889	34257	67888	OVER
GO:0044282	small molecule catabolic process	P	4.2e-22	6.4e-24	2648	4069	32357	64708	OVER
GO:0000271	polysaccharide biosynthetic process	P	6.3e-22	9.8e-24	1346	1848	33659	66929	OVER
GO:0071973	bacterial-type flagellum-dependent cell motility	P	1.1e-21	1.7e-23	725	859	34280	67918	OVER
GO:0015833	peptide transport	P	1e-20	1.6e-22	732	881	34273	67896	OVER
GO:1901605	alpha-amino acid metabolic process	P	2.8e-20	4.5e-22	2319	3537	32686	65240	OVER
GO:0015893	drug transport	P	4.6e-19	7.6e-21	643	763	34362	68014	OVER
GO:0042938	dipeptide transport	P	4.7e-19	7.9e-21	344	327	34661	68450	OVER
GO:0044711	single-organism biosynthetic process	P	1.1e-18	1.9e-20	6807	11761	28198	57016	OVER
GO:0006820	anion transport	P	6.5e-18	1.1e-19	2255	3483	32750	65294	OVER
GO:0006928	movement of cell or subcellular component	P	9e-18	1.6e-19	1081	1480	33924	67297	OVER
GO:0055114	oxidation-reduction process	P	9.2e-18	1.7e-19	4862	8190	30143	60587	OVER
GO:0006576	cellular biogenic amine metabolic process	P	9.8e-18	1.8e-19	708	880	34297	67897	OVER
GO:0051674	localization of cell	P	1.1e-17	2.1e-19	965	1292	34040	67485	OVER
GO:0048870	cell motility	P	1.1e-17	2.1e-19	965	1292	34040	67485	OVER
GO:0044106	cellular amine metabolic process	P	2.7e-17	5.3e-19	753	957	34252	67820	OVER
GO:0009308	amine metabolic process	P	2.7e-17	5.3e-19	753	957	34252	67820	OVER
GO:0097164	ammonium ion metabolic process	P	2.3e-16	4.5e-18	617	755	34388	68022	OVER
GO:0006974	cellular response to DNA damage stimulus	P	6.7e-16	1.3e-17	3053	4960	31952	63817	OVER
GO:0000160	phosphorelay signal transduction system	P	9.4e-16	1.9e-17	887	1195	34118	67582	OVER
GO:0035556	intracellular signal transduction	P	1e-15	2.1e-17	1067	1492	33938	67285	OVER
GO:0042402	cellular biogenic amine catabolic process	P	1e-15	2.1e-17	365	384	34640	68393	OVER
GO:0072337	modified amino acid transport	P	3.1e-15	6.5e-17	490	574	34515	68203	OVER
GO:0016054	organic acid catabolic process	P	1.4e-14	3.1e-16	1673	2549	33332	66228	OVER
GO:0046395	carboxylic acid catabolic process	P	1.4e-14	3.1e-16	1673	2549	33332	66228	OVER
GO:0009310	amine catabolic process	P	1.6e-14	3.5e-16	382	420	34623	68357	OVER
GO:0010038	response to metal ion	P	1.8e-14	4e-16	682	883	34323	67894	OVER
GO:0006950	response to stress	P	2.1e-14	4.9e-16	5779	10031	29226	58746	OVER
GO:0033554	cellular response to stress	P	2.6e-14	6.1e-16	4023	6781	30982	61996	OVER
GO:0007154	cell communication	P	2.6e-14	6.4e-16	2014	3154	32991	65623	OVER
GO:0009064	glutamine family amino acid metabolic process	P	3.4e-14	8.4e-16	757	1008	34248	67769	OVER
GO:0098656	anion transmembrane transport	P	3.8e-14	9.5e-16	1163	1684	33842	67093	OVER
GO:0035672	oligopeptide transmembrane transport	P	3.9e-14	9.8e-16	304	311	34701	68466	OVER
GO:1901565	organonitrogen compound catabolic process	P	5.2e-14	1.3e-15	1692	2597	33313	66180	OVER
GO:0006281	DNA repair	P	6.3e-14	1.6e-15	965	1355	34040	67422	OVER
GO:0006289	nucleotide-excision repair	P	7.6e-14	2e-15	131	87	34874	68690	OVER
GO:0040011	locomotion	P	1.3e-13	3.5e-15	1261	1862	33744	66915	OVER
GO:0006855	drug transmembrane transport	P	1.4e-13	3.9e-15	402	460	34603	68317	OVER
GO:0072329	monocarboxylic acid catabolic process	P	4.9e-13	1.4e-14	869	1212	34136	67565	OVER
GO:0034308	primary alcohol metabolic process	P	5.7e-13	1.6e-14	409	477	34596	68300	OVER
GO:1990267	response to transition metal nanoparticle	P	6.4e-13	1.8e-14	504	624	34501	68153	OVER
GO:0015697	quaternary ammonium group transport	P	7e-13	2e-14	175	145	34830	68632	OVER
GO:0009103	lipopolysaccharide biosynthetic process	P	1.8e-12	5.2e-14	809	1122	34196	67655	OVER
GO:0072348	sulfur compound transport	P	2.2e-12	6.4e-14	725	985	34280	67792	OVER
GO:0016053	organic acid biosynthetic process	P	2.4e-12	7.2e-14	2382	3868	32623	64909	OVER
GO:0046394	carboxylic acid biosynthetic process	P	2.4e-12	7.2e-14	2382	3868	32623	64909	OVER
GO:0044700	single organism signaling	P	3.9e-12	1.2e-13	1284	1934	33721	66843	OVER
GO:0023052	signaling	P	3.9e-12	1.2e-13	1284	1934	33721	66843	OVER
GO:0006541	glutamine metabolic process	P	4.3e-12	1.3e-13	253	256	34752	68521	OVER
GO:0042493	response to drug	P	4.9e-12	1.5e-13	889	1264	34116	67513	OVER
GO:0018202	peptidyl-histidine modification	P	6.4e-12	2e-13	368	427	34637	68350	OVER
GO:0018106	peptidyl-histidine phosphorylation	P	6.4e-12	2e-13	368	427	34637	68350	OVER
GO:0007165	signal transduction	P	6.8e-12	2.2e-13	1264	1906	33741	66871	OVER
GO:0015696	ammonium transport	P	2.3e-11	7.8e-13	371	438	34634	68339	OVER
GO:0008653	lipopolysaccharide metabolic process	P	2.4e-11	7.9e-13	831	1179	34174	67598	OVER
GO:0015711	organic anion transport	P	2.4e-11	8.2e-13	1854	2956	33151	65821	OVER
GO:0015906	sulfathiazole transport	P	2.4e-11	8.2e-13	74	36	34931	68741	OVER
GO:0034310	primary alcohol catabolic process	P	2.7e-11	9.2e-13	276	297	34729	68480	OVER
GO:0016052	carbohydrate catabolic process	P	2.8e-11	9.6e-13	1503	2338	33502	66439	OVER
GO:0009099	valine biosynthetic process	P	3.3e-11	1.2e-12	149	123	34856	68654	OVER
GO:0009313	oligosaccharide catabolic process	P	4.2e-11	1.4e-12	121	89	34884	68688	OVER
GO:0045117	azole transport	P	4.7e-11	1.7e-12	136	107	34869	68670	OVER
GO:0023014	signal transduction by protein phosphorylation	P	4.7e-11	1.7e-12	411	503	34594	68274	OVER
GO:0009445	putrescine metabolic process	P	7.2e-11	2.6e-12	184	171	34821	68606	OVER
GO:0044275	cellular carbohydrate catabolic process	P	7.3e-11	2.6e-12	566	752	34439	68025	OVER
GO:1901616	organic hydroxy compound catabolic process	P	8.1e-11	2.9e-12	608	820	34397	67957	OVER
GO:0006302	double-strand break repair	P	9.2e-11	3.3e-12	140	114	34865	68663	OVER
GO:0009084	glutamine family amino acid biosynthetic process	P	9.2e-11	3.4e-12	330	382	34675	68395	OVER
GO:0031297	replication fork processing	P	1.3e-10	4.7e-12	72	36	34933	68741	OVER
GO:1902599	sulfathiazole transmembrane transport	P	1.8e-10	6.7e-12	66	31	34939	68746	OVER
GO:0006970	response to osmotic stress	P	2.2e-10	8.1e-12	523	689	34482	68088	OVER
GO:0045005	DNA-dependent DNA replication maintenance of fidelity	P	2.5e-10	9.5e-12	109	78	34896	68699	OVER
GO:0018193	peptidyl-amino acid modification	P	3.3e-10	1.3e-11	781	1118	34224	67659	OVER
GO:0044724	single-organism carbohydrate catabolic process	P	3.5e-10	1.3e-11	1408	2200	33597	66577	OVER
GO:0044042	glucan metabolic process	P	3.7e-10	1.4e-11	341	406	34664	68371	OVER
GO:0006073	cellular glucan metabolic process	P	3.7e-10	1.4e-11	341	406	34664	68371	OVER
GO:0044283	small molecule biosynthetic process	P	4.7e-10	1.9e-11	3164	5377	31841	63400	OVER
GO:0015846	polyamine transport	P	1e-09	4.1e-11	240	259	34765	68518	OVER
GO:0032508	DNA duplex unwinding	P	1.1e-09	4.5e-11	246	269	34759	68508	OVER
GO:0032392	DNA geometric change	P	1.1e-09	4.5e-11	246	269	34759	68508	OVER
GO:0009082	branched-chain amino acid biosynthetic process	P	1.3e-09	5.5e-11	342	414	34663	68363	OVER
GO:0016051	carbohydrate biosynthetic process	P	1.6e-09	6.9e-11	1525	2427	33480	66350	OVER
GO:0009447	putrescine catabolic process	P	2e-09	8.6e-11	136	117	34869	68660	OVER
GO:0030980	alpha-glucan catabolic process	P	2.1e-09	9e-11	54	23	34951	68754	OVER
GO:0030978	alpha-glucan metabolic process	P	2.1e-09	9e-11	54	23	34951	68754	OVER
GO:0042884	microcin transport	P	2.5e-09	1.1e-10	121	99	34884	68678	OVER
GO:0035443	tripeptide transmembrane transport	P	2.8e-09	1.2e-10	233	254	34772	68523	OVER
GO:0005984	disaccharide metabolic process	P	3.3e-09	1.5e-10	203	211	34802	68566	OVER
GO:0015838	amino-acid betaine transport	P	3.6e-09	1.6e-10	145	131	34860	68646	OVER
GO:0006598	polyamine catabolic process	P	5.2e-09	2.3e-10	144	131	34861	68646	OVER
GO:0042939	tripeptide transport	P	5.6e-09	2.5e-10	260	297	34745	68480	OVER
GO:0046777	protein autophosphorylation	P	5.9e-09	2.7e-10	328	401	34677	68376	OVER
GO:0051181	cofactor transport	P	6.4e-09	2.9e-10	222	241	34783	68536	OVER
GO:1901615	organic hydroxy compound metabolic process	P	6.4e-09	2.9e-10	1369	2167	33636	66610	OVER
GO:0034635	glutathione transport	P	9.9e-09	4.6e-10	191	198	34814	68579	OVER
GO:0034775	glutathione transmembrane transport	P	9.9e-09	4.6e-10	191	198	34814	68579	OVER
GO:0009298	GDP-mannose biosynthetic process	P	1.1e-08	5.3e-10	62	33	34943	68744	OVER
GO:0009062	fatty acid catabolic process	P	1.1e-08	5.4e-10	226	250	34779	68527	OVER
GO:0008643	carbohydrate transport	P	1.2e-08	5.5e-10	1401	2232	33604	66545	OVER
GO:0042221	response to chemical	P	1.2e-08	5.9e-10	3506	6074	31499	62703	OVER
GO:0046164	alcohol catabolic process	P	2e-08	9.7e-10	517	712	34488	68065	OVER
GO:0010035	response to inorganic substance	P	2.2e-08	1.1e-09	945	1439	34060	67338	OVER
GO:0097501	stress response to metal ion	P	2.5e-08	1.2e-09	130	117	34875	68660	OVER
GO:0006066	alcohol metabolic process	P	3.3e-08	1.6e-09	862	1300	34143	67477	OVER
GO:0015847	putrescine transport	P	3.6e-08	1.8e-09	141	133	34864	68644	OVER
GO:0033013	tetrapyrrole metabolic process	P	3.7e-08	1.9e-09	334	421	34671	68356	OVER
GO:0019543	propionate catabolic process	P	4.4e-08	2.3e-09	67	41	34938	68736	OVER
GO:0019629	propionate catabolic process, 2-methylcitrate cycle	P	4.4e-08	2.3e-09	67	41	34938	68736	OVER
GO:0044781	bacterial-type flagellum organization	P	5.4e-08	2.8e-09	336	426	34669	68351	OVER
GO:0031460	glycine betaine transport	P	7e-08	3.6e-09	105	87	34900	68690	OVER
GO:0015886	heme transport	P	8.8e-08	4.5e-09	195	213	34810	68564	OVER
GO:0071470	cellular response to osmotic stress	P	1.3e-07	6.7e-09	175	185	34830	68592	OVER
GO:0006580	ethanolamine metabolic process	P	1.3e-07	6.8e-09	189	206	34816	68571	OVER
GO:0006772	thiamine metabolic process	P	1.3e-07	7.1e-09	199	220	34806	68557	OVER
GO:0042723	thiamine-containing compound metabolic process	P	1.3e-07	7.1e-09	199	220	34806	68557	OVER
GO:0006865	amino acid transport	P	1.4e-07	7.5e-09	1032	1611	33973	67166	OVER
GO:0051691	cellular oligosaccharide metabolic process	P	1.4e-07	8.1e-09	37	13	34968	68764	OVER
GO:0051692	cellular oligosaccharide catabolic process	P	1.4e-07	8.1e-09	37	13	34968	68764	OVER
GO:0070581	rolling circle DNA replication	P	1.4e-07	8.1e-09	37	13	34968	68764	OVER
GO:0030030	cell projection organization	P	1.4e-07	8.1e-09	633	922	34372	67855	OVER
GO:0006591	ornithine metabolic process	P	1.5e-07	8.2e-09	119	108	34886	68669	OVER
GO:0015879	carnitine transport	P	1.6e-07	9.4e-09	91	72	34914	68705	OVER
GO:0006464	cellular protein modification process	P	1.7e-07	9.8e-09	1654	2725	33351	66052	OVER
GO:0036211	protein modification process	P	1.7e-07	9.8e-09	1654	2725	33351	66052	OVER
GO:0042439	ethanolamine-containing compound metabolic process	P	1.9e-07	1.1e-08	231	270	34774	68507	OVER
GO:0006549	isoleucine metabolic process	P	2.1e-07	1.2e-08	182	198	34823	68579	OVER
GO:0009097	isoleucine biosynthetic process	P	2.1e-07	1.2e-08	182	198	34823	68579	OVER
GO:1901998	toxin transport	P	2.6e-07	1.6e-08	234	277	34771	68500	OVER
GO:0042891	antibiotic transport	P	2.6e-07	1.6e-08	234	277	34771	68500	OVER
GO:0010043	response to zinc ion	P	2.9e-07	1.8e-08	104	90	34901	68687	OVER
GO:0010272	response to silver ion	P	3.3e-07	2e-08	102	88	34903	68689	OVER
GO:0033014	tetrapyrrole biosynthetic process	P	3.4e-07	2.1e-08	303	385	34702	68392	OVER
GO:0098754	detoxification	P	4.2e-07	2.6e-08	185	205	34820	68572	OVER
GO:0046336	ethanolamine catabolic process	P	4.5e-07	2.8e-08	185	206	34820	68571	OVER
GO:0009251	glucan catabolic process	P	4.7e-07	2.9e-08	110	100	34895	68677	OVER
GO:0006097	glyoxylate cycle	P	5.1e-07	3.2e-08	113	104	34892	68673	OVER
GO:0006542	glutamine biosynthetic process	P	5.7e-07	3.6e-08	34	12	34971	68765	OVER
GO:0009242	colanic acid biosynthetic process	P	6.1e-07	3.9e-08	217	255	34788	68522	OVER
GO:0046377	colanic acid metabolic process	P	6.1e-07	3.9e-08	217	255	34788	68522	OVER
GO:0044355	clearance of foreign intracellular DNA	P	7e-07	4.5e-08	79	61	34926	68716	OVER
GO:1901160	primary amino compound metabolic process	P	7e-07	4.5e-08	189	214	34816	68563	OVER
GO:0035435	phosphate ion transmembrane transport	P	7e-07	4.6e-08	148	154	34857	68623	OVER
GO:0009246	enterobacterial common antigen biosynthetic process	P	9e-07	6e-08	161	174	34844	68603	OVER
GO:0046378	enterobacterial common antigen metabolic process	P	9e-07	6e-08	161	174	34844	68603	OVER
GO:0009081	branched-chain amino acid metabolic process	P	1e-06	6.9e-08	381	519	34624	68258	OVER
GO:0015698	inorganic anion transport	P	1e-06	7e-08	395	542	34610	68235	OVER
GO:0000041	transition metal ion transport	P	1.1e-06	7.8e-08	470	667	34535	68110	OVER
GO:0046942	carboxylic acid transport	P	1.2e-06	8.2e-08	1395	2288	33610	66489	OVER
GO:0044763	single-organism cellular process	P	1.3e-06	8.9e-08	20591	39264	14414	29513	OVER
GO:0006573	valine metabolic process	P	1.4e-06	9.6e-08	171	190	34834	68587	OVER
GO:0006817	phosphate ion transport	P	1.4e-06	9.9e-08	168	186	34837	68591	OVER
GO:0006283	transcription-coupled nucleotide-excision repair	P	1.8e-06	1.3e-07	22	4	34983	68773	OVER
GO:0000716	transcription-coupled nucleotide-excision repair, DNA damage recognition	P	1.8e-06	1.3e-07	22	4	34983	68773	OVER
GO:0000715	nucleotide-excision repair, DNA damage recognition	P	1.8e-06	1.3e-07	22	4	34983	68773	OVER
GO:0006595	polyamine metabolic process	P	1.8e-06	1.3e-07	350	472	34655	68305	OVER
GO:1901161	primary amino compound catabolic process	P	2.3e-06	1.7e-07	185	214	34820	68563	OVER
GO:0010312	detoxification of zinc ion	P	2.6e-06	2e-07	36	16	34969	68761	OVER
GO:1990359	stress response to zinc ion	P	2.6e-06	2e-07	36	16	34969	68761	OVER
GO:0015850	organic hydroxy compound transport	P	2.6e-06	2e-07	376	518	34629	68259	OVER
GO:0018198	peptidyl-cysteine modification	P	3.2e-06	2.5e-07	108	103	34897	68674	OVER
GO:0044247	cellular polysaccharide catabolic process	P	3.3e-06	2.6e-07	96	87	34909	68690	OVER
GO:0015757	galactose transport	P	3.4e-06	2.6e-07	123	125	34882	68652	OVER
GO:0006812	cation transport	P	4.2e-06	3.2e-07	2317	3997	32688	64780	OVER
GO:0044273	sulfur compound catabolic process	P	4.2e-06	3.2e-07	97	89	34908	68688	OVER
GO:0019299	rhamnose metabolic process	P	4.2e-06	3.3e-07	144	156	34861	68621	OVER
GO:0018063	cytochrome c-heme linkage	P	4.3e-06	3.4e-07	85	74	34920	68703	OVER
GO:0009448	gamma-aminobutyric acid metabolic process	P	4.3e-06	3.4e-07	74	60	34931	68717	OVER
GO:0009450	gamma-aminobutyric acid catabolic process	P	4.3e-06	3.4e-07	74	60	34931	68717	OVER
GO:0015794	glycerol-3-phosphate transport	P	4.3e-06	3.4e-07	74	60	34931	68717	OVER
GO:0009112	nucleobase metabolic process	P	4.9e-06	3.9e-07	539	797	34466	67980	OVER
GO:0015849	organic acid transport	P	5.6e-06	4.6e-07	1414	2348	33591	66429	OVER
GO:0072529	pyrimidine-containing compound catabolic process	P	5.6e-06	4.6e-07	231	289	34774	68488	OVER
GO:0035442	dipeptide transmembrane transport	P	5.7e-06	4.6e-07	113	113	34892	68664	OVER
GO:0042724	thiamine-containing compound biosynthetic process	P	6e-06	5e-07	151	167	34854	68610	OVER
GO:0009228	thiamine biosynthetic process	P	6e-06	5e-07	151	167	34854	68610	OVER
GO:0001407	glycerophosphodiester transport	P	6.2e-06	5.4e-07	60	43	34945	68734	OVER
GO:0019626	short-chain fatty acid catabolic process	P	6.2e-06	5.4e-07	78	66	34927	68711	OVER
GO:0042430	indole-containing compound metabolic process	P	6.4e-06	5.6e-07	117	119	34888	68658	OVER
GO:0006568	tryptophan metabolic process	P	6.4e-06	5.6e-07	117	119	34888	68658	OVER
GO:0006586	indolalkylamine metabolic process	P	6.4e-06	5.6e-07	117	119	34888	68658	OVER
GO:0009100	glycoprotein metabolic process	P	6.6e-06	5.8e-07	56	39	34949	68738	OVER
GO:0019679	propionate metabolic process, methylcitrate cycle	P	7e-06	6.2e-07	41	22	34964	68755	OVER
GO:1903509	liposaccharide metabolic process	P	7.4e-06	6.6e-07	897	1427	34108	67350	OVER
GO:0071978	bacterial-type flagellum-dependent swarming motility	P	7.7e-06	6.9e-07	196	237	34809	68540	OVER
GO:0015801	aromatic amino acid transport	P	7.7e-06	6.9e-07	138	150	34867	68627	OVER
GO:0006208	pyrimidine nucleobase catabolic process	P	7.9e-06	7.1e-07	156	177	34849	68600	OVER
GO:0015753	D-xylose transport	P	7.9e-06	7.2e-07	79	68	34926	68709	OVER
GO:0009235	cobalamin metabolic process	P	8.2e-06	7.5e-07	145	160	34860	68617	OVER
GO:0044242	cellular lipid catabolic process	P	8.7e-06	8e-07	254	329	34751	68448	OVER
GO:0043413	macromolecule glycosylation	P	1e-05	9.7e-07	55	39	34950	68738	OVER
GO:0006486	protein glycosylation	P	1e-05	9.7e-07	55	39	34950	68738	OVER
GO:0009101	glycoprotein biosynthetic process	P	1e-05	9.7e-07	55	39	34950	68738	OVER
GO:0038083	peptidyl-tyrosine autophosphorylation	P	1.1e-05	1e-06	31	13	34974	68764	OVER
GO:0018212	peptidyl-tyrosine modification	P	1.1e-05	1e-06	31	13	34974	68764	OVER
GO:0018108	peptidyl-tyrosine phosphorylation	P	1.1e-05	1e-06	31	13	34974	68764	OVER
GO:0000272	polysaccharide catabolic process	P	1.4e-05	1.3e-06	143	160	34862	68617	OVER
GO:0046352	disaccharide catabolic process	P	1.4e-05	1.3e-06	84	76	34921	68701	OVER
GO:0042450	arginine biosynthetic process via ornithine	P	1.4e-05	1.4e-06	75	64	34930	68713	OVER
GO:0060003	copper ion export	P	1.6e-05	1.5e-06	64	51	34941	68726	OVER
GO:0009236	cobalamin biosynthetic process	P	1.6e-05	1.6e-06	118	124	34887	68653	OVER
GO:0046113	nucleobase catabolic process	P	1.8e-05	1.8e-06	234	302	34771	68475	OVER
GO:1901678	iron coordination entity transport	P	1.8e-05	1.8e-06	369	523	34636	68254	OVER
GO:1902776	6-sulfoquinovose(1-) metabolic process	P	2e-05	2e-06	53	38	34952	68739	OVER
GO:1902777	6-sulfoquinovose(1-) catabolic process	P	2e-05	2e-06	53	38	34952	68739	OVER
GO:0016042	lipid catabolic process	P	2.2e-05	2.2e-06	298	406	34707	68371	OVER
GO:0009411	response to UV	P	2.6e-05	2.6e-06	94	92	34911	68685	OVER
GO:0008210	estrogen metabolic process	P	2.8e-05	2.8e-06	20	5	34985	68772	OVER
GO:0046688	response to copper ion	P	2.8e-05	2.9e-06	242	317	34763	68460	OVER
GO:0071103	DNA conformation change	P	3e-05	3e-06	318	442	34687	68335	OVER
GO:0006577	amino-acid betaine metabolic process	P	3e-05	3.1e-06	181	222	34824	68555	OVER
GO:0052652	cyclic purine nucleotide metabolic process	P	3.3e-05	3.4e-06	38	22	34967	68755	OVER
GO:0009271	phage shock	P	3.3e-05	3.4e-06	60	48	34945	68729	OVER
GO:0006171	cAMP biosynthetic process	P	3.4e-05	3.5e-06	21	6	34984	68771	OVER
GO:0046058	cAMP metabolic process	P	3.4e-05	3.5e-06	21	6	34984	68771	OVER
GO:0046487	glyoxylate metabolic process	P	3.4e-05	3.5e-06	176	214	34829	68563	OVER
GO:0032049	cardiolipin biosynthetic process	P	3.4e-05	3.6e-06	47	32	34958	68745	OVER
GO:0010273	detoxification of copper ion	P	3.6e-05	3.8e-06	86	82	34919	68695	OVER
GO:0061687	detoxification of inorganic compound	P	3.6e-05	3.8e-06	86	82	34919	68695	OVER
GO:0098586	cellular response to virus	P	3.6e-05	3.8e-06	67	57	34938	68720	OVER
GO:0052553	modulation by symbiont of host immune response	P	3.8e-05	4.1e-06	32	16	34973	68761	OVER
GO:0052552	modulation by organism of immune response of other organism involved in symbiotic interaction	P	3.8e-05	4.1e-06	32	16	34973	68761	OVER
GO:0000724	double-strand break repair via homologous recombination	P	3.8e-05	4.1e-06	63	52	34942	68725	OVER
GO:0098661	inorganic anion transmembrane transport	P	3.9e-05	4.2e-06	235	309	34770	68468	OVER
GO:0010817	regulation of hormone levels	P	4.6e-05	5e-06	40	25	34965	68752	OVER
GO:0042445	hormone metabolic process	P	4.6e-05	5e-06	40	25	34965	68752	OVER
GO:0034754	cellular hormone metabolic process	P	4.6e-05	5e-06	40	25	34965	68752	OVER
GO:0006268	DNA unwinding involved in DNA replication	P	5.2e-05	5.8e-06	110	117	34895	68660	OVER
GO:0000023	maltose metabolic process	P	5.3e-05	5.9e-06	46	32	34959	68745	OVER
GO:0015750	pentose transport	P	5.5e-05	6.1e-06	186	233	34819	68544	OVER
GO:0009437	carnitine metabolic process	P	6.1e-05	6.8e-06	148	175	34857	68602	OVER
GO:0010332	response to gamma radiation	P	6.3e-05	7e-06	34	19	34971	68758	OVER
GO:0015712	hexose phosphate transport	P	6.5e-05	7.3e-06	36	21	34969	68756	OVER
GO:0006862	nucleotide transport	P	6.7e-05	7.6e-06	45	31	34960	68746	OVER
GO:0006468	protein phosphorylation	P	6.8e-05	7.7e-06	599	930	34406	67847	OVER
GO:0002047	phenazine biosynthetic process	P	7.2e-05	8.2e-06	20	6	34985	68771	OVER
GO:0030031	cell projection assembly	P	7.3e-05	8.3e-06	386	563	34619	68214	OVER
GO:0000725	recombinational repair	P	7.4e-05	8.6e-06	131	150	34874	68627	OVER
GO:0015834	peptidoglycan-associated peptide transport	P	7.7e-05	9e-06	47	34	34958	68743	OVER
GO:0019673	GDP-mannose metabolic process	P	8e-05	9.4e-06	66	58	34939	68719	OVER
GO:0090116	C-5 methylation of cytosine	P	8.2e-05	9.6e-06	21	7	34984	68770	OVER
GO:0015695	organic cation transport	P	8.2e-05	9.7e-06	188	239	34817	68538	OVER
GO:0042357	thiamine diphosphate metabolic process	P	8.2e-05	9.8e-06	135	157	34870	68620	OVER
GO:0009229	thiamine diphosphate biosynthetic process	P	8.2e-05	9.8e-06	135	157	34870	68620	OVER
GO:0009605	response to external stimulus	P	8.7e-05	1e-05	1418	2408	33587	66369	OVER
GO:0006212	uracil catabolic process	P	8.8e-05	1.1e-05	108	117	34897	68660	OVER
GO:0009636	response to toxic substance	P	9e-05	1.1e-05	1140	1902	33865	66875	OVER
GO:0043934	sporulation	P	9.7e-05	1.2e-05	100	106	34905	68671	OVER
GO:0072506	trivalent inorganic anion homeostasis	P	9.8e-05	1.2e-05	60	51	34945	68726	OVER
GO:0072505	divalent inorganic anion homeostasis	P	9.8e-05	1.2e-05	60	51	34945	68726	OVER
GO:0055062	phosphate ion homeostasis	P	9.8e-05	1.2e-05	60	51	34945	68726	OVER
GO:0055083	monovalent inorganic anion homeostasis	P	9.8e-05	1.2e-05	60	51	34945	68726	OVER
GO:0055081	anion homeostasis	P	9.8e-05	1.2e-05	60	51	34945	68726	OVER
GO:0042330	taxis	P	9.9e-05	1.2e-05	293	410	34712	68367	OVER
GO:0006935	chemotaxis	P	9.9e-05	1.2e-05	293	410	34712	68367	OVER
GO:0043545	molybdopterin cofactor metabolic process	P	0.0001	1.3e-05	173	217	34832	68560	OVER
GO:0006777	Mo-molybdopterin cofactor biosynthetic process	P	0.0001	1.3e-05	173	217	34832	68560	OVER
GO:0019720	Mo-molybdopterin cofactor metabolic process	P	0.0001	1.3e-05	173	217	34832	68560	OVER
GO:0032324	molybdopterin cofactor biosynthetic process	P	0.0001	1.3e-05	173	217	34832	68560	OVER
GO:0042883	cysteine transport	P	0.0001	1.3e-05	213	280	34792	68497	OVER
GO:0019740	nitrogen utilization	P	0.00011	1.4e-05	142	169	34863	68608	OVER
GO:1902589	single-organism organelle organization	P	0.00011	1.4e-05	507	777	34498	68000	OVER
GO:0006562	proline catabolic process	P	0.00012	1.6e-05	18	5	34987	68772	OVER
GO:0010133	proline catabolic process to glutamate	P	0.00012	1.6e-05	18	5	34987	68772	OVER
GO:0042435	indole-containing compound biosynthetic process	P	0.00014	1.7e-05	81	80	34924	68697	OVER
GO:0046219	indolalkylamine biosynthetic process	P	0.00014	1.7e-05	81	80	34924	68697	OVER
GO:0000162	tryptophan biosynthetic process	P	0.00014	1.7e-05	81	80	34924	68697	OVER
GO:1902603	carnitine transmembrane transport	P	0.00014	1.8e-05	59	51	34946	68726	OVER
GO:0000731	DNA synthesis involved in DNA repair	P	0.00015	2e-05	84	85	34921	68692	OVER
GO:0006878	cellular copper ion homeostasis	P	0.00016	2e-05	74	71	34931	68706	OVER
GO:1905039	carboxylic acid transmembrane transport	P	0.00017	2.2e-05	678	1082	34327	67695	OVER
GO:0034220	ion transmembrane transport	P	0.00017	2.3e-05	1999	3497	33006	65280	OVER
GO:0006144	purine nucleobase metabolic process	P	0.00018	2.3e-05	219	293	34786	68484	OVER
GO:0055070	copper ion homeostasis	P	0.00018	2.3e-05	85	87	34920	68690	OVER
GO:0002048	pyoverdine metabolic process	P	0.00018	2.4e-05	45	34	34960	68743	OVER
GO:0002049	pyoverdine biosynthetic process	P	0.00018	2.4e-05	45	34	34960	68743	OVER
GO:0006526	arginine biosynthetic process	P	0.00018	2.4e-05	182	234	34823	68543	OVER
GO:0009072	aromatic amino acid family metabolic process	P	0.00019	2.5e-05	316	454	34689	68323	OVER
GO:1902047	polyamine transmembrane transport	P	0.00019	2.5e-05	121	140	34884	68637	OVER
GO:0032200	telomere organization	P	0.00021	2.8e-05	33	20	34972	68757	OVER
GO:0000723	telomere maintenance	P	0.00021	2.8e-05	33	20	34972	68757	OVER
GO:0043412	macromolecule modification	P	0.00021	2.9e-05	2464	4370	32541	64407	OVER
GO:0051144	propanediol catabolic process	P	0.00022	3e-05	16	4	34989	68773	OVER
GO:0032048	cardiolipin metabolic process	P	0.00022	3e-05	57	49	34948	68728	OVER
GO:0017003	protein-heme linkage	P	0.00022	3e-05	101	111	34904	68666	OVER
GO:0017006	protein-tetrapyrrole linkage	P	0.00022	3e-05	101	111	34904	68666	OVER
GO:0006972	hyperosmotic response	P	0.00023	3.2e-05	114	130	34891	68647	OVER
GO:0015749	monosaccharide transport	P	0.00024	3.2e-05	554	867	34451	67910	OVER
GO:0015827	tryptophan transport	P	0.00024	3.3e-05	120	140	34885	68637	OVER
GO:0015031	protein transport	P	0.00026	3.5e-05	998	1663	34007	67114	OVER
GO:0046365	monosaccharide catabolic process	P	0.00026	3.6e-05	603	955	34402	67822	OVER
GO:0046835	carbohydrate phosphorylation	P	0.00026	3.6e-05	250	347	34755	68430	OVER
GO:0006694	steroid biosynthetic process	P	0.00027	3.7e-05	32	19	34973	68758	OVER
GO:1990169	stress response to copper ion	P	0.00027	3.7e-05	94	101	34911	68676	OVER
GO:1903825	organic acid transmembrane transport	P	0.00028	3.9e-05	702	1132	34303	67645	OVER
GO:0006778	porphyrin-containing compound metabolic process	P	0.0003	4.2e-05	244	338	34761	68439	OVER
GO:0006779	porphyrin-containing compound biosynthetic process	P	0.0003	4.2e-05	244	338	34761	68439	OVER
GO:0050777	negative regulation of immune response	P	0.0003	4.3e-05	18	6	34987	68771	OVER
GO:0052562	negative regulation by symbiont of host immune response	P	0.0003	4.3e-05	18	6	34987	68771	OVER
GO:0052561	negative regulation by organism of immune response of other organism involved in symbiotic interaction	P	0.0003	4.3e-05	18	6	34987	68771	OVER
GO:0035975	carbamoyl phosphate catabolic process	P	0.0003	4.3e-05	18	6	34987	68771	OVER
GO:0070408	carbamoyl phosphate metabolic process	P	0.0003	4.3e-05	18	6	34987	68771	OVER
GO:0045149	acetoin metabolic process	P	0.0003	4.3e-05	18	6	34987	68771	OVER
GO:0045150	acetoin catabolic process	P	0.0003	4.3e-05	18	6	34987	68771	OVER
GO:0002683	negative regulation of immune system process	P	0.0003	4.3e-05	18	6	34987	68771	OVER
GO:1902652	secondary alcohol metabolic process	P	0.0003	4.3e-05	18	6	34987	68771	OVER
GO:0006068	ethanol catabolic process	P	0.0003	4.3e-05	18	6	34987	68771	OVER
GO:0051276	chromosome organization	P	0.00032	4.6e-05	404	610	34601	68167	OVER
GO:0009063	cellular amino acid catabolic process	P	0.00032	4.7e-05	723	1172	34282	67605	OVER
GO:0009432	SOS response	P	0.00034	4.9e-05	319	466	34686	68311	OVER
GO:0072593	reactive oxygen species metabolic process	P	0.00036	5.3e-05	143	177	34862	68600	OVER
GO:0032776	DNA methylation on cytosine	P	0.0004	5.8e-05	21	9	34984	68768	OVER
GO:0019985	translesion synthesis	P	0.00042	6.1e-05	20	8	34985	68769	OVER
GO:0006487	protein N-linked glycosylation	P	0.00042	6.1e-05	20	8	34985	68769	OVER
GO:0018196	peptidyl-asparagine modification	P	0.00042	6.1e-05	20	8	34985	68769	OVER
GO:0006301	postreplication repair	P	0.00042	6.1e-05	20	8	34985	68769	OVER
GO:0018279	protein N-linked glycosylation via asparagine	P	0.00042	6.1e-05	20	8	34985	68769	OVER
GO:0008202	steroid metabolic process	P	0.00044	6.5e-05	86	92	34919	68685	OVER
GO:0032066	nucleolus to nucleoplasm transport	P	0.00047	7e-05	19	7	34986	68770	OVER
GO:0071480	cellular response to gamma radiation	P	0.00047	7e-05	19	7	34986	68770	OVER
GO:0007569	cell aging	P	0.00047	7e-05	19	7	34986	68770	OVER
GO:0010225	response to UV-C	P	0.00047	7e-05	19	7	34986	68770	OVER
GO:0010259	multicellular organism aging	P	0.00047	7e-05	19	7	34986	68770	OVER
GO:1901362	organic cyclic compound biosynthetic process	P	0.00054	8.1e-05	6415	11923	28590	56854	OVER
GO:0060249	anatomical structure homeostasis	P	0.00054	8.1e-05	33	22	34972	68755	OVER
GO:0015679	plasma membrane copper ion transport	P	0.00054	8.1e-05	33	22	34972	68755	OVER
GO:0009307	DNA restriction-modification system	P	0.00054	8.2e-05	47	39	34958	68738	OVER
GO:0006284	base-excision repair	P	0.00055	8.3e-05	160	207	34845	68570	OVER
GO:0006298	mismatch repair	P	0.00056	8.5e-05	130	160	34875	68617	OVER
GO:0001887	selenium compound metabolic process	P	0.00056	8.6e-05	88	96	34917	68681	OVER
GO:0009065	glutamine family amino acid catabolic process	P	0.00062	9.5e-05	196	266	34809	68511	OVER
GO:0006044	N-acetylglucosamine metabolic process	P	0.00067	0.0001	78	82	34927	68695	OVER
GO:0019676	ammonia assimilation cycle	P	0.00068	0.00011	32	21	34973	68756	OVER
GO:0018378	cytochrome c-heme linkage via heme-L-cysteine	P	0.0007	0.00011	55	50	34950	68727	OVER
GO:0006525	arginine metabolic process	P	0.00072	0.00011	347	521	34658	68256	OVER
GO:0070085	glycosylation	P	0.00079	0.00012	73	76	34932	68701	OVER
GO:0015692	lead ion transport	P	0.00079	0.00013	19	8	34986	68769	OVER
GO:1903533	regulation of protein targeting	P	0.00079	0.00013	19	8	34986	68769	OVER
GO:0007568	aging	P	0.00079	0.00013	19	8	34986	68769	OVER
GO:0090313	regulation of protein targeting to membrane	P	0.00079	0.00013	19	8	34986	68769	OVER
GO:0034204	lipid translocation	P	0.00079	0.00013	19	8	34986	68769	OVER
GO:0034203	glycolipid translocation	P	0.00079	0.00013	19	8	34986	68769	OVER
GO:0097035	regulation of membrane lipid distribution	P	0.00079	0.00013	19	8	34986	68769	OVER
GO:0019518	L-threonine catabolic process to glycine	P	0.00086	0.00014	32	22	34973	68755	OVER
GO:0019748	secondary metabolic process	P	0.00087	0.00014	380	580	34625	68197	OVER
GO:0071479	cellular response to ionizing radiation	P	0.001	0.00016	21	10	34984	68767	OVER
GO:0015675	nickel cation transport	P	0.001	0.00016	103	121	34902	68656	OVER
GO:0010677	negative regulation of cellular carbohydrate metabolic process	P	0.0011	0.00017	31	21	34974	68756	OVER
GO:0009250	glucan biosynthetic process	P	0.0012	0.00019	202	280	34803	68497	OVER
GO:0015752	D-ribose transport	P	0.0012	0.00019	76	82	34929	68695	OVER
GO:2001057	reactive nitrogen species metabolic process	P	0.0013	0.00022	240	344	34765	68433	OVER
GO:0043937	regulation of sporulation	P	0.0014	0.00024	42	35	34963	68742	OVER
GO:0015811	L-cystine transport	P	0.0015	0.00025	166	223	34839	68554	OVER
GO:0009073	aromatic amino acid family biosynthetic process	P	0.0015	0.00025	254	369	34751	68408	OVER
GO:1902021	regulation of bacterial-type flagellum-dependent cell motility	P	0.0016	0.00026	150	197	34855	68580	OVER
GO:1902601	silver ion transmembrane transport	P	0.0016	0.00027	32	23	34973	68754	OVER
GO:0006791	sulfur utilization	P	0.0017	0.00028	42	36	34963	68741	OVER
GO:0006206	pyrimidine nucleobase metabolic process	P	0.0017	0.00029	328	497	34677	68280	OVER
GO:0042440	pigment metabolic process	P	0.0017	0.00029	247	359	34758	68418	OVER
GO:0015823	phenylalanine transport	P	0.0019	0.00033	96	114	34909	68663	OVER
GO:0042126	nitrate metabolic process	P	0.002	0.00034	220	315	34785	68462	OVER
GO:0042128	nitrate assimilation	P	0.002	0.00034	220	315	34785	68462	OVER
GO:1901071	glucosamine-containing compound metabolic process	P	0.002	0.00034	90	105	34915	68672	OVER
GO:0019577	aldaric acid metabolic process	P	0.002	0.00035	111	137	34894	68640	OVER
GO:0019579	aldaric acid catabolic process	P	0.002	0.00035	111	137	34894	68640	OVER
GO:0015748	organophosphate ester transport	P	0.002	0.00035	191	266	34814	68511	OVER
GO:0006532	aspartate biosynthetic process	P	0.0021	0.00037	43	38	34962	68739	OVER
GO:0006996	organelle organization	P	0.0022	0.00038	894	1513	34111	67264	OVER
GO:1901679	nucleotide transmembrane transport	P	0.0022	0.00039	19	9	34986	68768	OVER
GO:0035350	FAD transmembrane transport	P	0.0022	0.00039	19	9	34986	68768	OVER
GO:0015883	FAD transport	P	0.0022	0.00039	19	9	34986	68768	OVER
GO:0009416	response to light stimulus	P	0.0022	0.00039	184	255	34821	68522	OVER
GO:0042401	cellular biogenic amine biosynthetic process	P	0.0023	0.0004	274	407	34731	68370	OVER
GO:0009309	amine biosynthetic process	P	0.0023	0.0004	274	407	34731	68370	OVER
GO:0030001	metal ion transport	P	0.0023	0.0004	871	1472	34134	67305	OVER
GO:0035444	nickel cation transmembrane transport	P	0.0024	0.00042	89	104	34916	68673	OVER
GO:0006740	NADPH regeneration	P	0.0025	0.00043	31	23	34974	68754	OVER
GO:0044780	bacterial-type flagellum assembly	P	0.0025	0.00044	206	293	34799	68484	OVER
GO:0042836	D-glucarate metabolic process	P	0.0025	0.00045	89	105	34916	68672	OVER
GO:0042838	D-glucarate catabolic process	P	0.0025	0.00045	89	105	34916	68672	OVER
GO:0019392	glucarate metabolic process	P	0.0025	0.00045	89	105	34916	68672	OVER
GO:0019394	glucarate catabolic process	P	0.0025	0.00045	89	105	34916	68672	OVER
GO:1901576	organic substance biosynthetic process	P	0.0026	0.00046	11480	21816	23525	46961	OVER
GO:0043648	dicarboxylic acid metabolic process	P	0.0026	0.00047	1012	1733	33993	67044	OVER
GO:0008645	hexose transport	P	0.0026	0.00047	376	586	34629	68191	OVER
GO:1902767	isoprenoid biosynthetic process via mevalonate	P	0.0027	0.00048	29	21	34976	68756	OVER
GO:0009187	cyclic nucleotide metabolic process	P	0.0027	0.00049	135	177	34870	68600	OVER
GO:1903510	mucopolysaccharide metabolic process	P	0.0028	0.00049	20	11	34985	68766	OVER
GO:0003333	amino acid transmembrane transport	P	0.0028	0.0005	532	862	34473	67915	OVER
GO:0015812	gamma-aminobutyric acid transport	P	0.0029	0.00052	17	8	34988	68769	OVER
GO:0015828	tyrosine transport	P	0.003	0.00054	95	114	34910	68663	OVER
GO:0035510	DNA dealkylation	P	0.0031	0.00058	75	85	34930	68692	OVER
GO:0006307	DNA dealkylation involved in DNA repair	P	0.0031	0.00058	75	85	34930	68692	OVER
GO:0006014	D-ribose metabolic process	P	0.0032	0.00058	82	95	34923	68682	OVER
GO:0009628	response to abiotic stimulus	P	0.0034	0.00062	1912	3414	33093	65363	OVER
GO:0032781	positive regulation of ATPase activity	P	0.0034	0.00063	32	25	34973	68752	OVER
GO:0050667	homocysteine metabolic process	P	0.0034	0.00063	38	33	34967	68744	OVER
GO:0045861	negative regulation of proteolysis	P	0.0035	0.00066	61	65	34944	68712	OVER
GO:0009314	response to radiation	P	0.0035	0.00066	286	433	34719	68344	OVER
GO:0045227	capsule polysaccharide biosynthetic process	P	0.0036	0.00067	93	113	34912	68664	OVER
GO:0045230	capsule organization	P	0.0036	0.00067	93	113	34912	68664	OVER
GO:0006536	glutamate metabolic process	P	0.0037	0.00068	235	345	34770	68432	OVER
GO:0070453	regulation of heme biosynthetic process	P	0.0037	0.0007	18	9	34987	68768	OVER
GO:1902275	regulation of chromatin organization	P	0.0037	0.0007	18	9	34987	68768	OVER
GO:0042728	flavin-containing compound catabolic process	P	0.0037	0.0007	18	9	34987	68768	OVER
GO:1903308	regulation of chromatin modification	P	0.0037	0.0007	18	9	34987	68768	OVER
GO:0016571	histone methylation	P	0.0037	0.0007	18	9	34987	68768	OVER
GO:0042867	pyruvate catabolic process	P	0.0037	0.0007	18	9	34987	68768	OVER
GO:1901463	regulation of tetrapyrrole biosynthetic process	P	0.0037	0.0007	18	9	34987	68768	OVER
GO:1901401	regulation of tetrapyrrole metabolic process	P	0.0037	0.0007	18	9	34987	68768	OVER
GO:0015760	glucose-6-phosphate transport	P	0.0037	0.0007	18	9	34987	68768	OVER
GO:0032363	FMN catabolic process	P	0.0037	0.0007	18	9	34987	68768	OVER
GO:0031060	regulation of histone methylation	P	0.0037	0.0007	18	9	34987	68768	OVER
GO:0031056	regulation of histone modification	P	0.0037	0.0007	18	9	34987	68768	OVER
GO:0046101	hypoxanthine biosynthetic process	P	0.0037	0.0007	30	23	34975	68754	OVER
GO:0051273	beta-glucan metabolic process	P	0.004	0.00076	134	178	34871	68599	OVER
GO:0018130	heterocycle biosynthetic process	P	0.004	0.00076	6217	11639	28788	57138	OVER
GO:0009237	siderophore metabolic process	P	0.0041	0.00078	196	280	34809	68497	OVER
GO:0006304	DNA modification	P	0.0044	0.00085	168	234	34837	68543	OVER
GO:0018104	peptidoglycan-protein cross-linking	P	0.0046	0.00088	52	53	34953	68724	OVER
GO:0051274	beta-glucan biosynthetic process	P	0.0046	0.00089	124	163	34881	68614	OVER
GO:0015803	branched-chain amino acid transport	P	0.0046	0.00089	116	150	34889	68627	OVER
GO:0009615	response to virus	P	0.0047	0.00091	128	170	34877	68607	OVER
GO:0034194	D-galactonate catabolic process	P	0.0047	0.00091	40	36	34965	68741	OVER
GO:0034192	D-galactonate metabolic process	P	0.0047	0.00091	40	36	34965	68741	OVER
GO:0019320	hexose catabolic process	P	0.0049	0.00097	309	476	34696	68301	OVER
GO:0009058	biosynthetic process	P	0.005	0.00099	11814	22511	23191	46266	OVER
GO:0006825	copper ion transport	P	0.0052	0.001	68	76	34937	68701	OVER
GO:0035434	copper ion transmembrane transport	P	0.0052	0.001	68	76	34937	68701	OVER
GO:0016259	selenocysteine metabolic process	P	0.0053	0.001	53	55	34952	68722	OVER
GO:0045471	response to ethanol	P	0.0053	0.0011	50	51	34955	68726	OVER
GO:0031668	cellular response to extracellular stimulus	P	0.0056	0.0011	749	1267	34256	67510	OVER
GO:0071496	cellular response to external stimulus	P	0.0056	0.0011	749	1267	34256	67510	OVER
GO:0015699	antimonite transport	P	0.0056	0.0011	15	7	34990	68770	OVER
GO:0006864	pyrimidine nucleotide transport	P	0.0056	0.0011	15	7	34990	68770	OVER
GO:0007231	osmosensory signaling pathway	P	0.0056	0.0011	15	7	34990	68770	OVER
GO:0007234	osmosensory signaling via phosphorelay pathway	P	0.0056	0.0011	15	7	34990	68770	OVER
GO:0015700	arsenite transport	P	0.0056	0.0011	15	7	34990	68770	OVER
GO:0051189	prosthetic group metabolic process	P	0.0059	0.0012	181	259	34824	68518	OVER
GO:0019438	aromatic compound biosynthetic process	P	0.0062	0.0013	5986	11219	29019	57558	OVER
GO:0075141	maintenance of symbiont tolerance to host environment	P	0.0062	0.0013	17	9	34988	68768	OVER
GO:0071456	cellular response to hypoxia	P	0.0062	0.0013	17	9	34988	68768	OVER
GO:0019483	beta-alanine biosynthetic process	P	0.0062	0.0013	17	9	34988	68768	OVER
GO:0019482	beta-alanine metabolic process	P	0.0062	0.0013	17	9	34988	68768	OVER
GO:0070542	response to fatty acid	P	0.0062	0.0013	17	9	34988	68768	OVER
GO:0010034	response to acetate	P	0.0062	0.0013	17	9	34988	68768	OVER
GO:0006102	isocitrate metabolic process	P	0.0062	0.0013	17	9	34988	68768	OVER
GO:0097305	response to alcohol	P	0.0063	0.0013	73	85	34932	68692	OVER
GO:0046296	glycolate catabolic process	P	0.0063	0.0013	73	85	34932	68692	OVER
GO:0006629	lipid metabolic process	P	0.0063	0.0013	2306	4177	32699	64600	OVER
GO:0009441	glycolate metabolic process	P	0.0065	0.0013	94	118	34911	68659	OVER
GO:0008218	bioluminescence	P	0.0069	0.0014	55	59	34950	68718	OVER
GO:1990778	protein localization to cell periphery	P	0.0074	0.0016	35	31	34970	68746	OVER
GO:0035335	peptidyl-tyrosine dephosphorylation	P	0.0074	0.0016	35	31	34970	68746	OVER
GO:0006089	lactate metabolic process	P	0.0077	0.0016	104	135	34901	68642	OVER
GO:0010501	RNA secondary structure unwinding	P	0.0079	0.0017	86	106	34919	68671	OVER
GO:0071897	DNA biosynthetic process	P	0.0079	0.0017	248	376	34757	68401	OVER
GO:0071975	cell swimming	P	0.0079	0.0017	62	70	34943	68707	OVER
GO:0071977	bacterial-type flagellum-dependent swimming motility	P	0.0079	0.0017	62	70	34943	68707	OVER
GO:0006543	glutamine catabolic process	P	0.0079	0.0017	16	8	34989	68769	OVER
GO:0019860	uracil metabolic process	P	0.0079	0.0017	109	143	34896	68634	OVER
GO:0034440	lipid oxidation	P	0.0082	0.0017	145	202	34860	68575	OVER
GO:0019395	fatty acid oxidation	P	0.0082	0.0017	145	202	34860	68575	OVER
GO:0071941	nitrogen cycle metabolic process	P	0.0082	0.0017	346	547	34659	68230	OVER
GO:2001023	regulation of response to drug	P	0.0083	0.0018	31	26	34974	68751	OVER
GO:0006062	sorbitol catabolic process	P	0.0084	0.0018	33	29	34972	68748	OVER
GO:0046440	L-lysine metabolic process	P	0.0084	0.0018	54	58	34951	68719	OVER
GO:0019477	L-lysine catabolic process	P	0.0084	0.0018	54	58	34951	68719	OVER
GO:0071214	cellular response to abiotic stimulus	P	0.0085	0.0018	319	500	34686	68277	OVER
GO:0005993	trehalose catabolic process	P	0.009	0.0019	38	36	34967	68741	OVER
GO:0071474	cellular hyperosmotic response	P	0.009	0.0019	38	36	34967	68741	OVER
GO:0071280	cellular response to copper ion	P	0.009	0.0019	38	36	34967	68741	OVER
GO:0071292	cellular response to silver ion	P	0.009	0.0019	38	36	34967	68741	OVER
GO:0009737	response to abscisic acid	P	0.0092	0.002	17	10	34988	68767	OVER
GO:0009414	response to water deprivation	P	0.0092	0.002	17	10	34988	68767	OVER
GO:0071291	cellular response to selenium ion	P	0.0092	0.002	17	10	34988	68767	OVER
GO:0006367	transcription initiation from RNA polymerase II promoter	P	0.0092	0.002	17	10	34988	68767	OVER
GO:0052863	1-deoxy-D-xylulose 5-phosphate metabolic process	P	0.0092	0.002	17	10	34988	68767	OVER
GO:0052865	1-deoxy-D-xylulose 5-phosphate biosynthetic process	P	0.0092	0.002	17	10	34988	68767	OVER
GO:0010212	response to ionizing radiation	P	0.0093	0.002	139	193	34866	68584	OVER
GO:0006101	citrate metabolic process	P	0.0093	0.002	303	474	34702	68303	OVER
GO:0006099	tricarboxylic acid cycle	P	0.0093	0.002	303	474	34702	68303	OVER
GO:0019062	virion attachment to host cell	P	0.0097	0.0021	64	74	34941	68703	OVER
GO:0044650	adhesion of symbiont to host cell	P	0.0097	0.0021	64	74	34941	68703	OVER
GO:0006551	leucine metabolic process	P	0.01	0.0022	105	138	34900	68639	OVER
GO:0009098	leucine biosynthetic process	P	0.01	0.0022	105	138	34900	68639	OVER
GO:0009070	serine family amino acid biosynthetic process	P	0.01	0.0022	267	411	34738	68366	OVER
GO:0072350	tricarboxylic acid metabolic process	P	0.01	0.0022	330	522	34675	68255	OVER
GO:0010675	regulation of cellular carbohydrate metabolic process	P	0.01	0.0022	71	85	34934	68692	OVER
GO:0006105	succinate metabolic process	P	0.01	0.0023	110	146	34895	68631	OVER
GO:0019700	organic phosphonate catabolic process	P	0.01	0.0023	82	102	34923	68675	OVER
GO:0009190	cyclic nucleotide biosynthetic process	P	0.01	0.0023	90	114	34915	68663	OVER
GO:1903827	regulation of cellular protein localization	P	0.01	0.0023	50	53	34955	68724	OVER
GO:0046430	non-phosphorylated glucose metabolic process	P	0.011	0.0024	16	9	34989	68768	OVER
GO:0019595	non-phosphorylated glucose catabolic process	P	0.011	0.0024	16	9	34989	68768	OVER
GO:0048878	chemical homeostasis	P	0.011	0.0024	794	1363	34211	67414	OVER
GO:0044728	DNA methylation or demethylation	P	0.011	0.0024	107	141	34898	68636	OVER
GO:0042168	heme metabolic process	P	0.011	0.0024	168	243	34837	68534	OVER
GO:0006528	asparagine metabolic process	P	0.011	0.0024	53	58	34952	68719	OVER
GO:0033345	asparagine catabolic process via L-aspartate	P	0.011	0.0025	18	11	34987	68766	OVER
GO:0006530	asparagine catabolic process	P	0.011	0.0025	18	11	34987	68766	OVER
GO:0006734	NADH metabolic process	P	0.011	0.0025	37	35	34968	68742	OVER
GO:1901606	alpha-amino acid catabolic process	P	0.011	0.0025	613	1032	34392	67745	OVER
GO:0072527	pyrimidine-containing compound metabolic process	P	0.011	0.0025	645	1090	34360	67687	OVER
GO:0006537	glutamate biosynthetic process	P	0.012	0.0028	67	79	34938	68698	OVER
GO:0046039	GTP metabolic process	P	0.012	0.0029	179	262	34826	68515	OVER
GO:0019301	rhamnose catabolic process	P	0.013	0.0029	89	114	34916	68663	OVER
GO:0043107	type IV pilus-dependent motility	P	0.013	0.0029	85	108	34920	68669	OVER
GO:0009439	cyanate metabolic process	P	0.013	0.0029	22	16	34983	68761	OVER
GO:0009440	cyanate catabolic process	P	0.013	0.0029	22	16	34983	68761	OVER
GO:0006470	protein dephosphorylation	P	0.013	0.003	110	148	34895	68629	OVER
GO:0016139	glycoside catabolic process	P	0.013	0.003	15	8	34990	68769	OVER
GO:0030212	hyaluronan metabolic process	P	0.013	0.003	15	8	34990	68769	OVER
GO:0019391	glucuronoside catabolic process	P	0.013	0.003	15	8	34990	68769	OVER
GO:0019389	glucuronoside metabolic process	P	0.013	0.003	15	8	34990	68769	OVER
GO:0007178	transmembrane receptor protein serine/threonine kinase signaling pathway	P	0.013	0.003	12	5	34993	68772	OVER
GO:0007167	enzyme linked receptor protein signaling pathway	P	0.013	0.003	12	5	34993	68772	OVER
GO:0051271	negative regulation of cellular component movement	P	0.013	0.003	134	187	34871	68590	OVER
GO:0070329	tRNA seleno-modification	P	0.013	0.0031	28	24	34977	68753	OVER
GO:0044270	cellular nitrogen compound catabolic process	P	0.014	0.0033	907	1578	34098	67199	OVER
GO:0051346	negative regulation of hydrolase activity	P	0.014	0.0034	117	160	34888	68617	OVER
GO:0032787	monocarboxylic acid metabolic process	P	0.014	0.0034	2292	4181	32713	64596	OVER
GO:0046618	drug export	P	0.014	0.0034	108	146	34897	68631	OVER
GO:0060701	negative regulation of ribonuclease activity	P	0.014	0.0035	41	42	34964	68735	OVER
GO:0060700	regulation of ribonuclease activity	P	0.014	0.0035	41	42	34964	68735	OVER
GO:0051336	regulation of hydrolase activity	P	0.014	0.0035	228	348	34777	68429	OVER
GO:0006451	translational readthrough	P	0.014	0.0035	29	25	34976	68752	OVER
GO:0010410	hemicellulose metabolic process	P	0.014	0.0035	29	25	34976	68752	OVER
GO:0070981	L-asparagine biosynthetic process	P	0.014	0.0035	29	25	34976	68752	OVER
GO:0070982	L-asparagine metabolic process	P	0.014	0.0035	29	25	34976	68752	OVER
GO:0001514	selenocysteine incorporation	P	0.014	0.0035	29	25	34976	68752	OVER
GO:0006529	asparagine biosynthetic process	P	0.014	0.0035	29	25	34976	68752	OVER
GO:0089705	protein localization to outer membrane	P	0.014	0.0035	29	25	34976	68752	OVER
GO:0010383	cell wall polysaccharide metabolic process	P	0.014	0.0035	29	25	34976	68752	OVER
GO:0033387	putrescine biosynthetic process from ornithine	P	0.015	0.0036	26	22	34979	68755	OVER
GO:0015807	L-amino acid transport	P	0.016	0.0039	580	979	34425	67798	OVER
GO:0005996	monosaccharide metabolic process	P	0.016	0.0039	1126	1989	33879	66788	OVER
GO:0015718	monocarboxylic acid transport	P	0.016	0.004	319	510	34686	68267	OVER
GO:0009115	xanthine catabolic process	P	0.016	0.004	29	26	34976	68751	OVER
GO:0046110	xanthine metabolic process	P	0.016	0.004	29	26	34976	68751	OVER
GO:0052779	amino disaccharide metabolic process	P	0.016	0.0041	39	40	34966	68737	OVER
GO:0052778	diacetylchitobiose metabolic process	P	0.016	0.0041	39	40	34966	68737	OVER
GO:0015673	silver ion transport	P	0.017	0.0042	17	11	34988	68766	OVER
GO:0044249	cellular biosynthetic process	P	0.018	0.0044	11371	21742	23634	47035	OVER
GO:0006063	uronic acid metabolic process	P	0.018	0.0045	128	180	34877	68597	OVER
GO:0051270	regulation of cellular component movement	P	0.018	0.0045	267	419	34738	68358	OVER
GO:0005991	trehalose metabolic process	P	0.018	0.0046	84	108	34921	68669	OVER
GO:0051604	protein maturation	P	0.019	0.0048	355	576	34650	68201	OVER
GO:0044406	adhesion of symbiont to host	P	0.019	0.0048	73	91	34932	68686	OVER
GO:0006792	regulation of sulfur utilization	P	0.02	0.0052	28	25	34977	68752	OVER
GO:0045883	positive regulation of sulfur utilization	P	0.02	0.0052	28	25	34977	68752	OVER
GO:0006635	fatty acid beta-oxidation	P	0.021	0.0053	112	155	34893	68622	OVER
GO:0009415	response to water	P	0.021	0.0053	19	14	34986	68763	OVER
GO:1901564	organonitrogen compound metabolic process	P	0.021	0.0054	7575	14369	27430	54408	OVER
GO:0006083	acetate metabolic process	P	0.021	0.0055	95	127	34910	68650	OVER
GO:0042981	regulation of apoptotic process	P	0.022	0.0056	50	57	34955	68720	OVER
GO:0046411	2-keto-3-deoxygluconate transport	P	0.022	0.0056	16	10	34989	68767	OVER
GO:0006146	adenine catabolic process	P	0.022	0.0056	16	10	34989	68767	OVER
GO:0042545	cell wall modification	P	0.022	0.0056	16	10	34989	68767	OVER
GO:0046944	protein carbamoylation	P	0.022	0.0056	16	10	34989	68767	OVER
GO:0055076	transition metal ion homeostasis	P	0.022	0.0057	510	859	34495	67918	OVER
GO:0090092	regulation of transmembrane receptor protein serine/threonine kinase signaling pathway	P	0.023	0.0059	11	5	34994	68772	OVER
GO:0019388	galactose catabolic process	P	0.023	0.0061	84	110	34921	68667	OVER
GO:0009446	putrescine biosynthetic process	P	0.023	0.0061	48	54	34957	68723	OVER
GO:0006040	amino sugar metabolic process	P	0.023	0.0062	226	351	34779	68426	OVER
GO:0070988	demethylation	P	0.023	0.0062	39	41	34966	68736	OVER
GO:0080111	DNA demethylation	P	0.023	0.0062	39	41	34966	68736	OVER
GO:0046148	pigment biosynthetic process	P	0.023	0.0062	227	352	34778	68425	OVER
GO:0005985	sucrose metabolic process	P	0.023	0.0064	31	30	34974	68747	OVER
GO:0006497	protein lipidation	P	0.024	0.0066	29	27	34976	68750	OVER
GO:0019594	mannitol metabolic process	P	0.024	0.0067	48	55	34957	68722	OVER
GO:0006060	sorbitol metabolic process	P	0.024	0.0067	37	38	34968	68739	OVER
GO:0006145	purine nucleobase catabolic process	P	0.024	0.0068	77	100	34928	68677	OVER
GO:0072511	divalent inorganic cation transport	P	0.024	0.0068	252	398	34753	68379	OVER
GO:0000101	sulfur amino acid transport	P	0.025	0.0069	299	481	34706	68296	OVER
GO:0032074	negative regulation of nuclease activity	P	0.025	0.0069	49	56	34956	68721	OVER
GO:0032069	regulation of nuclease activity	P	0.025	0.0069	49	56	34956	68721	OVER
GO:0006366	transcription from RNA polymerase II promoter	P	0.025	0.007	52	61	34953	68716	OVER
GO:0017000	antibiotic biosynthetic process	P	0.025	0.0072	59	72	34946	68705	OVER
GO:0070838	divalent metal ion transport	P	0.025	0.0073	214	331	34791	68446	OVER
GO:0051391	tRNA acetylation	P	0.025	0.0073	16	11	34989	68766	OVER
GO:1990884	RNA acetylation	P	0.025	0.0073	16	11	34989	68766	OVER
GO:0070989	oxidative demethylation	P	0.025	0.0073	16	11	34989	68766	OVER
GO:0010528	regulation of transposition	P	0.025	0.0073	16	11	34989	68766	OVER
GO:0035511	oxidative DNA demethylation	P	0.025	0.0073	16	11	34989	68766	OVER
GO:0035513	oxidative RNA demethylation	P	0.025	0.0073	16	11	34989	68766	OVER
GO:0035552	oxidative single-stranded DNA demethylation	P	0.025	0.0073	16	11	34989	68766	OVER
GO:0035553	oxidative single-stranded RNA demethylation	P	0.025	0.0073	16	11	34989	68766	OVER
GO:0042885	microcin B17 transport	P	0.025	0.0073	16	11	34989	68766	OVER
GO:0018249	protein dehydration	P	0.025	0.0073	16	11	34989	68766	OVER
GO:0070893	transposon integration	P	0.025	0.0073	16	11	34989	68766	OVER
GO:0070894	regulation of transposon integration	P	0.025	0.0073	16	11	34989	68766	OVER
GO:0046892	peptidyl-S-carbamoyl-L-cysteine dehydration	P	0.025	0.0073	16	11	34989	68766	OVER
GO:0046677	response to antibiotic	P	0.026	0.0074	877	1540	34128	67237	OVER
GO:0009651	response to salt stress	P	0.026	0.0076	101	139	34904	68638	OVER
GO:0015817	histidine transport	P	0.027	0.0077	27	25	34978	68752	OVER
GO:0015689	molybdate ion transport	P	0.027	0.0078	50	58	34955	68719	OVER
GO:0006593	ornithine catabolic process	P	0.027	0.008	14	9	34991	68768	OVER
GO:0015995	chlorophyll biosynthetic process	P	0.027	0.008	14	9	34991	68768	OVER
GO:0015994	chlorophyll metabolic process	P	0.027	0.008	14	9	34991	68768	OVER
GO:0006011	UDP-glucose metabolic process	P	0.028	0.0082	47	54	34958	68723	OVER
GO:0006048	UDP-N-acetylglucosamine biosynthetic process	P	0.029	0.0084	50	59	34955	68718	OVER
GO:0009991	response to extracellular stimulus	P	0.029	0.0084	779	1360	34226	67417	OVER
GO:0071271	1-butanol biosynthetic process	P	0.029	0.0086	33	33	34972	68744	OVER
GO:0071270	1-butanol metabolic process	P	0.029	0.0086	33	33	34972	68744	OVER
GO:0048646	anatomical structure formation involved in morphogenesis	P	0.029	0.0086	69	88	34936	68689	OVER
GO:0045184	establishment of protein localization	P	0.03	0.0089	1008	1788	33997	66989	OVER
GO:2001257	regulation of cation channel activity	P	0.03	0.0089	21	17	34984	68760	OVER
GO:0019520	aldonic acid metabolic process	P	0.031	0.0091	184	281	34821	68496	OVER
GO:0035873	lactate transmembrane transport	P	0.031	0.0091	25	23	34980	68754	OVER
GO:0010269	response to selenium ion	P	0.031	0.0091	17	12	34988	68765	OVER
GO:0033500	carbohydrate homeostasis	P	0.031	0.0093	36	38	34969	68739	OVER
GO:0042593	glucose homeostasis	P	0.031	0.0093	36	38	34969	68739	OVER
GO:0048468	cell development	P	0.031	0.0095	15	10	34990	68767	OVER
GO:0061564	axon development	P	0.031	0.0095	15	10	34990	68767	OVER
GO:0010411	xyloglucan metabolic process	P	0.031	0.0095	15	10	34990	68767	OVER
GO:0030182	neuron differentiation	P	0.031	0.0095	15	10	34990	68767	OVER
GO:0031175	neuron projection development	P	0.031	0.0095	15	10	34990	68767	OVER
GO:0048666	neuron development	P	0.031	0.0095	15	10	34990	68767	OVER
GO:0005990	lactose catabolic process	P	0.032	0.0097	13	8	34992	68769	OVER
GO:0006000	fructose metabolic process	P	0.032	0.0097	63	79	34942	68698	OVER
GO:0097237	cellular response to toxic substance	P	0.032	0.0098	75	98	34930	68679	OVER
GO:0071236	cellular response to antibiotic	P	0.032	0.0098	75	98	34930	68679	OVER
GO:0019660	glycolytic fermentation	P	0.034	0.01	26	24	34979	68753	OVER
GO:0008104	protein localization	P	0.034	0.01	1042	1855	33963	66922	OVER
GO:0042436	indole-containing compound catabolic process	P	0.034	0.01	36	39	34969	68738	OVER
GO:0006569	tryptophan catabolic process	P	0.034	0.01	36	39	34969	68738	OVER
GO:0046218	indolalkylamine catabolic process	P	0.034	0.01	36	39	34969	68738	OVER
GO:0051187	cofactor catabolic process	P	0.034	0.01	89	121	34916	68656	OVER
GO:0006067	ethanol metabolic process	P	0.035	0.011	84	114	34921	68663	OVER
GO:0031334	positive regulation of protein complex assembly	P	0.036	0.011	104	147	34901	68630	OVER
GO:0009442	allantoin assimilation pathway	P	0.037	0.011	65	83	34940	68694	OVER
GO:0015716	organic phosphonate transport	P	0.037	0.011	73	96	34932	68681	OVER
GO:0090101	negative regulation of transmembrane receptor protein serine/threonine kinase signaling pathway	P	0.037	0.011	10	5	34995	68772	OVER
GO:0051781	positive regulation of cell division	P	0.037	0.011	26	25	34979	68752	OVER
GO:0009074	aromatic amino acid family catabolic process	P	0.037	0.012	77	103	34928	68674	OVER
GO:0042839	D-glucuronate metabolic process	P	0.037	0.012	105	149	34900	68628	OVER
GO:0042840	D-glucuronate catabolic process	P	0.037	0.012	105	149	34900	68628	OVER
GO:0019585	glucuronate metabolic process	P	0.037	0.012	105	149	34900	68628	OVER
GO:0006064	glucuronate catabolic process	P	0.037	0.012	105	149	34900	68628	OVER
GO:2000144	positive regulation of DNA-templated transcription, initiation	P	0.038	0.012	96	134	34909	68643	OVER
GO:0046187	acetaldehyde catabolic process	P	0.039	0.012	22	19	34983	68758	OVER
GO:0006117	acetaldehyde metabolic process	P	0.039	0.012	22	19	34983	68758	OVER
GO:0015851	nucleobase transport	P	0.04	0.012	134	198	34871	68579	OVER
GO:0032950	regulation of beta-glucan metabolic process	P	0.04	0.013	15	11	34990	68766	OVER
GO:0032951	regulation of beta-glucan biosynthetic process	P	0.04	0.013	15	11	34990	68766	OVER
GO:1902259	regulation of delayed rectifier potassium channel activity	P	0.04	0.013	15	11	34990	68766	OVER
GO:0030573	bile acid catabolic process	P	0.04	0.013	15	11	34990	68766	OVER
GO:0010962	regulation of glucan biosynthetic process	P	0.04	0.013	15	11	34990	68766	OVER
GO:0051169	nuclear transport	P	0.04	0.013	27	26	34978	68751	OVER
GO:0034219	carbohydrate transmembrane transport	P	0.042	0.013	505	863	34500	67914	OVER
GO:0019336	phenol-containing compound catabolic process	P	0.042	0.014	55	69	34950	68708	OVER
GO:0016137	glycoside metabolic process	P	0.043	0.014	45	53	34960	68724	OVER
GO:0006108	malate metabolic process	P	0.044	0.014	68	89	34937	68688	OVER
GO:0033157	regulation of intracellular protein transport	P	0.044	0.014	27	27	34978	68750	OVER
GO:0017013	protein flavinylation	P	0.044	0.014	27	27	34978	68750	OVER
GO:0043938	positive regulation of sporulation	P	0.044	0.014	27	27	34978	68750	OVER
GO:0032386	regulation of intracellular transport	P	0.044	0.014	27	27	34978	68750	OVER
GO:0005980	glycogen catabolic process	P	0.044	0.014	49	59	34956	68718	OVER
GO:0009311	oligosaccharide metabolic process	P	0.044	0.014	526	904	34479	67873	OVER
GO:0032990	cell part morphogenesis	P	0.045	0.015	16	12	34989	68765	OVER
GO:0043649	dicarboxylic acid catabolic process	P	0.046	0.015	172	265	34833	68512	OVER
GO:0052555	positive regulation by organism of immune response of other organism involved in symbiotic interaction	P	0.049	0.016	14	10	34991	68767	OVER
GO:0052556	positive regulation by symbiont of host immune response	P	0.049	0.016	14	10	34991	68767	OVER
GO:0033320	UDP-D-xylose biosynthetic process	P	0.049	0.016	14	10	34991	68767	OVER
GO:0033319	UDP-D-xylose metabolic process	P	0.049	0.016	14	10	34991	68767	OVER
GO:2000008	regulation of protein localization to cell surface	P	0.049	0.016	14	10	34991	68767	OVER
GO:0070995	NADPH oxidation	P	0.049	0.016	14	10	34991	68767	OVER
GO:0031102	neuron projection regeneration	P	0.049	0.016	14	10	34991	68767	OVER
GO:0031103	axon regeneration	P	0.049	0.016	14	10	34991	68767	OVER
GO:0034394	protein localization to cell surface	P	0.049	0.016	14	10	34991	68767	OVER
GO:0031099	regeneration	P	0.049	0.016	14	10	34991	68767	OVER
GO:0044550	secondary metabolite biosynthetic process	P	0.049	0.016	283	463	34722	68314	OVER
GO:0019321	pentose metabolic process	P	0.049	0.016	242	390	34763	68387	OVER
GO:0030435	sporulation resulting in formation of a cellular spore	P	0.05	0.016	58	74	34947	68703	OVER

## Sheet: Enrich_27_UNDER
GO Term	Name	Type	FDR	Single test p-Value	# in test group	# in reference group	# non annot test	# non annot reference	Over/Under
GO:0032196	transposition	P	0	0	157	4852	34848	63925	UNDER
GO:0006310	DNA recombination	P	0	0	587	5276	34418	63501	UNDER
GO:0006313	transposition, DNA-mediated	P	0	0	91	3962	34914	64815	UNDER
GO:0006259	DNA metabolic process	P	5.2e-228	5.2e-231	1977	8038	33028	60739	UNDER
GO:0090304	nucleic acid metabolic process	P	6.3e-114	7.9e-117	6592	17267	28413	51510	UNDER
GO:0015074	DNA integration	P	2.5e-108	3.8e-111	172	1494	34833	67283	UNDER
GO:0006139	nucleobase-containing compound metabolic process	P	1.2e-101	2.1e-104	8821	21765	26184	47012	UNDER
GO:0034641	cellular nitrogen compound metabolic process	P	1.8e-90	3.7e-93	11445	26930	23560	41847	UNDER
GO:0044260	cellular macromolecule metabolic process	P	9.2e-79	2.1e-81	10546	24789	24459	43988	UNDER
GO:0046483	heterocycle metabolic process	P	2.3e-75	5.7e-78	10060	23699	24945	45078	UNDER
GO:0043170	macromolecule metabolic process	P	4.3e-71	1.2e-73	11744	27025	23261	41752	UNDER
GO:0006725	cellular aromatic compound metabolic process	P	6.2e-71	1.9e-73	10236	23940	24769	44837	UNDER
GO:1901360	organic cyclic compound metabolic process	P	9.6e-67	3.1e-69	10573	24513	24432	44264	UNDER
GO:0006807	nitrogen compound metabolic process	P	3e-62	1.1e-64	13892	31089	21113	37688	UNDER
GO:0006412	translation	P	5.9e-42	3.1e-44	889	2894	34116	65883	UNDER
GO:0043043	peptide biosynthetic process	P	5.3e-33	3.3e-35	1092	3239	33913	65538	UNDER
GO:0043604	amide biosynthetic process	P	1.5e-26	1.6e-28	1429	3892	33576	64885	UNDER
GO:0006518	peptide metabolic process	P	8.7e-25	1.1e-26	1283	3517	33722	65260	UNDER
GO:0044238	primary metabolic process	P	2.1e-24	2.7e-26	18045	37845	16960	30932	UNDER
GO:0043603	cellular amide metabolic process	P	4e-18	6.9e-20	1782	4470	33223	64307	UNDER
GO:0044091	membrane biogenesis	P	3.1e-15	6.8e-17	43	280	34962	68497	UNDER
GO:0071709	membrane assembly	P	3.1e-15	6.8e-17	43	280	34962	68497	UNDER
GO:0043163	cell envelope organization	P	3.1e-15	6.8e-17	43	280	34962	68497	UNDER
GO:0043165	Gram-negative-bacterium-type cell outer membrane assembly	P	3.1e-15	6.8e-17	43	280	34962	68497	UNDER
GO:0044237	cellular metabolic process	P	1.8e-14	4.2e-16	20362	41809	14643	26968	UNDER
GO:0051205	protein insertion into membrane	P	2.1e-14	4.9e-16	21	193	34984	68584	UNDER
GO:0006458	'de novo' protein folding	P	2.9e-14	7.1e-16	11	149	34994	68628	UNDER
GO:0019835	cytolysis	P	7.9e-14	2.1e-15	102	449	34903	68328	UNDER
GO:0051084	'de novo' posttranslational protein folding	P	1.3e-13	3.5e-15	7	126	34998	68651	UNDER
GO:0051085	chaperone mediated protein folding requiring cofactor	P	1.3e-13	3.5e-15	7	126	34998	68651	UNDER
GO:0071704	organic substance metabolic process	P	1.9e-13	5.1e-15	20518	42044	14487	26733	UNDER
GO:0032984	macromolecular complex disassembly	P	2.8e-13	7.7e-15	156	593	34849	68184	UNDER
GO:0022411	cellular component disassembly	P	4.1e-13	1.1e-14	157	593	34848	68184	UNDER
GO:0000028	ribosomal small subunit assembly	P	6.5e-13	1.9e-14	13	149	34992	68628	UNDER
GO:0043241	protein complex disassembly	P	2.8e-12	8.6e-14	153	572	34852	68205	UNDER
GO:0006353	DNA-templated transcription, termination	P	6e-12	1.9e-13	131	508	34874	68269	UNDER
GO:0017148	negative regulation of translation	P	2.1e-11	6.9e-13	81	361	34924	68416	UNDER
GO:0015988	energy coupled proton transmembrane transport, against electrochemical gradient	P	2.1e-11	7e-13	45	252	34960	68525	UNDER
GO:0034249	negative regulation of cellular amide metabolic process	P	3.7e-10	1.4e-11	92	377	34913	68400	UNDER
GO:0006446	regulation of translational initiation	P	4.7e-10	1.9e-11	21	158	34984	68619	UNDER
GO:0045947	negative regulation of translational initiation	P	4.7e-10	1.9e-11	21	158	34984	68619	UNDER
GO:0042274	ribosomal small subunit biogenesis	P	6.3e-10	2.5e-11	42	228	34963	68549	UNDER
GO:0006633	fatty acid biosynthetic process	P	7.6e-10	3.1e-11	218	702	34787	68075	UNDER
GO:0009123	nucleoside monophosphate metabolic process	P	1e-09	4e-11	738	1915	34267	66862	UNDER
GO:0043244	regulation of protein complex disassembly	P	1.4e-09	6e-11	116	436	34889	68341	UNDER
GO:0031554	regulation of DNA-templated transcription, termination	P	1.6e-09	6.9e-11	109	416	34896	68361	UNDER
GO:1902600	hydrogen ion transmembrane transport	P	2.6e-09	1.1e-10	208	669	34797	68108	UNDER
GO:0015990	electron transport coupled proton transport	P	4.1e-09	1.8e-10	31	185	34974	68592	UNDER
GO:0019853	L-ascorbic acid biosynthetic process	P	9.5e-09	4.3e-10	0	53	35005	68724	UNDER
GO:0006413	translational initiation	P	1.8e-08	8.8e-10	56	255	34949	68522	UNDER
GO:0007049	cell cycle	P	3e-08	1.5e-09	516	1374	34489	67403	UNDER
GO:0051129	negative regulation of cellular component organization	P	3.3e-08	1.6e-09	104	385	34901	68392	UNDER
GO:0006457	protein folding	P	3.7e-08	1.8e-09	357	1005	34648	67772	UNDER
GO:0030388	fructose 1,6-bisphosphate metabolic process	P	4.3e-08	2.2e-09	0	49	35005	68728	UNDER
GO:0019048	modulation by virus of host morphology or physiology	P	9.2e-08	4.7e-09	14	113	34991	68664	UNDER
GO:0006883	cellular sodium ion homeostasis	P	9.2e-08	4.8e-09	5	76	35000	68701	UNDER
GO:0055078	sodium ion homeostasis	P	9.2e-08	4.8e-09	5	76	35000	68701	UNDER
GO:0046390	ribose phosphate biosynthetic process	P	9.3e-08	4.9e-09	444	1198	34561	67579	UNDER
GO:0039633	killing by virus of host cell	P	1.3e-07	7.1e-09	14	112	34991	68665	UNDER
GO:0044659	cytolysis by virus of host cell	P	1.3e-07	7.1e-09	14	112	34991	68665	UNDER
GO:0044661	disruption by virus of host cell	P	1.3e-07	7.1e-09	14	112	34991	68665	UNDER
GO:0001906	cell killing	P	1.4e-07	7.6e-09	47	219	34958	68558	UNDER
GO:0051301	cell division	P	1.4e-07	7.9e-09	601	1547	34404	67230	UNDER
GO:2001058	D-tagatose 6-phosphate metabolic process	P	1.6e-07	9e-09	9	92	34996	68685	UNDER
GO:2001059	D-tagatose 6-phosphate catabolic process	P	1.6e-07	9e-09	9	92	34996	68685	UNDER
GO:0042455	ribonucleoside biosynthetic process	P	1.6e-07	9e-09	418	1131	34587	67646	UNDER
GO:0009617	response to bacterium	P	2.1e-07	1.3e-08	18	125	34987	68652	UNDER
GO:0042742	defense response to bacterium	P	2.1e-07	1.3e-08	18	125	34987	68652	UNDER
GO:0090150	establishment of protein localization to membrane	P	2.4e-07	1.4e-08	55	239	34950	68538	UNDER
GO:0019693	ribose phosphate metabolic process	P	2.4e-07	1.4e-08	1111	2658	33894	66119	UNDER
GO:0071616	acyl-CoA biosynthetic process	P	2.5e-07	1.5e-08	40	194	34965	68583	UNDER
GO:0035384	thioester biosynthetic process	P	2.5e-07	1.5e-08	40	194	34965	68583	UNDER
GO:0009161	ribonucleoside monophosphate metabolic process	P	2.9e-07	1.7e-08	719	1800	34286	66977	UNDER
GO:0046034	ATP metabolic process	P	2.9e-07	1.8e-08	403	1090	34602	67687	UNDER
GO:0009119	ribonucleoside metabolic process	P	5.5e-07	3.5e-08	1022	2452	33983	66325	UNDER
GO:0009259	ribonucleotide metabolic process	P	6.6e-07	4.2e-08	1007	2417	33998	66360	UNDER
GO:0010467	gene expression	P	6.9e-07	4.4e-08	5682	12093	29323	56684	UNDER
GO:0009260	ribonucleotide biosynthetic process	P	7.4e-07	4.8e-08	436	1156	34569	67621	UNDER
GO:0009201	ribonucleoside triphosphate biosynthetic process	P	7.4e-07	4.8e-08	78	296	34927	68481	UNDER
GO:0031640	killing of cells of other organism	P	7.8e-07	5.2e-08	33	168	34972	68609	UNDER
GO:0051715	cytolysis in other organism	P	7.8e-07	5.2e-08	33	168	34972	68609	UNDER
GO:0044364	disruption of cells of other organism	P	7.8e-07	5.2e-08	33	168	34972	68609	UNDER
GO:0015914	phospholipid transport	P	1e-06	6.8e-08	24	138	34981	68639	UNDER
GO:0009163	nucleoside biosynthetic process	P	1e-06	7.1e-08	440	1160	34565	67617	UNDER
GO:0009126	purine nucleoside monophosphate metabolic process	P	1.1e-06	7.6e-08	598	1514	34407	67263	UNDER
GO:0009167	purine ribonucleoside monophosphate metabolic process	P	1.1e-06	7.6e-08	598	1514	34407	67263	UNDER
GO:0061077	chaperone-mediated protein folding	P	1.1e-06	7.7e-08	175	541	34830	68236	UNDER
GO:0044068	modulation by symbiont of host cellular process	P	1.3e-06	8.9e-08	0	40	35005	68737	UNDER
GO:0010942	positive regulation of cell death	P	1.3e-06	8.9e-08	0	40	35005	68737	UNDER
GO:0032506	cytokinetic process	P	1.6e-06	1.1e-07	123	409	34882	68368	UNDER
GO:0097533	cellular stress response to acid chemical	P	1.7e-06	1.2e-07	18	116	34987	68661	UNDER
GO:0097532	stress response to acid chemical	P	1.7e-06	1.2e-07	18	116	34987	68661	UNDER
GO:0031555	transcriptional attenuation	P	1.7e-06	1.2e-07	97	342	34908	68435	UNDER
GO:0000209	protein polyubiquitination	P	2e-06	1.5e-07	0	39	35005	68738	UNDER
GO:0085032	modulation by symbiont of host I-kappaB kinase/NF-kappaB cascade	P	2e-06	1.5e-07	0	39	35005	68738	UNDER
GO:0044501	modulation of signal transduction in other organism	P	2e-06	1.5e-07	0	39	35005	68738	UNDER
GO:0043122	regulation of I-kappaB kinase/NF-kappaB signaling	P	2e-06	1.5e-07	0	39	35005	68738	UNDER
GO:0052027	modulation by symbiont of host signal transduction pathway	P	2e-06	1.5e-07	0	39	35005	68738	UNDER
GO:0052250	modulation of signal transduction in other organism involved in symbiotic interaction	P	2e-06	1.5e-07	0	39	35005	68738	UNDER
GO:0007249	I-kappaB kinase/NF-kappaB signaling	P	2e-06	1.5e-07	0	39	35005	68738	UNDER
GO:0044314	protein K27-linked ubiquitination	P	2e-06	1.5e-07	0	39	35005	68738	UNDER
GO:0071826	ribonucleoprotein complex subunit organization	P	2.1e-06	1.6e-07	95	335	34910	68442	UNDER
GO:1901659	glycosyl compound biosynthetic process	P	2.4e-06	1.8e-07	470	1218	34535	67559	UNDER
GO:0046128	purine ribonucleoside metabolic process	P	2.6e-06	2e-07	800	1946	34205	66831	UNDER
GO:0031564	transcription antitermination	P	3.5e-06	2.7e-07	91	321	34914	68456	UNDER
GO:0008615	pyridoxine biosynthetic process	P	4.2e-06	3.2e-07	40	181	34965	68596	UNDER
GO:0008614	pyridoxine metabolic process	P	4.2e-06	3.2e-07	40	181	34965	68596	UNDER
GO:0071229	cellular response to acid chemical	P	4.3e-06	3.4e-07	67	256	34938	68521	UNDER
GO:1902410	mitotic cytokinetic process	P	5e-06	4.1e-07	118	387	34887	68390	UNDER
GO:0000281	mitotic cytokinesis	P	5e-06	4.1e-07	118	387	34887	68390	UNDER
GO:0090529	cell septum assembly	P	5e-06	4.1e-07	118	387	34887	68390	UNDER
GO:0000917	barrier septum assembly	P	5e-06	4.1e-07	118	387	34887	68390	UNDER
GO:0061640	cytoskeleton-dependent cytokinesis	P	5e-06	4.1e-07	118	387	34887	68390	UNDER
GO:0030004	cellular monovalent inorganic cation homeostasis	P	5.3e-06	4.3e-07	59	233	34946	68544	UNDER
GO:0000278	mitotic cell cycle	P	5.8e-06	4.8e-07	120	391	34885	68386	UNDER
GO:0044004	disruption by symbiont of host cell	P	6e-06	5.1e-07	25	133	34980	68644	UNDER
GO:0001907	killing by symbiont of host cells	P	6e-06	5.1e-07	25	133	34980	68644	UNDER
GO:0001897	cytolysis by symbiont of host cells	P	6e-06	5.1e-07	25	133	34980	68644	UNDER
GO:0051883	killing of cells in other organism involved in symbiotic interaction	P	6e-06	5.1e-07	25	133	34980	68644	UNDER
GO:0051801	cytolysis in other organism involved in symbiotic interaction	P	6e-06	5.1e-07	25	133	34980	68644	UNDER
GO:0051818	disruption of cells of other organism involved in symbiotic interaction	P	6e-06	5.1e-07	25	133	34980	68644	UNDER
GO:0009157	deoxyribonucleoside monophosphate biosynthetic process	P	6e-06	5.1e-07	19	115	34986	68662	UNDER
GO:0009162	deoxyribonucleoside monophosphate metabolic process	P	6e-06	5.1e-07	19	115	34986	68662	UNDER
GO:0032784	regulation of DNA-templated transcription, elongation	P	6.2e-06	5.3e-07	13	94	34992	68683	UNDER
GO:0033875	ribonucleoside bisphosphate metabolic process	P	6.2e-06	5.4e-07	53	216	34952	68561	UNDER
GO:0033866	nucleoside bisphosphate biosynthetic process	P	6.2e-06	5.4e-07	53	216	34952	68561	UNDER
GO:0033865	nucleoside bisphosphate metabolic process	P	6.2e-06	5.4e-07	53	216	34952	68561	UNDER
GO:0034030	ribonucleoside bisphosphate biosynthetic process	P	6.2e-06	5.4e-07	53	216	34952	68561	UNDER
GO:0034033	purine nucleoside bisphosphate biosynthetic process	P	6.2e-06	5.4e-07	53	216	34952	68561	UNDER
GO:0034032	purine nucleoside bisphosphate metabolic process	P	6.2e-06	5.4e-07	53	216	34952	68561	UNDER
GO:1903047	mitotic cell cycle process	P	6.6e-06	5.9e-07	120	390	34885	68387	UNDER
GO:0044764	multi-organism cellular process	P	7.5e-06	6.7e-07	1482	3383	33523	65394	UNDER
GO:0042451	purine nucleoside biosynthetic process	P	7.7e-06	7e-07	267	742	34738	68035	UNDER
GO:0046129	purine ribonucleoside biosynthetic process	P	7.7e-06	7e-07	267	742	34738	68035	UNDER
GO:0032505	reproduction of a single-celled organism	P	7.9e-06	7.2e-07	137	431	34868	68346	UNDER
GO:0043093	FtsZ-dependent cytokinesis	P	7.9e-06	7.2e-07	137	431	34868	68346	UNDER
GO:0044702	single organism reproductive process	P	8.9e-06	8.2e-07	145	450	34860	68327	UNDER
GO:0022414	reproductive process	P	8.9e-06	8.2e-07	145	450	34860	68327	UNDER
GO:2001295	malonyl-CoA biosynthetic process	P	9.1e-06	8.5e-07	8	73	34997	68704	UNDER
GO:2001293	malonyl-CoA metabolic process	P	9.1e-06	8.5e-07	8	73	34997	68704	UNDER
GO:0046949	fatty-acyl-CoA biosynthetic process	P	9.1e-06	8.5e-07	8	73	34997	68704	UNDER
GO:0009150	purine ribonucleotide metabolic process	P	9.6e-06	8.9e-07	867	2069	34138	66708	UNDER
GO:0042777	plasma membrane ATP synthesis coupled proton transport	P	9.8e-06	9.1e-07	33	155	34972	68622	UNDER
GO:0015986	ATP synthesis coupled proton transport	P	1.2e-05	1.1e-06	47	195	34958	68582	UNDER
GO:0015985	energy coupled proton transport, down electrochemical gradient	P	1.2e-05	1.1e-06	47	195	34958	68582	UNDER
GO:0042255	ribosome assembly	P	1.2e-05	1.2e-06	92	314	34913	68463	UNDER
GO:0022618	ribonucleoprotein complex assembly	P	1.2e-05	1.2e-06	92	314	34913	68463	UNDER
GO:0010124	phenylacetate catabolic process	P	1.3e-05	1.2e-06	22	121	34983	68656	UNDER
GO:0043335	protein unfolding	P	1.4e-05	1.4e-06	20	114	34985	68663	UNDER
GO:0009116	nucleoside metabolic process	P	1.7e-05	1.7e-06	1100	2558	33905	66219	UNDER
GO:0009177	pyrimidine deoxyribonucleoside monophosphate biosynthetic process	P	1.7e-05	1.7e-06	14	93	34991	68684	UNDER
GO:0009176	pyrimidine deoxyribonucleoside monophosphate metabolic process	P	1.7e-05	1.7e-06	14	93	34991	68684	UNDER
GO:0042822	pyridoxal phosphate metabolic process	P	1.9e-05	1.9e-06	29	141	34976	68636	UNDER
GO:0042823	pyridoxal phosphate biosynthetic process	P	1.9e-05	1.9e-06	29	141	34976	68636	UNDER
GO:0009124	nucleoside monophosphate biosynthetic process	P	2.2e-05	2.2e-06	364	952	34641	67825	UNDER
GO:0042816	vitamin B6 metabolic process	P	2.3e-05	2.3e-06	50	200	34955	68577	UNDER
GO:0035821	modification of morphology or physiology of other organism	P	2.8e-05	2.8e-06	68	247	34937	68530	UNDER
GO:0035725	sodium ion transmembrane transport	P	2.8e-05	2.9e-06	39	168	34966	68609	UNDER
GO:0019954	asexual reproduction	P	2.8e-05	2.9e-06	147	445	34858	68332	UNDER
GO:0042819	vitamin B6 biosynthetic process	P	2.9e-05	3e-06	50	198	34955	68579	UNDER
GO:0009142	nucleoside triphosphate biosynthetic process	P	3e-05	3e-06	117	372	34888	68405	UNDER
GO:0009152	purine ribonucleotide biosynthetic process	P	3.2e-05	3.4e-06	334	880	34671	67897	UNDER
GO:0051453	regulation of intracellular pH	P	3.5e-05	3.6e-06	37	161	34968	68616	UNDER
GO:0006221	pyrimidine nucleotide biosynthetic process	P	3.5e-05	3.7e-06	132	407	34873	68370	UNDER
GO:0055067	monovalent inorganic cation homeostasis	P	3.9e-05	4.1e-06	67	242	34938	68535	UNDER
GO:0022402	cell cycle process	P	3.9e-05	4.2e-06	318	840	34687	67937	UNDER
GO:0015937	coenzyme A biosynthetic process	P	4.2e-05	4.6e-06	35	154	34970	68623	UNDER
GO:0015936	coenzyme A metabolic process	P	4.2e-05	4.6e-06	35	154	34970	68623	UNDER
GO:0046184	aldehyde biosynthetic process	P	4.5e-05	4.9e-06	37	160	34968	68617	UNDER
GO:0000910	cytokinesis	P	4.6e-05	5.1e-06	259	704	34746	68073	UNDER
GO:0006119	oxidative phosphorylation	P	4.7e-05	5.1e-06	110	351	34895	68426	UNDER
GO:0006241	CTP biosynthetic process	P	4.7e-05	5.1e-06	15	93	34990	68684	UNDER
GO:0009209	pyrimidine ribonucleoside triphosphate biosynthetic process	P	4.7e-05	5.1e-06	15	93	34990	68684	UNDER
GO:0046036	CTP metabolic process	P	4.7e-05	5.1e-06	15	93	34990	68684	UNDER
GO:0006220	pyrimidine nucleotide metabolic process	P	5.1e-05	5.7e-06	177	512	34828	68265	UNDER
GO:0006753	nucleoside phosphate metabolic process	P	6.4e-05	7.2e-06	1639	3664	33366	65113	UNDER
GO:0009165	nucleotide biosynthetic process	P	6.6e-05	7.4e-06	769	1825	34236	66952	UNDER
GO:0006163	purine nucleotide metabolic process	P	6.8e-05	7.7e-06	931	2171	34074	66606	UNDER
GO:0006004	fucose metabolic process	P	7.2e-05	8.2e-06	76	262	34929	68515	UNDER
GO:1901657	glycosyl compound metabolic process	P	7.2e-05	8.2e-06	1145	2624	33860	66153	UNDER
GO:1990145	maintenance of translational fidelity	P	7.4e-05	8.6e-06	4	50	35001	68727	UNDER
GO:0016093	polyprenol metabolic process	P	7.4e-05	8.6e-06	4	50	35001	68727	UNDER
GO:0016094	polyprenol biosynthetic process	P	7.4e-05	8.6e-06	4	50	35001	68727	UNDER
GO:0002181	cytoplasmic translation	P	7.4e-05	8.6e-06	4	50	35001	68727	UNDER
GO:0042759	long-chain fatty acid biosynthetic process	P	7.4e-05	8.6e-06	4	50	35001	68727	UNDER
GO:0043100	pyrimidine nucleobase salvage	P	7.4e-05	8.6e-06	4	50	35001	68727	UNDER
GO:0044571	[2Fe-2S] cluster assembly	P	7.4e-05	8.6e-06	4	50	35001	68727	UNDER
GO:0044210	'de novo' CTP biosynthetic process	P	7.4e-05	8.6e-06	4	50	35001	68727	UNDER
GO:0006565	L-serine catabolic process	P	7.9e-05	9.2e-06	22	112	34983	68665	UNDER
GO:0034613	cellular protein localization	P	7.9e-05	9.3e-06	212	590	34793	68187	UNDER
GO:0070727	cellular macromolecule localization	P	7.9e-05	9.3e-06	212	590	34793	68187	UNDER
GO:0009148	pyrimidine nucleoside triphosphate biosynthetic process	P	8.2e-05	9.7e-06	36	153	34969	68624	UNDER
GO:0008655	pyrimidine-containing compound salvage	P	8.2e-05	9.8e-06	28	130	34977	68647	UNDER
GO:0044802	single-organism membrane organization	P	8.7e-05	1e-05	161	469	34844	68308	UNDER
GO:0060567	negative regulation of DNA-templated transcription, termination	P	9.3e-05	1.1e-05	48	186	34957	68591	UNDER
GO:0043242	negative regulation of protein complex disassembly	P	9.3e-05	1.1e-05	48	186	34957	68591	UNDER
GO:0061024	membrane organization	P	9.5e-05	1.2e-05	163	472	34842	68305	UNDER
GO:0017038	protein import	P	9.6e-05	1.2e-05	23	114	34982	68663	UNDER
GO:0009117	nucleotide metabolic process	P	9.8e-05	1.2e-05	1625	3624	33380	65153	UNDER
GO:0065002	intracellular protein transmembrane transport	P	0.00011	1.4e-05	58	212	34947	68565	UNDER
GO:1901293	nucleoside phosphate biosynthetic process	P	0.00012	1.5e-05	792	1863	34213	66914	UNDER
GO:0030007	cellular potassium ion homeostasis	P	0.00014	1.8e-05	0	27	35005	68750	UNDER
GO:0071502	cellular response to temperature stimulus	P	0.00014	1.8e-05	0	27	35005	68750	UNDER
GO:0006124	ferredoxin metabolic process	P	0.00014	1.8e-05	0	27	35005	68750	UNDER
GO:0055075	potassium ion homeostasis	P	0.00014	1.8e-05	0	27	35005	68750	UNDER
GO:0050663	cytokine secretion	P	0.00015	2e-05	0	28	35005	68749	UNDER
GO:0019042	viral latency	P	0.00017	2.2e-05	49	185	34956	68592	UNDER
GO:0019637	organophosphate metabolic process	P	0.00017	2.3e-05	2558	5538	32447	63239	UNDER
GO:0006226	dUMP biosynthetic process	P	0.00018	2.4e-05	10	70	34995	68707	UNDER
GO:0046078	dUMP metabolic process	P	0.00018	2.4e-05	10	70	34995	68707	UNDER
GO:0042278	purine nucleoside metabolic process	P	0.0002	2.7e-05	867	2013	34138	66764	UNDER
GO:0044003	modification by symbiont of host morphology or physiology	P	0.00021	2.8e-05	60	212	34945	68565	UNDER
GO:0051817	modification of morphology or physiology of other organism involved in symbiotic interaction	P	0.00021	2.8e-05	60	212	34945	68565	UNDER
GO:0006086	acetyl-CoA biosynthetic process from pyruvate	P	0.00022	3e-05	6	54	34999	68723	UNDER
GO:0050877	neurological system process	P	0.00023	3.1e-05	0	26	35005	68751	UNDER
GO:0009206	purine ribonucleoside triphosphate biosynthetic process	P	0.00023	3.2e-05	66	227	34939	68550	UNDER
GO:0009145	purine nucleoside triphosphate biosynthetic process	P	0.00023	3.2e-05	66	227	34939	68550	UNDER
GO:0070689	L-threonine catabolic process to propionate	P	0.00023	3.2e-05	66	228	34939	68549	UNDER
GO:0051704	multi-organism process	P	0.00026	3.5e-05	2203	4796	32802	63981	UNDER
GO:0006164	purine nucleotide biosynthetic process	P	0.00029	4.1e-05	376	945	34629	67832	UNDER
GO:0042773	ATP synthesis coupled electron transport	P	0.0003	4.2e-05	77	253	34928	68524	UNDER
GO:0045852	pH elevation	P	0.00031	4.5e-05	33	138	34972	68639	UNDER
GO:0051454	intracellular pH elevation	P	0.00031	4.5e-05	33	138	34972	68639	UNDER
GO:0046939	nucleotide phosphorylation	P	0.00032	4.6e-05	257	677	34748	68100	UNDER
GO:1901070	guanosine-containing compound biosynthetic process	P	0.00033	4.8e-05	43	164	34962	68613	UNDER
GO:0008033	tRNA processing	P	0.00034	4.9e-05	489	1191	34516	67586	UNDER
GO:0032446	protein modification by small protein conjugation	P	0.00035	5.1e-05	8	60	34997	68717	UNDER
GO:0016567	protein ubiquitination	P	0.00035	5.1e-05	8	60	34997	68717	UNDER
GO:0019877	diaminopimelate biosynthetic process	P	0.00036	5.2e-05	24	111	34981	68666	UNDER
GO:0030488	tRNA methylation	P	0.00045	6.6e-05	107	324	34898	68453	UNDER
GO:0006986	response to unfolded protein	P	0.00046	6.9e-05	6	52	34999	68725	UNDER
GO:0000003	reproduction	P	0.00047	7.1e-05	179	494	34826	68283	UNDER
GO:0009199	ribonucleoside triphosphate metabolic process	P	0.00047	7.1e-05	605	1437	34400	67340	UNDER
GO:0009221	pyrimidine deoxyribonucleotide biosynthetic process	P	0.00048	7.1e-05	24	110	34981	68667	UNDER
GO:0019571	D-arabinose catabolic process	P	0.00051	7.7e-05	10	65	34995	68712	UNDER
GO:0046372	D-arabinose metabolic process	P	0.00051	7.7e-05	10	65	34995	68712	UNDER
GO:2000143	negative regulation of DNA-templated transcription, initiation	P	0.00053	8e-05	16	85	34989	68692	UNDER
GO:0044010	single-species biofilm formation	P	0.00054	8.2e-05	692	1621	34313	67156	UNDER
GO:0042325	regulation of phosphorylation	P	0.00057	8.8e-05	15	82	34990	68695	UNDER
GO:0001932	regulation of protein phosphorylation	P	0.00057	8.8e-05	15	82	34990	68695	UNDER
GO:0070588	calcium ion transmembrane transport	P	0.00061	9.3e-05	0	23	35005	68754	UNDER
GO:1902580	single-organism cellular localization	P	0.00061	9.4e-05	110	329	34895	68448	UNDER
GO:0072657	protein localization to membrane	P	0.00061	9.4e-05	110	329	34895	68448	UNDER
GO:0032269	negative regulation of cellular protein metabolic process	P	0.00067	0.0001	156	437	34849	68340	UNDER
GO:0070178	D-serine metabolic process	P	0.00067	0.0001	6	50	34999	68727	UNDER
GO:0009896	positive regulation of catabolic process	P	0.00067	0.0001	6	50	34999	68727	UNDER
GO:0043952	protein transport by the Sec complex	P	0.00068	0.00011	39	150	34966	68627	UNDER
GO:0043933	macromolecular complex subunit organization	P	0.00071	0.00011	1037	2346	33968	66431	UNDER
GO:0009987	cellular process	P	0.00071	0.00011	27761	55245	7244	13532	UNDER
GO:0016032	viral process	P	0.00077	0.00012	563	1338	34442	67439	UNDER
GO:0000746	conjugation	P	0.00083	0.00013	14	76	34991	68701	UNDER
GO:0008219	cell death	P	0.00084	0.00013	113	334	34892	68443	UNDER
GO:0044271	cellular nitrogen compound biosynthetic process	P	0.00092	0.00015	6945	14338	28060	54439	UNDER
GO:0046391	5-phosphoribose 1-diphosphate metabolic process	P	0.00097	0.00016	11	66	34994	68711	UNDER
GO:0006015	5-phosphoribose 1-diphosphate biosynthetic process	P	0.00097	0.00016	11	66	34994	68711	UNDER
GO:0048473	D-methionine transport	P	0.0011	0.00018	18	87	34987	68690	UNDER
GO:0015821	methionine transport	P	0.0011	0.00018	18	87	34987	68690	UNDER
GO:0051248	negative regulation of protein metabolic process	P	0.0011	0.00018	180	487	34825	68290	UNDER
GO:0009129	pyrimidine nucleoside monophosphate metabolic process	P	0.0012	0.00019	109	322	34896	68455	UNDER
GO:0008152	metabolic process	P	0.0013	0.00021	24528	48956	10477	19821	UNDER
GO:0006084	acetyl-CoA metabolic process	P	0.0013	0.00021	52	180	34953	68597	UNDER
GO:0002128	tRNA nucleoside ribose methylation	P	0.0013	0.00022	12	69	34993	68708	UNDER
GO:0009141	nucleoside triphosphate metabolic process	P	0.0013	0.00022	678	1575	34327	67202	UNDER
GO:0019046	release from viral latency	P	0.0013	0.00022	16	81	34989	68696	UNDER
GO:0032359	provirus excision	P	0.0013	0.00022	16	81	34989	68696	UNDER
GO:0043610	regulation of carbohydrate utilization	P	0.0014	0.00024	6	48	34999	68729	UNDER
GO:0043086	negative regulation of catalytic activity	P	0.0014	0.00024	6	48	34999	68729	UNDER
GO:0046854	phosphatidylinositol phosphorylation	P	0.0014	0.00024	6	48	34999	68729	UNDER
GO:0009208	pyrimidine ribonucleoside triphosphate metabolic process	P	0.0015	0.00025	26	109	34979	68668	UNDER
GO:0035337	fatty-acyl-CoA metabolic process	P	0.0015	0.00025	18	86	34987	68691	UNDER
GO:0006637	acyl-CoA metabolic process	P	0.0016	0.00026	109	318	34896	68459	UNDER
GO:0035383	thioester metabolic process	P	0.0016	0.00026	109	318	34896	68459	UNDER
GO:0051701	interaction with host	P	0.0017	0.00028	319	795	34686	67982	UNDER
GO:0070647	protein modification by small protein conjugation or removal	P	0.0017	0.00029	13	71	34992	68706	UNDER
GO:0006400	tRNA modification	P	0.0018	0.0003	361	886	34644	67891	UNDER
GO:0006885	regulation of pH	P	0.0018	0.00031	67	215	34938	68562	UNDER
GO:0032978	protein insertion into membrane from inner side	P	0.0019	0.00033	1	26	35004	68751	UNDER
GO:0033195	response to alkyl hydroperoxide	P	0.0019	0.00033	1	26	35004	68751	UNDER
GO:0002184	cytoplasmic translational termination	P	0.0019	0.00033	1	26	35004	68751	UNDER
GO:0001680	tRNA 3'-terminal CCA addition	P	0.0019	0.00033	1	26	35004	68751	UNDER
GO:0006223	uracil salvage	P	0.0019	0.00033	1	26	35004	68751	UNDER
GO:0019542	propionate biosynthetic process	P	0.0019	0.00033	1	26	35004	68751	UNDER
GO:2001251	negative regulation of chromosome organization	P	0.0019	0.00033	1	26	35004	68751	UNDER
GO:0046107	uracil biosynthetic process	P	0.0019	0.00033	1	26	35004	68751	UNDER
GO:0009071	serine family amino acid catabolic process	P	0.002	0.00034	71	225	34934	68552	UNDER
GO:0035966	response to topologically incorrect protein	P	0.0021	0.00037	14	73	34991	68704	UNDER
GO:0072525	pyridine-containing compound biosynthetic process	P	0.0022	0.00038	153	418	34852	68359	UNDER
GO:0006754	ATP biosynthetic process	P	0.0025	0.00043	63	203	34942	68574	UNDER
GO:0006515	misfolded or incompletely synthesized protein catabolic process	P	0.0026	0.00047	48	164	34957	68613	UNDER
GO:0031333	negative regulation of protein complex assembly	P	0.0028	0.0005	25	103	34980	68674	UNDER
GO:0019646	aerobic electron transport chain	P	0.0028	0.00051	54	179	34951	68598	UNDER
GO:0042542	response to hydrogen peroxide	P	0.0029	0.00052	136	376	34869	68401	UNDER
GO:0009218	pyrimidine ribonucleotide metabolic process	P	0.0029	0.00052	120	339	34885	68438	UNDER
GO:0018175	protein nucleotidylation	P	0.003	0.00055	7	49	34998	68728	UNDER
GO:0018117	protein adenylylation	P	0.003	0.00055	7	49	34998	68728	UNDER
GO:0070389	chaperone cofactor-dependent protein refolding	P	0.003	0.00055	1	25	35004	68752	UNDER
GO:0034620	cellular response to unfolded protein	P	0.003	0.00055	1	25	35004	68752	UNDER
GO:0060274	maintenance of stationary phase	P	0.003	0.00055	1	25	35004	68752	UNDER
GO:0010139	pyrimidine deoxyribonucleotide salvage	P	0.003	0.00055	1	25	35004	68752	UNDER
GO:0006354	DNA-templated transcription, elongation	P	0.0032	0.00058	34	127	34971	68650	UNDER
GO:0006269	DNA replication, synthesis of RNA primer	P	0.0032	0.00059	43	151	34962	68626	UNDER
GO:0006085	acetyl-CoA biosynthetic process	P	0.0032	0.00059	32	121	34973	68656	UNDER
GO:0009205	purine ribonucleoside triphosphate metabolic process	P	0.0033	0.00062	582	1352	34423	67425	UNDER
GO:0072330	monocarboxylic acid biosynthetic process	P	0.0038	0.00072	461	1091	34544	67686	UNDER
GO:0015944	formate oxidation	P	0.0042	0.0008	57	184	34948	68593	UNDER
GO:0046134	pyrimidine nucleoside biosynthetic process	P	0.0043	0.00082	96	279	34909	68498	UNDER
GO:0000453	enzyme-directed rRNA 2'-O-methylation	P	0.0043	0.00082	21	89	34984	68688	UNDER
GO:0000451	rRNA 2'-O-methylation	P	0.0043	0.00082	21	89	34984	68688	UNDER
GO:0009156	ribonucleoside monophosphate biosynthetic process	P	0.0043	0.00083	345	837	34660	67940	UNDER
GO:0009147	pyrimidine nucleoside triphosphate metabolic process	P	0.0045	0.00087	70	215	34935	68562	UNDER
GO:0043549	regulation of kinase activity	P	0.0046	0.00089	15	72	34990	68705	UNDER
GO:0045859	regulation of protein kinase activity	P	0.0046	0.00089	15	72	34990	68705	UNDER
GO:0072522	purine-containing compound biosynthetic process	P	0.0047	0.00091	458	1080	34547	67697	UNDER
GO:0007155	cell adhesion	P	0.0048	0.00093	389	932	34616	67845	UNDER
GO:0009144	purine nucleoside triphosphate metabolic process	P	0.0049	0.00095	593	1368	34412	67409	UNDER
GO:0044403	symbiosis, encompassing mutualism through parasitism	P	0.005	0.00099	769	1739	34236	67038	UNDER
GO:0044419	interspecies interaction between organisms	P	0.005	0.00099	769	1739	34236	67038	UNDER
GO:0022607	cellular component assembly	P	0.005	0.00099	1567	3395	33438	65382	UNDER
GO:0033353	S-adenosylmethionine cycle	P	0.0051	0.001	14	69	34991	68708	UNDER
GO:0046498	S-adenosylhomocysteine metabolic process	P	0.0051	0.001	14	69	34991	68708	UNDER
GO:0046500	S-adenosylmethionine metabolic process	P	0.0051	0.001	14	69	34991	68708	UNDER
GO:1900191	negative regulation of single-species biofilm formation	P	0.0056	0.0011	56	179	34949	68598	UNDER
GO:0043901	negative regulation of multi-organism process	P	0.0056	0.0011	56	179	34949	68598	UNDER
GO:0034214	protein hexamerization	P	0.0057	0.0011	4	36	35001	68741	UNDER
GO:0016056	rhodopsin mediated signaling pathway	P	0.0057	0.0012	7	46	34998	68731	UNDER
GO:0007186	G-protein coupled receptor signaling pathway	P	0.0057	0.0012	7	46	34998	68731	UNDER
GO:0009584	detection of visible light	P	0.0057	0.0012	7	46	34998	68731	UNDER
GO:0006168	adenine salvage	P	0.0057	0.0012	7	46	34998	68731	UNDER
GO:0007603	phototransduction, visible light	P	0.0057	0.0012	7	46	34998	68731	UNDER
GO:0046084	adenine biosynthetic process	P	0.0057	0.0012	7	46	34998	68731	UNDER
GO:1902815	N,N'-diacetylchitobiose import	P	0.0062	0.0013	20	85	34985	68692	UNDER
GO:0036088	D-serine catabolic process	P	0.0062	0.0013	2	27	35003	68750	UNDER
GO:0051410	detoxification of nitrogen compound	P	0.0062	0.0013	2	27	35003	68750	UNDER
GO:0051354	negative regulation of oxidoreductase activity	P	0.0063	0.0013	0	17	35005	68760	UNDER
GO:2000469	negative regulation of peroxidase activity	P	0.0063	0.0013	0	17	35005	68760	UNDER
GO:1903124	negative regulation of thioredoxin peroxidase activity	P	0.0063	0.0013	0	17	35005	68760	UNDER
GO:1903123	regulation of thioredoxin peroxidase activity	P	0.0063	0.0013	0	17	35005	68760	UNDER
GO:0042710	biofilm formation	P	0.0065	0.0013	761	1715	34244	67062	UNDER
GO:0090662	ATP hydrolysis coupled transmembrane transport	P	0.0065	0.0014	14	67	34991	68710	UNDER
GO:0015991	ATP hydrolysis coupled proton transport	P	0.0065	0.0014	14	67	34991	68710	UNDER
GO:0019632	shikimate metabolic process	P	0.0065	0.0014	14	67	34991	68710	UNDER
GO:0097428	protein maturation by iron-sulfur cluster transfer	P	0.0071	0.0015	21	87	34984	68690	UNDER
GO:0031119	tRNA pseudouridine synthesis	P	0.0074	0.0015	36	126	34969	68651	UNDER
GO:0007602	phototransduction	P	0.0077	0.0016	8	48	34997	68729	UNDER
GO:0071422	succinate transmembrane transport	P	0.0088	0.0019	14	65	34991	68712	UNDER
GO:0015744	succinate transport	P	0.0088	0.0019	14	65	34991	68712	UNDER
GO:0044267	cellular protein metabolic process	P	0.0089	0.0019	2948	6189	32057	62588	UNDER
GO:0030641	regulation of cellular pH	P	0.0091	0.002	58	180	34947	68597	UNDER
GO:0006396	RNA processing	P	0.0096	0.0021	908	2013	34097	66764	UNDER
GO:0019852	L-ascorbic acid metabolic process	P	0.01	0.0022	66	199	34939	68578	UNDER
GO:1901656	glycoside transport	P	0.01	0.0023	0	16	35005	68761	UNDER
GO:0015769	melibiose transport	P	0.01	0.0023	0	16	35005	68761	UNDER
GO:0015765	methylgalactoside transport	P	0.01	0.0023	0	16	35005	68761	UNDER
GO:0046383	dTDP-rhamnose metabolic process	P	0.01	0.0023	22	88	34983	68689	UNDER
GO:0019305	dTDP-rhamnose biosynthetic process	P	0.01	0.0023	22	88	34983	68689	UNDER
GO:0015951	purine ribonucleotide interconversion	P	0.01	0.0023	8	46	34997	68731	UNDER
GO:0044119	growth of symbiont in host cell	P	0.01	0.0023	12	59	34993	68718	UNDER
GO:0015825	L-serine transport	P	0.011	0.0024	8	47	34997	68730	UNDER
GO:0050657	nucleic acid transport	P	0.011	0.0025	7	43	34998	68734	UNDER
GO:0015778	hexuronide transport	P	0.011	0.0026	4	33	35001	68744	UNDER
GO:0015736	hexuronate transport	P	0.011	0.0026	4	33	35001	68744	UNDER
GO:0015735	uronic acid transport	P	0.011	0.0026	4	33	35001	68744	UNDER
GO:2000026	regulation of multicellular organismal development	P	0.011	0.0026	5	36	35000	68741	UNDER
GO:0042354	L-fucose metabolic process	P	0.011	0.0026	56	173	34949	68604	UNDER
GO:0034470	ncRNA processing	P	0.011	0.0026	814	1813	34191	66964	UNDER
GO:0009220	pyrimidine ribonucleotide biosynthetic process	P	0.012	0.0027	100	278	34905	68499	UNDER
GO:0006414	translational elongation	P	0.012	0.0027	189	479	34816	68298	UNDER
GO:0090609	single-species submerged biofilm formation	P	0.012	0.0027	189	479	34816	68298	UNDER
GO:0015992	proton transport	P	0.012	0.0027	566	1291	34439	67486	UNDER
GO:0006818	hydrogen transport	P	0.012	0.0027	566	1291	34439	67486	UNDER
GO:0009233	menaquinone metabolic process	P	0.013	0.003	68	202	34937	68575	UNDER
GO:0009234	menaquinone biosynthetic process	P	0.013	0.003	68	202	34937	68575	UNDER
GO:0051239	regulation of multicellular organismal process	P	0.013	0.003	20	80	34985	68697	UNDER
GO:0098542	defense response to other organism	P	0.013	0.003	79	227	34926	68550	UNDER
GO:0060566	positive regulation of DNA-templated transcription, termination	P	0.013	0.0031	9	48	34996	68729	UNDER
GO:0043243	positive regulation of protein complex disassembly	P	0.013	0.0031	9	48	34996	68729	UNDER
GO:0009130	pyrimidine nucleoside monophosphate biosynthetic process	P	0.013	0.0032	100	277	34905	68500	UNDER
GO:1903712	cysteine transmembrane transport	P	0.014	0.0032	2	24	35003	68753	UNDER
GO:0002939	tRNA N1-guanine methylation	P	0.014	0.0032	2	24	35003	68753	UNDER
GO:0050779	RNA destabilization	P	0.014	0.0034	2	25	35003	68752	UNDER
GO:0005981	regulation of glycogen catabolic process	P	0.014	0.0034	2	25	35003	68752	UNDER
GO:0031331	positive regulation of cellular catabolic process	P	0.014	0.0034	2	25	35003	68752	UNDER
GO:0002100	tRNA wobble adenosine to inosine editing	P	0.014	0.0034	2	25	35003	68752	UNDER
GO:0051983	regulation of chromosome segregation	P	0.014	0.0034	2	25	35003	68752	UNDER
GO:0045819	positive regulation of glycogen catabolic process	P	0.014	0.0034	2	25	35003	68752	UNDER
GO:0070875	positive regulation of glycogen metabolic process	P	0.014	0.0034	2	25	35003	68752	UNDER
GO:0070873	regulation of glycogen metabolic process	P	0.014	0.0034	2	25	35003	68752	UNDER
GO:0010907	positive regulation of glucose metabolic process	P	0.014	0.0034	2	25	35003	68752	UNDER
GO:0010906	regulation of glucose metabolic process	P	0.014	0.0034	2	25	35003	68752	UNDER
GO:0033543	fatty acid beta-oxidation, unsaturated, even number, reductase/isomerase pathway	P	0.014	0.0034	2	25	35003	68752	UNDER
GO:0000726	non-recombinational repair	P	0.014	0.0034	2	25	35003	68752	UNDER
GO:0009265	2'-deoxyribonucleotide biosynthetic process	P	0.014	0.0034	37	124	34968	68653	UNDER
GO:0046385	deoxyribose phosphate biosynthetic process	P	0.014	0.0034	37	124	34968	68653	UNDER
GO:0051128	regulation of cellular component organization	P	0.015	0.0035	995	2181	34010	66596	UNDER
GO:0046132	pyrimidine ribonucleoside biosynthetic process	P	0.016	0.0039	93	258	34912	68519	UNDER
GO:0048534	hematopoietic or lymphoid organ development	P	0.016	0.0039	0	14	35005	68763	UNDER
GO:0030097	hemopoiesis	P	0.016	0.0039	0	14	35005	68763	UNDER
GO:0002520	immune system development	P	0.016	0.0039	0	14	35005	68763	UNDER
GO:0002521	leukocyte differentiation	P	0.016	0.0039	0	14	35005	68763	UNDER
GO:0032262	pyrimidine nucleotide salvage	P	0.016	0.0039	22	85	34983	68692	UNDER
GO:0050715	positive regulation of cytokine secretion	P	0.016	0.0041	0	15	35005	68762	UNDER
GO:0050707	regulation of cytokine secretion	P	0.016	0.0041	0	15	35005	68762	UNDER
GO:0070430	positive regulation of nucleotide-binding oligomerization domain containing 1 signaling pathway	P	0.016	0.0041	0	15	35005	68762	UNDER
GO:0070423	nucleotide-binding oligomerization domain containing signaling pathway	P	0.016	0.0041	0	15	35005	68762	UNDER
GO:0070424	regulation of nucleotide-binding oligomerization domain containing signaling pathway	P	0.016	0.0041	0	15	35005	68762	UNDER
GO:0070427	nucleotide-binding oligomerization domain containing 1 signaling pathway	P	0.016	0.0041	0	15	35005	68762	UNDER
GO:0070428	regulation of nucleotide-binding oligomerization domain containing 1 signaling pathway	P	0.016	0.0041	0	15	35005	68762	UNDER
GO:0070426	positive regulation of nucleotide-binding oligomerization domain containing signaling pathway	P	0.016	0.0041	0	15	35005	68762	UNDER
GO:0009626	plant-type hypersensitive response	P	0.016	0.0041	0	15	35005	68762	UNDER
GO:0035872	nucleotide-binding domain, leucine rich repeat containing receptor signaling pathway	P	0.016	0.0041	0	15	35005	68762	UNDER
GO:2000482	regulation of interleukin-8 secretion	P	0.016	0.0041	0	15	35005	68762	UNDER
GO:2000484	positive regulation of interleukin-8 secretion	P	0.016	0.0041	0	15	35005	68762	UNDER
GO:0010363	regulation of plant-type hypersensitive response	P	0.016	0.0041	0	15	35005	68762	UNDER
GO:0072606	interleukin-8 secretion	P	0.016	0.0041	0	15	35005	68762	UNDER
GO:0034052	positive regulation of plant-type hypersensitive response	P	0.016	0.0041	0	15	35005	68762	UNDER
GO:0034050	host programmed cell death induced by symbiont	P	0.016	0.0041	0	15	35005	68762	UNDER
GO:0043068	positive regulation of programmed cell death	P	0.016	0.0041	0	15	35005	68762	UNDER
GO:0010827	regulation of glucose transport	P	0.016	0.0041	1	20	35004	68757	UNDER
GO:0010829	negative regulation of glucose transport	P	0.016	0.0041	1	20	35004	68757	UNDER
GO:0046325	negative regulation of glucose import	P	0.016	0.0041	1	20	35004	68757	UNDER
GO:0046324	regulation of glucose import	P	0.016	0.0041	1	20	35004	68757	UNDER
GO:1903711	spermidine transmembrane transport	P	0.017	0.0042	15	65	34990	68712	UNDER
GO:0015848	spermidine transport	P	0.017	0.0042	15	65	34990	68712	UNDER
GO:0001510	RNA methylation	P	0.019	0.0048	320	757	34685	68020	UNDER
GO:0006417	regulation of translation	P	0.019	0.0049	380	886	34625	67891	UNDER
GO:0000394	RNA splicing, via endonucleolytic cleavage and ligation	P	0.02	0.005	2	23	35003	68754	UNDER
GO:0042940	D-amino acid transport	P	0.02	0.0051	68	197	34937	68580	UNDER
GO:0009127	purine nucleoside monophosphate biosynthetic process	P	0.02	0.0052	251	607	34754	68170	UNDER
GO:0009168	purine ribonucleoside monophosphate biosynthetic process	P	0.02	0.0052	251	607	34754	68170	UNDER
GO:0010876	lipid localization	P	0.021	0.0054	187	467	34818	68310	UNDER
GO:1903826	arginine transmembrane transport	P	0.022	0.0057	25	91	34980	68686	UNDER
GO:0046364	monosaccharide biosynthetic process	P	0.022	0.0057	160	406	34845	68371	UNDER
GO:1901069	guanosine-containing compound catabolic process	P	0.023	0.0059	5	34	35000	68743	UNDER
GO:0043173	nucleotide salvage	P	0.023	0.006	96	261	34909	68516	UNDER
GO:0035967	cellular response to topologically incorrect protein	P	0.023	0.0062	9	46	34996	68731	UNDER
GO:0090502	RNA phosphodiester bond hydrolysis, endonucleolytic	P	0.023	0.0064	117	308	34888	68469	UNDER
GO:1901269	lipooligosaccharide metabolic process	P	0.023	0.0065	166	418	34839	68359	UNDER
GO:1901271	lipooligosaccharide biosynthetic process	P	0.023	0.0065	166	418	34839	68359	UNDER
GO:0051249	regulation of lymphocyte activation	P	0.023	0.0066	0	13	35005	68764	UNDER
GO:0051251	positive regulation of lymphocyte activation	P	0.023	0.0066	0	13	35005	68764	UNDER
GO:0032946	positive regulation of mononuclear cell proliferation	P	0.023	0.0066	0	13	35005	68764	UNDER
GO:0032944	regulation of mononuclear cell proliferation	P	0.023	0.0066	0	13	35005	68764	UNDER
GO:0032943	mononuclear cell proliferation	P	0.023	0.0066	0	13	35005	68764	UNDER
GO:1903037	regulation of leukocyte cell-cell adhesion	P	0.023	0.0066	0	13	35005	68764	UNDER
GO:1903039	positive regulation of leukocyte cell-cell adhesion	P	0.023	0.0066	0	13	35005	68764	UNDER
GO:0046634	regulation of alpha-beta T cell activation	P	0.023	0.0066	0	13	35005	68764	UNDER
GO:0046631	alpha-beta T cell activation	P	0.023	0.0066	0	13	35005	68764	UNDER
GO:0046632	alpha-beta T cell differentiation	P	0.023	0.0066	0	13	35005	68764	UNDER
GO:0046637	regulation of alpha-beta T cell differentiation	P	0.023	0.0066	0	13	35005	68764	UNDER
GO:0046638	positive regulation of alpha-beta T cell differentiation	P	0.023	0.0066	0	13	35005	68764	UNDER
GO:0046635	positive regulation of alpha-beta T cell activation	P	0.023	0.0066	0	13	35005	68764	UNDER
GO:0046649	lymphocyte activation	P	0.023	0.0066	0	13	35005	68764	UNDER
GO:0046651	lymphocyte proliferation	P	0.023	0.0066	0	13	35005	68764	UNDER
GO:0045321	leukocyte activation	P	0.023	0.0066	0	13	35005	68764	UNDER
GO:0019069	viral capsid assembly	P	0.023	0.0066	0	13	35005	68764	UNDER
GO:0050870	positive regulation of T cell activation	P	0.023	0.0066	0	13	35005	68764	UNDER
GO:0070486	leukocyte aggregation	P	0.023	0.0066	0	13	35005	68764	UNDER
GO:0070489	T cell aggregation	P	0.023	0.0066	0	13	35005	68764	UNDER
GO:0006738	nicotinamide riboside catabolic process	P	0.023	0.0066	0	13	35005	68764	UNDER
GO:0007159	leukocyte cell-cell adhesion	P	0.023	0.0066	0	13	35005	68764	UNDER
GO:1903708	positive regulation of hemopoiesis	P	0.023	0.0066	0	13	35005	68764	UNDER
GO:1903706	regulation of hemopoiesis	P	0.023	0.0066	0	13	35005	68764	UNDER
GO:0050867	positive regulation of cell activation	P	0.023	0.0066	0	13	35005	68764	UNDER
GO:0050865	regulation of cell activation	P	0.023	0.0066	0	13	35005	68764	UNDER
GO:0050863	regulation of T cell activation	P	0.023	0.0066	0	13	35005	68764	UNDER
GO:0022407	regulation of cell-cell adhesion	P	0.023	0.0066	0	13	35005	68764	UNDER
GO:0022409	positive regulation of cell-cell adhesion	P	0.023	0.0066	0	13	35005	68764	UNDER
GO:0070970	interleukin-2 secretion	P	0.023	0.0066	0	13	35005	68764	UNDER
GO:0034418	urate biosynthetic process	P	0.023	0.0066	0	13	35005	68764	UNDER
GO:0030098	lymphocyte differentiation	P	0.023	0.0066	0	13	35005	68764	UNDER
GO:0046495	nicotinamide riboside metabolic process	P	0.023	0.0066	0	13	35005	68764	UNDER
GO:0046415	urate metabolic process	P	0.023	0.0066	0	13	35005	68764	UNDER
GO:0042098	T cell proliferation	P	0.023	0.0066	0	13	35005	68764	UNDER
GO:0050670	regulation of lymphocyte proliferation	P	0.023	0.0066	0	13	35005	68764	UNDER
GO:0050671	positive regulation of lymphocyte proliferation	P	0.023	0.0066	0	13	35005	68764	UNDER
GO:0071593	lymphocyte aggregation	P	0.023	0.0066	0	13	35005	68764	UNDER
GO:0030217	T cell differentiation	P	0.023	0.0066	0	13	35005	68764	UNDER
GO:0042102	positive regulation of T cell proliferation	P	0.023	0.0066	0	13	35005	68764	UNDER
GO:0042110	T cell activation	P	0.023	0.0066	0	13	35005	68764	UNDER
GO:0042129	regulation of T cell proliferation	P	0.023	0.0066	0	13	35005	68764	UNDER
GO:1902105	regulation of leukocyte differentiation	P	0.023	0.0066	0	13	35005	68764	UNDER
GO:1902107	positive regulation of leukocyte differentiation	P	0.023	0.0066	0	13	35005	68764	UNDER
GO:0006161	deoxyguanosine catabolic process	P	0.023	0.0066	0	13	35005	68764	UNDER
GO:0045785	positive regulation of cell adhesion	P	0.023	0.0066	0	13	35005	68764	UNDER
GO:0006149	deoxyinosine catabolic process	P	0.023	0.0066	0	13	35005	68764	UNDER
GO:0006148	inosine catabolic process	P	0.023	0.0066	0	13	35005	68764	UNDER
GO:0002694	regulation of leukocyte activation	P	0.023	0.0066	0	13	35005	68764	UNDER
GO:0002696	positive regulation of leukocyte activation	P	0.023	0.0066	0	13	35005	68764	UNDER
GO:0032623	interleukin-2 production	P	0.023	0.0066	0	13	35005	68764	UNDER
GO:0034356	NAD biosynthesis via nicotinamide riboside salvage pathway	P	0.023	0.0066	0	13	35005	68764	UNDER
GO:0046094	deoxyinosine metabolic process	P	0.023	0.0066	0	13	35005	68764	UNDER
GO:0008617	guanosine metabolic process	P	0.023	0.0066	0	13	35005	68764	UNDER
GO:1903227	xanthosine metabolic process	P	0.023	0.0066	0	13	35005	68764	UNDER
GO:1903228	xanthosine catabolic process	P	0.023	0.0066	0	13	35005	68764	UNDER
GO:0042453	deoxyguanosine metabolic process	P	0.023	0.0066	0	13	35005	68764	UNDER
GO:0045580	regulation of T cell differentiation	P	0.023	0.0066	0	13	35005	68764	UNDER
GO:0045582	positive regulation of T cell differentiation	P	0.023	0.0066	0	13	35005	68764	UNDER
GO:0045619	regulation of lymphocyte differentiation	P	0.023	0.0066	0	13	35005	68764	UNDER
GO:0045621	positive regulation of lymphocyte differentiation	P	0.023	0.0066	0	13	35005	68764	UNDER
GO:0034112	positive regulation of homotypic cell-cell adhesion	P	0.023	0.0066	0	13	35005	68764	UNDER
GO:0034110	regulation of homotypic cell-cell adhesion	P	0.023	0.0066	0	13	35005	68764	UNDER
GO:0046115	guanosine catabolic process	P	0.023	0.0066	0	13	35005	68764	UNDER
GO:0046124	purine deoxyribonucleoside catabolic process	P	0.023	0.0066	0	13	35005	68764	UNDER
GO:0046122	purine deoxyribonucleoside metabolic process	P	0.023	0.0066	0	13	35005	68764	UNDER
GO:0070638	pyridine nucleoside catabolic process	P	0.023	0.0066	0	13	35005	68764	UNDER
GO:0070637	pyridine nucleoside metabolic process	P	0.023	0.0066	0	13	35005	68764	UNDER
GO:0070661	leukocyte proliferation	P	0.023	0.0066	0	13	35005	68764	UNDER
GO:0070665	positive regulation of leukocyte proliferation	P	0.023	0.0066	0	13	35005	68764	UNDER
GO:0070663	regulation of leukocyte proliferation	P	0.023	0.0066	0	13	35005	68764	UNDER
GO:0090407	organophosphate biosynthetic process	P	0.024	0.0067	1642	3491	33363	65286	UNDER
GO:0051191	prosthetic group biosynthetic process	P	0.024	0.0068	8	42	34997	68735	UNDER
GO:0033214	iron assimilation by chelation and transport	P	0.024	0.0068	16	66	34989	68711	UNDER
GO:0009108	coenzyme biosynthetic process	P	0.024	0.0069	858	1881	34147	66896	UNDER
GO:0017189	N-terminal peptidyl-alanine acetylation	P	0.025	0.007	8	43	34997	68734	UNDER
GO:0006886	intracellular protein transport	P	0.026	0.0076	123	321	34882	68456	UNDER
GO:0034248	regulation of cellular amide metabolic process	P	0.027	0.0077	391	902	34614	67875	UNDER
GO:0071276	cellular response to cadmium ion	P	0.027	0.0078	10	48	34995	68729	UNDER
GO:0072521	purine-containing compound metabolic process	P	0.027	0.0078	1184	2550	33821	66227	UNDER
GO:0012501	programmed cell death	P	0.027	0.0079	100	267	34905	68510	UNDER
GO:0044011	single-species biofilm formation on inanimate substrate	P	0.027	0.0079	141	360	34864	68417	UNDER
GO:0051703	intraspecies interaction between organisms	P	0.027	0.0079	141	360	34864	68417	UNDER
GO:0051236	establishment of RNA localization	P	0.027	0.008	2	22	35003	68755	UNDER
GO:0006403	RNA localization	P	0.027	0.008	2	22	35003	68755	UNDER
GO:0051029	rRNA transport	P	0.027	0.008	2	22	35003	68755	UNDER
GO:0006388	tRNA splicing, via endonucleolytic cleavage and ligation	P	0.027	0.008	2	22	35003	68755	UNDER
GO:0050658	RNA transport	P	0.027	0.008	2	22	35003	68755	UNDER
GO:0015912	short-chain fatty acid transport	P	0.027	0.008	2	22	35003	68755	UNDER
GO:0035524	proline transmembrane transport	P	0.027	0.008	2	22	35003	68755	UNDER
GO:0030163	protein catabolic process	P	0.028	0.0083	166	415	34839	68362	UNDER
GO:0046037	GMP metabolic process	P	0.029	0.0085	29	98	34976	68679	UNDER
GO:0045860	positive regulation of protein kinase activity	P	0.029	0.0085	3	25	35002	68752	UNDER
GO:0033674	positive regulation of kinase activity	P	0.029	0.0085	3	25	35002	68752	UNDER
GO:0046050	UMP catabolic process	P	0.03	0.0088	9	45	34996	68732	UNDER
GO:0009131	pyrimidine nucleoside monophosphate catabolic process	P	0.03	0.0088	9	45	34996	68732	UNDER
GO:0009175	pyrimidine ribonucleoside monophosphate catabolic process	P	0.03	0.0088	9	45	34996	68732	UNDER
GO:0009443	pyridoxal 5'-phosphate salvage	P	0.03	0.0089	16	64	34989	68713	UNDER
GO:0007010	cytoskeleton organization	P	0.031	0.0093	25	88	34980	68689	UNDER
GO:0042726	flavin-containing compound metabolic process	P	0.031	0.0094	70	197	34935	68580	UNDER
GO:0042727	flavin-containing compound biosynthetic process	P	0.031	0.0094	70	197	34935	68580	UNDER
GO:0006869	lipid transport	P	0.032	0.0097	181	446	34824	68331	UNDER
GO:0009758	carbohydrate utilization	P	0.034	0.01	19	71	34986	68706	UNDER
GO:0019068	virion assembly	P	0.034	0.01	34	110	34971	68667	UNDER
GO:0043467	regulation of generation of precursor metabolites and energy	P	0.035	0.011	10	46	34995	68731	UNDER
GO:0019284	L-methionine biosynthetic process from S-adenosylmethionine	P	0.035	0.011	10	46	34995	68731	UNDER
GO:0046490	isopentenyl diphosphate metabolic process	P	0.035	0.011	47	141	34958	68636	UNDER
GO:0009240	isopentenyl diphosphate biosynthetic process	P	0.035	0.011	47	141	34958	68636	UNDER
GO:0019288	isopentenyl diphosphate biosynthetic process, methylerythritol 4-phosphate pathway	P	0.035	0.011	47	141	34958	68636	UNDER
GO:0031349	positive regulation of defense response	P	0.036	0.011	10	47	34995	68730	UNDER
GO:0006771	riboflavin metabolic process	P	0.036	0.011	70	195	34935	68582	UNDER
GO:0009231	riboflavin biosynthetic process	P	0.036	0.011	70	195	34935	68582	UNDER
GO:0015920	lipopolysaccharide transport	P	0.037	0.011	55	160	34950	68617	UNDER
GO:0019547	arginine catabolic process to ornithine	P	0.037	0.011	0	12	35005	68765	UNDER
GO:0031163	metallo-sulfur cluster assembly	P	0.037	0.011	158	394	34847	68383	UNDER
GO:0016226	iron-sulfur cluster assembly	P	0.037	0.011	158	394	34847	68383	UNDER
GO:0009435	NAD biosynthetic process	P	0.038	0.012	63	179	34942	68598	UNDER
GO:0034622	cellular macromolecular complex assembly	P	0.039	0.012	340	785	34665	67992	UNDER
GO:0043624	cellular protein complex disassembly	P	0.04	0.013	43	131	34962	68646	UNDER
GO:0006415	translational termination	P	0.04	0.013	43	131	34962	68646	UNDER
GO:0030301	cholesterol transport	P	0.041	0.013	3	24	35002	68753	UNDER
GO:0032185	septin cytoskeleton organization	P	0.041	0.013	3	24	35002	68753	UNDER
GO:0002099	tRNA wobble guanine modification	P	0.041	0.013	3	24	35002	68753	UNDER
GO:0006427	histidyl-tRNA aminoacylation	P	0.041	0.013	3	24	35002	68753	UNDER
GO:0045974	regulation of translation, ncRNA-mediated	P	0.041	0.013	3	24	35002	68753	UNDER
GO:0045975	positive regulation of translation, ncRNA-mediated	P	0.041	0.013	3	24	35002	68753	UNDER
GO:0000921	septin ring assembly	P	0.041	0.013	3	24	35002	68753	UNDER
GO:0006228	UTP biosynthetic process	P	0.041	0.013	3	24	35002	68753	UNDER
GO:0031106	septin ring organization	P	0.041	0.013	3	24	35002	68753	UNDER
GO:0040033	negative regulation of translation, ncRNA-mediated	P	0.041	0.013	3	24	35002	68753	UNDER
GO:0015918	sterol transport	P	0.041	0.013	3	24	35002	68753	UNDER
GO:0006183	GTP biosynthetic process	P	0.041	0.013	3	24	35002	68753	UNDER
GO:0036166	phenotypic switching	P	0.041	0.013	3	24	35002	68753	UNDER
GO:1900239	regulation of phenotypic switching	P	0.041	0.013	3	24	35002	68753	UNDER
GO:0035376	sterol import	P	0.041	0.013	3	24	35002	68753	UNDER
GO:0070508	cholesterol import	P	0.041	0.013	3	24	35002	68753	UNDER
GO:0019264	glycine biosynthetic process from serine	P	0.041	0.013	3	24	35002	68753	UNDER
GO:0046167	glycerol-3-phosphate biosynthetic process	P	0.041	0.013	3	24	35002	68753	UNDER
GO:2000765	regulation of cytoplasmic translation	P	0.041	0.013	3	24	35002	68753	UNDER
GO:2000766	negative regulation of cytoplasmic translation	P	0.041	0.013	3	24	35002	68753	UNDER
GO:0009312	oligosaccharide biosynthetic process	P	0.041	0.013	311	723	34694	68054	UNDER
GO:0006757	ATP generation from ADP	P	0.042	0.013	200	484	34805	68293	UNDER
GO:0044265	cellular macromolecule catabolic process	P	0.042	0.013	341	786	34664	67991	UNDER
GO:0051603	proteolysis involved in cellular protein catabolic process	P	0.043	0.014	80	216	34925	68561	UNDER
GO:0044257	cellular protein catabolic process	P	0.043	0.014	80	216	34925	68561	UNDER
GO:0042254	ribosome biogenesis	P	0.044	0.014	491	1102	34514	67675	UNDER
GO:0022613	ribonucleoprotein complex biogenesis	P	0.044	0.014	491	1102	34514	67675	UNDER
GO:0006177	GMP biosynthetic process	P	0.045	0.014	22	78	34983	68699	UNDER
GO:0045454	cell redox homeostasis	P	0.049	0.016	157	388	34848	68389	UNDER
