# Supplementary material for: Exploring lateral genetic transfer among microbial genomes using TF-IDF
Source: Sci Rep. 2016 Jul 25;6:29319. doi: 10.1038/srep29319 (PMC4958990; doi:10.1038/srep29319)
Supplement: Supplementary Table S9 [file srep29319-s3.xls]

## Sheet: E_S_o
GO Term	Name	Type	FDR	Single test p-Value	# in test group	# in reference group	# non annot test	# non annot reference	Over/Under
GO:0019058	viral life cycle	P	2e-290	4.5e-294	1045	4446	19560	372008	OVER
GO:0016032	viral process	P	1.8e-264	8e-268	1108	5407	19497	371047	OVER
GO:0019076	viral release from host cell	P	1.6e-225	1.1e-228	728	2765	19877	373689	OVER
GO:0044403	symbiosis, encompassing mutualism through parasitism	P	1.5e-185	1.7e-188	1189	7874	19416	368580	OVER
GO:0044419	interspecies interaction between organisms	P	1.5e-185	1.7e-188	1189	7874	19416	368580	OVER
GO:0046718	viral entry into host cell	P	1.3e-126	1.7e-129	443	1811	20162	374643	OVER
GO:0044764	multi-organism cellular process	P	1.2e-125	1.8e-128	1653	15574	18952	360880	OVER
GO:0030260	entry into host cell	P	1e-124	2.4e-127	443	1841	20162	374613	OVER
GO:0051806	entry into cell of other organism involved in symbiotic interaction	P	1e-124	2.4e-127	443	1841	20162	374613	OVER
GO:0051828	entry into other organism involved in symbiotic interaction	P	1e-124	2.4e-127	443	1841	20162	374613	OVER
GO:0044409	entry into host	P	1e-124	2.4e-127	443	1841	20162	374613	OVER
GO:0052126	movement in host environment	P	4.2e-115	1.2e-117	450	2044	20155	374410	OVER
GO:0052192	movement in environment of other organism involved in symbiotic interaction	P	4.2e-115	1.2e-117	450	2044	20155	374410	OVER
GO:0045228	slime layer polysaccharide biosynthetic process	P	1.4e-83	4.6e-86	208	576	20397	375878	OVER
GO:0045231	slime layer organization	P	1.4e-83	4.6e-86	208	576	20397	375878	OVER
GO:0045226	extracellular polysaccharide biosynthetic process	P	6.8e-83	2.6e-85	382	1987	20223	374467	OVER
GO:0046379	extracellular polysaccharide metabolic process	P	6.8e-83	2.6e-85	382	1987	20223	374467	OVER
GO:0051701	interaction with host	P	3.8e-80	1.5e-82	543	3679	20062	372775	OVER
GO:0019062	virion attachment to host cell	P	7.9e-77	3.5e-79	169	394	20436	376060	OVER
GO:0044650	adhesion of symbiont to host cell	P	7.9e-77	3.5e-79	169	394	20436	376060	OVER
GO:0051704	multi-organism process	P	4.7e-70	2.2e-72	2088	25144	18517	351310	OVER
GO:0044406	adhesion of symbiont to host	P	2.6e-64	1.3e-66	172	522	20433	375932	OVER
GO:0019835	cytolysis	P	5.6e-48	3e-50	272	1640	20333	374814	OVER
GO:0040011	locomotion	P	1.7e-47	9.2e-50	1001	10917	19604	365537	OVER
GO:0098542	defense response to other organism	P	7.2e-46	4.1e-48	186	867	20419	375587	OVER
GO:0042742	defense response to bacterium	P	1.5e-42	9.1e-45	120	387	20485	376067	OVER
GO:0009617	response to bacterium	P	4.3e-38	2.8e-40	120	438	20485	376016	OVER
GO:0006952	defense response	P	6.1e-31	5.3e-33	226	1591	20379	374863	OVER
GO:0010438	cellular response to sulfur starvation	P	2.8e-30	2.5e-32	121	557	20484	375897	OVER
GO:0022610	biological adhesion	P	3.7e-30	3.5e-32	476	4723	20129	371731	OVER
GO:0019068	virion assembly	P	1.1e-29	1.1e-31	92	331	20513	376123	OVER
GO:0019700	organic phosphonate catabolic process	P	3.6e-24	4.4e-26	114	603	20491	375851	OVER
GO:0019634	organic phosphonate metabolic process	P	4.2e-24	5.2e-26	129	749	20476	375705	OVER
GO:0019064	fusion of virus membrane with host plasma membrane	P	1.5e-23	2.3e-25	64	199	20541	376255	OVER
GO:0039663	membrane fusion involved in viral entry into host cell	P	1.5e-23	2.3e-25	64	199	20541	376255	OVER
GO:0044803	multi-organism membrane organization	P	1.5e-23	2.3e-25	64	199	20541	376255	OVER
GO:0044800	multi-organism membrane fusion	P	1.5e-23	2.3e-25	64	199	20541	376255	OVER
GO:0061025	membrane fusion	P	1.5e-23	2.3e-25	64	199	20541	376255	OVER
GO:0097264	self proteolysis	P	2.2e-23	3.3e-25	68	229	20537	376225	OVER
GO:0009103	lipopolysaccharide biosynthetic process	P	2.7e-23	4.1e-25	590	6749	20015	369705	OVER
GO:0016998	cell wall macromolecule catabolic process	P	1.8e-21	3.3e-23	117	691	20488	375763	OVER
GO:0008653	lipopolysaccharide metabolic process	P	2.7e-20	5.1e-22	594	7045	20011	369409	OVER
GO:0006281	DNA repair	P	8.2e-19	1.6e-20	663	8194	19942	368260	OVER
GO:0043570	maintenance of DNA repeat elements	P	8.9e-17	2e-18	40	106	20565	376348	OVER
GO:0043571	maintenance of CRISPR repeat elements	P	8.9e-17	2e-18	40	106	20565	376348	OVER
GO:0044273	sulfur compound catabolic process	P	1.3e-15	3.3e-17	90	555	20515	375899	OVER
GO:0009253	peptidoglycan catabolic process	P	2.4e-15	6e-17	146	1188	20459	375266	OVER
GO:0019069	viral capsid assembly	P	8.1e-15	2.1e-16	27	47	20578	376407	OVER
GO:0006027	glycosaminoglycan catabolic process	P	1.8e-14	4.8e-16	148	1245	20457	375209	OVER
GO:0000271	polysaccharide biosynthetic process	P	2.6e-14	7e-16	811	10965	19794	365489	OVER
GO:0043207	response to external biotic stimulus	P	4.2e-14	1.2e-15	246	2531	20359	373923	OVER
GO:0051707	response to other organism	P	4.2e-14	1.2e-15	246	2531	20359	373923	OVER
GO:0009607	response to biotic stimulus	P	1e-13	3.2e-15	256	2694	20349	373760	OVER
GO:0033692	cellular polysaccharide biosynthetic process	P	1.1e-13	3.3e-15	791	10729	19814	365725	OVER
GO:1903509	liposaccharide metabolic process	P	1.9e-13	6.1e-15	634	8311	19971	368143	OVER
GO:0009605	response to external stimulus	P	2.3e-13	7.3e-15	976	13723	19629	362731	OVER
GO:0006026	aminoglycan catabolic process	P	4.3e-13	1.4e-14	155	1389	20450	375065	OVER
GO:0034637	cellular carbohydrate biosynthetic process	P	5.4e-13	1.9e-14	806	11062	19799	365392	OVER
GO:0031668	cellular response to extracellular stimulus	P	4e-12	1.5e-13	533	6897	20072	369557	OVER
GO:0071496	cellular response to external stimulus	P	4e-12	1.5e-13	533	6897	20072	369557	OVER
GO:0000105	histidine biosynthetic process	P	5.8e-12	2.2e-13	109	875	20496	375579	OVER
GO:0009267	cellular response to starvation	P	5.9e-12	2.3e-13	305	3509	20300	372945	OVER
GO:0045227	capsule polysaccharide biosynthetic process	P	8.7e-12	3.5e-13	95	719	20510	375735	OVER
GO:0045230	capsule organization	P	8.7e-12	3.5e-13	95	719	20510	375735	OVER
GO:0044262	cellular carbohydrate metabolic process	P	1.1e-11	4.2e-13	1479	22262	19126	354192	OVER
GO:0016138	glycoside biosynthetic process	P	1.5e-11	6.2e-13	45	209	20560	376245	OVER
GO:0009991	response to extracellular stimulus	P	1.5e-11	6.3e-13	553	7276	20052	369178	OVER
GO:0000018	regulation of DNA recombination	P	3.9e-11	1.6e-12	48	243	20557	376211	OVER
GO:0009445	putrescine metabolic process	P	4.6e-11	1.9e-12	134	1215	20471	375239	OVER
GO:0042594	response to starvation	P	6.8e-11	2.9e-12	325	3880	20280	372574	OVER
GO:0098776	protein transport across the cell outer membrane	P	1.2e-10	5.4e-12	83	619	20522	375835	OVER
GO:0015628	protein secretion by the type II secretion system	P	1.2e-10	5.4e-12	83	619	20522	375835	OVER
GO:0043708	cell adhesion involved in biofilm formation	P	1.6e-10	7e-12	112	963	20493	375491	OVER
GO:0039633	killing by virus of host cell	P	2e-10	9.1e-12	55	325	20550	376129	OVER
GO:0044659	cytolysis by virus of host cell	P	2e-10	9.1e-12	55	325	20550	376129	OVER
GO:0044661	disruption by virus of host cell	P	2e-10	9.1e-12	55	325	20550	376129	OVER
GO:0006508	proteolysis	P	3.6e-10	1.7e-11	836	11957	19769	364497	OVER
GO:1902776	6-sulfoquinovose(1-) metabolic process	P	4.3e-10	2e-11	47	254	20558	376200	OVER
GO:1902777	6-sulfoquinovose(1-) catabolic process	P	4.3e-10	2e-11	47	254	20558	376200	OVER
GO:0044004	disruption by symbiont of host cell	P	6.5e-10	3.1e-11	60	389	20545	376065	OVER
GO:0001907	killing by symbiont of host cells	P	6.5e-10	3.1e-11	60	389	20545	376065	OVER
GO:0001897	cytolysis by symbiont of host cells	P	6.5e-10	3.1e-11	60	389	20545	376065	OVER
GO:0051883	killing of cells in other organism involved in symbiotic interaction	P	6.5e-10	3.1e-11	60	389	20545	376065	OVER
GO:0051801	cytolysis in other organism involved in symbiotic interaction	P	6.5e-10	3.1e-11	60	389	20545	376065	OVER
GO:0051818	disruption of cells of other organism involved in symbiotic interaction	P	6.5e-10	3.1e-11	60	389	20545	376065	OVER
GO:0031669	cellular response to nutrient levels	P	6.5e-10	3.1e-11	327	3999	20278	372455	OVER
GO:0006497	protein lipidation	P	7.6e-10	3.8e-11	37	168	20568	376286	OVER
GO:0051604	protein maturation	P	9.9e-10	4.9e-11	248	2854	20357	373600	OVER
GO:0033554	cellular response to stress	P	1.2e-09	5.9e-11	2316	36952	18289	339502	OVER
GO:0015716	organic phosphonate transport	P	1.3e-09	6.6e-11	69	495	20536	375959	OVER
GO:0042158	lipoprotein biosynthetic process	P	1.3e-09	6.9e-11	57	366	20548	376088	OVER
GO:0005976	polysaccharide metabolic process	P	1.5e-09	7.6e-11	894	13002	19711	363452	OVER
GO:0019854	L-ascorbic acid catabolic process	P	1.7e-09	8.7e-11	53	327	20552	376127	OVER
GO:0044264	cellular polysaccharide metabolic process	P	1.7e-09	8.8e-11	840	12132	19765	364322	OVER
GO:0009450	gamma-aminobutyric acid catabolic process	P	2.1e-09	1.1e-10	67	479	20538	375975	OVER
GO:0016137	glycoside metabolic process	P	2.6e-09	1.4e-10	47	271	20558	376183	OVER
GO:0044723	single-organism carbohydrate metabolic process	P	3e-09	1.6e-10	2043	32387	18562	344067	OVER
GO:0031667	response to nutrient levels	P	3.8e-09	2.1e-10	347	4377	20258	372077	OVER
GO:0009448	gamma-aminobutyric acid metabolic process	P	4.8e-09	2.7e-10	67	487	20538	375967	OVER
GO:0019048	modulation by virus of host morphology or physiology	P	4.9e-09	2.7e-10	55	360	20550	376094	OVER
GO:0042450	arginine biosynthetic process via ornithine	P	6.5e-09	3.7e-10	63	449	20542	376005	OVER
GO:0046306	alkanesulfonate catabolic process	P	6.6e-09	3.7e-10	30	124	20575	376330	OVER
GO:0051607	defense response to virus	P	6.6e-09	3.8e-10	66	480	20539	375974	OVER
GO:0005975	carbohydrate metabolic process	P	7.3e-09	4.1e-10	2461	39696	18144	336758	OVER
GO:0006950	response to stress	P	9.9e-09	5.7e-10	3296	54268	17309	322186	OVER
GO:0042436	indole-containing compound catabolic process	P	1e-08	6e-10	35	170	20570	376284	OVER
GO:0006569	tryptophan catabolic process	P	1e-08	6e-10	35	170	20570	376284	OVER
GO:0046218	indolalkylamine catabolic process	P	1e-08	6e-10	35	170	20570	376284	OVER
GO:0019694	alkanesulfonate metabolic process	P	1.2e-08	7.1e-10	30	128	20575	376326	OVER
GO:0045229	external encapsulating structure organization	P	1.6e-08	9.6e-10	642	9087	19963	367367	OVER
GO:0031589	cell-substrate adhesion	P	1.8e-08	1.1e-09	113	1074	20492	375380	OVER
GO:0046398	UDP-glucuronate metabolic process	P	1.9e-08	1.1e-09	22	69	20583	376385	OVER
GO:0006065	UDP-glucuronate biosynthetic process	P	1.9e-08	1.1e-09	22	69	20583	376385	OVER
GO:0009447	putrescine catabolic process	P	2.2e-08	1.3e-09	93	821	20512	375633	OVER
GO:0002252	immune effector process	P	2.3e-08	1.4e-09	66	497	20539	375957	OVER
GO:0009242	colanic acid biosynthetic process	P	6.6e-08	4.3e-09	143	1509	20462	374945	OVER
GO:0046377	colanic acid metabolic process	P	6.6e-08	4.3e-09	143	1509	20462	374945	OVER
GO:0042157	lipoprotein metabolic process	P	7.3e-08	4.8e-09	59	434	20546	376020	OVER
GO:1902589	single-organism organelle organization	P	9.9e-08	6.7e-09	353	4626	20252	371828	OVER
GO:0019043	establishment of viral latency	P	1e-07	6.9e-09	56	409	20549	376045	OVER
GO:0075713	establishment of integrated proviral latency	P	1e-07	6.9e-09	56	409	20549	376045	OVER
GO:0015734	taurine transport	P	2.1e-07	1.5e-08	29	140	20576	376314	OVER
GO:0006598	polyamine catabolic process	P	2.2e-07	1.6e-08	97	921	20508	375533	OVER
GO:0006591	ornithine metabolic process	P	2.7e-07	2e-08	89	820	20516	375634	OVER
GO:0033037	polysaccharide localization	P	2.9e-07	2.1e-08	98	938	20507	375516	OVER
GO:0015774	polysaccharide transport	P	2.9e-07	2.1e-08	98	938	20507	375516	OVER
GO:0016051	carbohydrate biosynthetic process	P	3.3e-07	2.4e-08	907	13670	19698	362784	OVER
GO:0042177	negative regulation of protein catabolic process	P	4.1e-07	3.1e-08	41	264	20564	376190	OVER
GO:0009895	negative regulation of catabolic process	P	4.1e-07	3.1e-08	41	264	20564	376190	OVER
GO:0016043	cellular component organization	P	4.8e-07	3.6e-08	2298	37462	18307	338992	OVER
GO:0006547	histidine metabolic process	P	5.3e-07	4.1e-08	109	1103	20496	375351	OVER
GO:0052803	imidazole-containing compound metabolic process	P	5.3e-07	4.1e-08	109	1103	20496	375351	OVER
GO:0019318	hexose metabolic process	P	5.6e-07	4.3e-08	497	6995	20108	369459	OVER
GO:0031640	killing of cells of other organism	P	7.1e-07	5.6e-08	63	519	20542	375935	OVER
GO:0051715	cytolysis in other organism	P	7.1e-07	5.6e-08	63	519	20542	375935	OVER
GO:0044364	disruption of cells of other organism	P	7.1e-07	5.6e-08	63	519	20542	375935	OVER
GO:0009063	cellular amino acid catabolic process	P	1.1e-06	9e-08	494	6994	20111	369460	OVER
GO:0042884	microcin transport	P	1.6e-06	1.4e-07	81	760	20524	375694	OVER
GO:0006013	mannose metabolic process	P	1.8e-06	1.5e-07	25	121	20580	376333	OVER
GO:0046135	pyrimidine nucleoside catabolic process	P	1.8e-06	1.5e-07	63	535	20542	375919	OVER
GO:0044660	cytolysis by virus via pore formation in host cell membrane	P	2.5e-06	2.1e-07	14	37	20591	376417	OVER
GO:0042916	alkylphosphonate transport	P	2.7e-06	2.4e-07	40	273	20565	376181	OVER
GO:0042176	regulation of protein catabolic process	P	2.7e-06	2.4e-07	49	375	20556	376079	OVER
GO:0006298	mismatch repair	P	3e-06	2.6e-07	98	998	20507	375456	OVER
GO:0044781	bacterial-type flagellum organization	P	3.8e-06	3.3e-07	214	2678	20391	373776	OVER
GO:0046440	L-lysine metabolic process	P	4.1e-06	3.7e-07	51	404	20554	376050	OVER
GO:0019477	L-lysine catabolic process	P	4.1e-06	3.7e-07	51	404	20554	376050	OVER
GO:0009068	aspartate family amino acid catabolic process	P	4.2e-06	3.8e-07	181	2189	20424	374265	OVER
GO:0007155	cell adhesion	P	4.3e-06	3.8e-07	298	3968	20307	372486	OVER
GO:0031297	replication fork processing	P	4.8e-06	4.4e-07	44	327	20561	376127	OVER
GO:0006974	cellular response to DNA damage stimulus	P	4.8e-06	4.4e-07	1689	27257	18916	349197	OVER
GO:0046442	aerobactin metabolic process	P	5e-06	4.6e-07	26	139	20579	376315	OVER
GO:0019270	aerobactin biosynthetic process	P	5e-06	4.6e-07	26	139	20579	376315	OVER
GO:0015812	gamma-aminobutyric acid transport	P	5.8e-06	5.4e-07	18	70	20587	376384	OVER
GO:0071840	cellular component organization or biogenesis	P	6.2e-06	5.8e-07	2562	42484	18043	333970	OVER
GO:0042956	maltodextrin transport	P	8.6e-06	8.1e-07	63	564	20542	375890	OVER
GO:0015803	branched-chain amino acid transport	P	9.9e-06	9.4e-07	99	1044	20506	375410	OVER
GO:0044003	modification by symbiont of host morphology or physiology	P	1e-05	9.8e-07	74	708	20531	375746	OVER
GO:0009615	response to virus	P	1.2e-05	1.2e-06	94	980	20511	375474	OVER
GO:0046944	protein carbamoylation	P	1.5e-05	1.5e-06	18	76	20587	376378	OVER
GO:0016999	antibiotic metabolic process	P	1.6e-05	1.6e-06	65	599	20540	375855	OVER
GO:0017144	drug metabolic process	P	1.6e-05	1.6e-06	65	599	20540	375855	OVER
GO:1901131	kanamycin metabolic process	P	1.8e-05	1.8e-06	11	26	20594	376428	OVER
GO:1901133	kanamycin biosynthetic process	P	1.8e-05	1.8e-06	11	26	20594	376428	OVER
GO:0018105	peptidyl-serine phosphorylation	P	2e-05	2e-06	30	193	20575	376261	OVER
GO:0006996	organelle organization	P	2.3e-05	2.3e-06	571	8476	20034	367978	OVER
GO:0030648	aminoglycoside antibiotic biosynthetic process	P	2.3e-05	2.4e-06	11	27	20594	376427	OVER
GO:0030647	aminoglycoside antibiotic metabolic process	P	2.3e-05	2.4e-06	11	27	20594	376427	OVER
GO:0005996	monosaccharide metabolic process	P	2.4e-05	2.5e-06	731	11143	19874	365311	OVER
GO:0019301	rhamnose catabolic process	P	2.5e-05	2.5e-06	71	690	20534	375764	OVER
GO:0030031	cell projection assembly	P	2.5e-05	2.6e-06	240	3164	20365	373290	OVER
GO:0035335	peptidyl-tyrosine dephosphorylation	P	2.8e-05	2.9e-06	28	176	20577	376278	OVER
GO:0051817	modification of morphology or physiology of other organism involved in symbiotic interaction	P	2.9e-05	3e-06	74	729	20531	375725	OVER
GO:1901606	alpha-amino acid catabolic process	P	3.1e-05	3.2e-06	432	6224	20173	370230	OVER
GO:0051276	chromosome organization	P	3.1e-05	3.2e-06	273	3683	20332	372771	OVER
GO:0006538	glutamate catabolic process	P	3.4e-05	3.6e-06	13	42	20592	376412	OVER
GO:0019553	glutamate catabolic process via L-citramalate	P	3.4e-05	3.6e-06	13	42	20592	376412	OVER
GO:0019670	anaerobic glutamate catabolic process	P	3.4e-05	3.6e-06	13	42	20592	376412	OVER
GO:0044780	bacterial-type flagellum assembly	P	3.8e-05	4.1e-06	144	1730	20461	374724	OVER
GO:0017000	antibiotic biosynthetic process	P	4.1e-05	4.4e-06	52	454	20553	376000	OVER
GO:0019852	L-ascorbic acid metabolic process	P	4.4e-05	4.7e-06	83	865	20522	375589	OVER
GO:0006561	proline biosynthetic process	P	4.9e-05	5.4e-06	46	384	20559	376070	OVER
GO:0006560	proline metabolic process	P	6e-05	6.6e-06	46	390	20559	376064	OVER
GO:0071973	bacterial-type flagellum-dependent cell motility	P	6.1e-05	6.7e-06	389	5582	20216	370872	OVER
GO:1901565	organonitrogen compound catabolic process	P	6.4e-05	7.1e-06	958	15068	19647	361386	OVER
GO:0000737	DNA catabolic process, endonucleolytic	P	6.5e-05	7.3e-06	4	0	20601	376454	OVER
GO:0019320	hexose catabolic process	P	6.8e-05	7.6e-06	212	2781	20393	373673	OVER
GO:0001906	cell killing	P	7.5e-05	8.3e-06	69	690	20536	375764	OVER
GO:0090305	nucleic acid phosphodiester bond hydrolysis	P	7.6e-05	8.4e-06	517	7690	20088	368764	OVER
GO:0042365	water-soluble vitamin catabolic process	P	8.6e-05	9.8e-06	59	556	20546	375898	OVER
GO:0009111	vitamin catabolic process	P	8.6e-05	9.8e-06	59	556	20546	375898	OVER
GO:0046133	pyrimidine ribonucleoside catabolic process	P	9.1e-05	1e-05	52	470	20553	375984	OVER
GO:0072351	tricarboxylic acid biosynthetic process	P	0.0001	1.2e-05	26	170	20579	376284	OVER
GO:0097588	archaeal or bacterial-type flagellum-dependent cell motility	P	0.0001	1.2e-05	397	5751	20208	370703	OVER
GO:0019262	N-acetylneuraminate catabolic process	P	0.00011	1.2e-05	54	499	20551	375955	OVER
GO:0032508	DNA duplex unwinding	P	0.00011	1.3e-05	152	1892	20453	374562	OVER
GO:0032392	DNA geometric change	P	0.00011	1.3e-05	152	1892	20453	374562	OVER
GO:0006595	polyamine metabolic process	P	0.00011	1.3e-05	217	2884	20388	373570	OVER
GO:0006054	N-acetylneuraminate metabolic process	P	0.00012	1.4e-05	54	503	20551	375951	OVER
GO:0046488	phosphatidylinositol metabolic process	P	0.00015	1.8e-05	33	249	20572	376205	OVER
GO:0001539	cilium or flagellum-dependent cell motility	P	0.00016	1.8e-05	397	5776	20208	370678	OVER
GO:0051052	regulation of DNA metabolic process	P	0.00016	1.9e-05	133	1622	20472	374832	OVER
GO:0005984	disaccharide metabolic process	P	0.00016	1.9e-05	117	1386	20488	375068	OVER
GO:0006554	lysine catabolic process	P	0.00018	2.2e-05	59	577	20546	375877	OVER
GO:0030030	cell projection organization	P	0.00019	2.3e-05	370	5358	20235	371096	OVER
GO:0031572	G2 DNA damage checkpoint	P	0.00019	2.4e-05	6	7	20599	376447	OVER
GO:0031570	DNA integrity checkpoint	P	0.00019	2.4e-05	6	7	20599	376447	OVER
GO:0007095	mitotic G2 DNA damage checkpoint	P	0.00019	2.4e-05	6	7	20599	376447	OVER
GO:0007093	mitotic cell cycle checkpoint	P	0.00019	2.4e-05	6	7	20599	376447	OVER
GO:1901987	regulation of cell cycle phase transition	P	0.00019	2.4e-05	6	7	20599	376447	OVER
GO:1901988	negative regulation of cell cycle phase transition	P	0.00019	2.4e-05	6	7	20599	376447	OVER
GO:1901990	regulation of mitotic cell cycle phase transition	P	0.00019	2.4e-05	6	7	20599	376447	OVER
GO:1901991	negative regulation of mitotic cell cycle phase transition	P	0.00019	2.4e-05	6	7	20599	376447	OVER
GO:0072757	cellular response to camptothecin	P	0.00019	2.4e-05	6	7	20599	376447	OVER
GO:0072711	cellular response to hydroxyurea	P	0.00019	2.4e-05	6	7	20599	376447	OVER
GO:0072710	response to hydroxyurea	P	0.00019	2.4e-05	6	7	20599	376447	OVER
GO:0044839	cell cycle G2/M phase transition	P	0.00019	2.4e-05	6	7	20599	376447	OVER
GO:0044818	mitotic G2/M transition checkpoint	P	0.00019	2.4e-05	6	7	20599	376447	OVER
GO:0044770	cell cycle phase transition	P	0.00019	2.4e-05	6	7	20599	376447	OVER
GO:0044773	mitotic DNA damage checkpoint	P	0.00019	2.4e-05	6	7	20599	376447	OVER
GO:0044772	mitotic cell cycle phase transition	P	0.00019	2.4e-05	6	7	20599	376447	OVER
GO:0044774	mitotic DNA integrity checkpoint	P	0.00019	2.4e-05	6	7	20599	376447	OVER
GO:0000077	DNA damage checkpoint	P	0.00019	2.4e-05	6	7	20599	376447	OVER
GO:0000075	cell cycle checkpoint	P	0.00019	2.4e-05	6	7	20599	376447	OVER
GO:0000079	regulation of cyclin-dependent protein serine/threonine kinase activity	P	0.00019	2.4e-05	6	7	20599	376447	OVER
GO:0000086	G2/M transition of mitotic cell cycle	P	0.00019	2.4e-05	6	7	20599	376447	OVER
GO:1901563	response to camptothecin	P	0.00019	2.4e-05	6	7	20599	376447	OVER
GO:0010389	regulation of G2/M transition of mitotic cell cycle	P	0.00019	2.4e-05	6	7	20599	376447	OVER
GO:0071312	cellular response to alkaloid	P	0.00019	2.4e-05	6	7	20599	376447	OVER
GO:0043279	response to alkaloid	P	0.00019	2.4e-05	6	7	20599	376447	OVER
GO:1902750	negative regulation of cell cycle G2/M phase transition	P	0.00019	2.4e-05	6	7	20599	376447	OVER
GO:1902749	regulation of cell cycle G2/M phase transition	P	0.00019	2.4e-05	6	7	20599	376447	OVER
GO:0010972	negative regulation of G2/M transition of mitotic cell cycle	P	0.00019	2.4e-05	6	7	20599	376447	OVER
GO:0000729	DNA double-strand break processing	P	0.00019	2.4e-05	6	7	20599	376447	OVER
GO:0071900	regulation of protein serine/threonine kinase activity	P	0.00019	2.4e-05	6	7	20599	376447	OVER
GO:0010165	response to X-ray	P	0.00019	2.4e-05	6	7	20599	376447	OVER
GO:0006568	tryptophan metabolic process	P	0.0002	2.5e-05	76	807	20529	375647	OVER
GO:0006586	indolalkylamine metabolic process	P	0.0002	2.5e-05	76	807	20529	375647	OVER
GO:0043709	cell adhesion involved in single-species biofilm formation	P	0.00022	2.8e-05	51	475	20554	375979	OVER
GO:0015772	oligosaccharide transport	P	0.00022	2.9e-05	126	1531	20479	374923	OVER
GO:0006464	cellular protein modification process	P	0.00023	3e-05	1010	16127	19595	360327	OVER
GO:0036211	protein modification process	P	0.00023	3e-05	1010	16127	19595	360327	OVER
GO:0043420	anthranilate metabolic process	P	0.00026	3.5e-05	15	71	20590	376383	OVER
GO:0043421	anthranilate catabolic process	P	0.00026	3.5e-05	15	71	20590	376383	OVER
GO:0006928	movement of cell or subcellular component	P	0.00027	3.6e-05	588	8994	20017	367460	OVER
GO:0015768	maltose transport	P	0.00029	3.9e-05	65	670	20540	375784	OVER
GO:0032781	positive regulation of ATPase activity	P	0.00029	3.9e-05	27	192	20578	376262	OVER
GO:0045910	negative regulation of DNA recombination	P	0.0003	4.1e-05	6	8	20599	376446	OVER
GO:0042430	indole-containing compound metabolic process	P	0.00031	4.2e-05	76	821	20529	375633	OVER
GO:0055129	L-proline biosynthetic process	P	0.00031	4.2e-05	34	272	20571	376182	OVER
GO:0019483	beta-alanine biosynthetic process	P	0.0004	5.5e-05	18	103	20587	376351	OVER
GO:0019482	beta-alanine metabolic process	P	0.0004	5.5e-05	18	103	20587	376351	OVER
GO:0071271	1-butanol biosynthetic process	P	0.00042	5.9e-05	26	186	20579	376268	OVER
GO:0071270	1-butanol metabolic process	P	0.00042	5.9e-05	26	186	20579	376268	OVER
GO:0042918	alkanesulfonate transport	P	0.00044	6.2e-05	37	318	20568	376136	OVER
GO:1904029	regulation of cyclin-dependent protein kinase activity	P	0.00046	6.5e-05	6	9	20599	376445	OVER
GO:0000023	maltose metabolic process	P	0.00054	7.8e-05	33	272	20572	376182	OVER
GO:0035821	modification of morphology or physiology of other organism	P	0.0006	8.6e-05	77	859	20528	375595	OVER
GO:0033499	galactose catabolic process via UDP-galactose	P	0.0006	8.7e-05	58	594	20547	375860	OVER
GO:0044728	DNA methylation or demethylation	P	0.00068	0.0001	76	847	20529	375607	OVER
GO:0009593	detection of chemical stimulus	P	0.00071	0.00011	25	183	20580	376271	OVER
GO:0046486	glycerolipid metabolic process	P	0.00072	0.00011	159	2085	20446	374369	OVER
GO:0015766	disaccharide transport	P	0.00077	0.00011	119	1478	20486	374976	OVER
GO:0001501	skeletal system development	P	0.00079	0.00012	17	100	20588	376354	OVER
GO:0019299	rhamnose metabolic process	P	0.00087	0.00013	92	1088	20513	375366	OVER
GO:0009791	post-embryonic development	P	0.00092	0.00014	3	0	20602	376454	OVER
GO:0017003	protein-heme linkage	P	0.00093	0.00014	71	785	20534	375669	OVER
GO:0017006	protein-tetrapyrrole linkage	P	0.00093	0.00014	71	785	20534	375669	OVER
GO:1902475	L-alpha-amino acid transmembrane transport	P	0.00095	0.00015	212	2934	20393	373520	OVER
GO:0033317	pantothenate biosynthetic process from valine	P	0.00097	0.00015	27	207	20578	376247	OVER
GO:0035443	tripeptide transmembrane transport	P	0.001	0.00016	138	1779	20467	374675	OVER
GO:0019571	D-arabinose catabolic process	P	0.0011	0.00017	27	210	20578	376244	OVER
GO:0046372	D-arabinose metabolic process	P	0.0011	0.00017	27	210	20578	376244	OVER
GO:0009446	putrescine biosynthetic process	P	0.0011	0.00018	41	386	20564	376068	OVER
GO:0033051	aminophosphonate metabolic process	P	0.0012	0.00018	13	65	20592	376389	OVER
GO:0033359	lysine biosynthetic process via diaminopimelate and N-succinyl-2-amino-6-ketopimelate	P	0.0012	0.00018	20	136	20585	376318	OVER
GO:0046209	nitric oxide metabolic process	P	0.0012	0.00018	20	136	20585	376318	OVER
GO:0046210	nitric oxide catabolic process	P	0.0012	0.00018	20	136	20585	376318	OVER
GO:0009432	SOS response	P	0.0012	0.00019	202	2784	20403	373670	OVER
GO:0002937	tRNA 4-thiouridine biosynthesis	P	0.0013	0.0002	11	48	20594	376406	OVER
GO:0019042	viral latency	P	0.0013	0.00021	71	796	20534	375658	OVER
GO:0019388	galactose catabolic process	P	0.0014	0.00022	64	701	20541	375753	OVER
GO:1901136	carbohydrate derivative catabolic process	P	0.0015	0.00025	339	5023	20266	371431	OVER
GO:1901654	response to ketone	P	0.0016	0.00027	32	279	20573	376175	OVER
GO:0051595	response to methylglyoxal	P	0.0016	0.00027	32	279	20573	376175	OVER
GO:0006172	ADP biosynthetic process	P	0.0017	0.00027	11	50	20594	376404	OVER
GO:0009136	purine nucleoside diphosphate biosynthetic process	P	0.0017	0.00027	11	50	20594	376404	OVER
GO:0009188	ribonucleoside diphosphate biosynthetic process	P	0.0017	0.00027	11	50	20594	376404	OVER
GO:0009180	purine ribonucleoside diphosphate biosynthetic process	P	0.0017	0.00027	11	50	20594	376404	OVER
GO:0019249	lactate biosynthetic process	P	0.0017	0.00028	20	141	20585	376313	OVER
GO:0006304	DNA modification	P	0.0017	0.00029	111	1395	20494	375059	OVER
GO:0008610	lipid biosynthetic process	P	0.0018	0.0003	973	15790	19632	360664	OVER
GO:0019518	L-threonine catabolic process to glycine	P	0.0018	0.00031	25	194	20580	376260	OVER
GO:0017013	protein flavinylation	P	0.0019	0.00032	25	195	20580	376259	OVER
GO:0033388	putrescine biosynthetic process from arginine	P	0.0021	0.00037	23	178	20582	376276	OVER
GO:0015726	L-idonate transport	P	0.0025	0.00042	38	364	20567	376090	OVER
GO:0033252	regulation of beta-lactamase activity	P	0.0025	0.00042	11	53	20594	376401	OVER
GO:0043107	type IV pilus-dependent motility	P	0.0026	0.00045	61	678	20544	375776	OVER
GO:0006012	galactose metabolic process	P	0.0027	0.00047	71	820	20534	375634	OVER
GO:1901440	poly(hydroxyalkanoate) metabolic process	P	0.0027	0.00048	10	45	20595	376409	OVER
GO:1901441	poly(hydroxyalkanoate) biosynthetic process	P	0.0027	0.00048	10	45	20595	376409	OVER
GO:0042618	poly-hydroxybutyrate metabolic process	P	0.0027	0.00048	10	45	20595	376409	OVER
GO:0042619	poly-hydroxybutyrate biosynthetic process	P	0.0027	0.00048	10	45	20595	376409	OVER
GO:0071945	regulation of bacterial-type flagellum-dependent cell motility by regulation of motor speed	P	0.0028	0.00049	14	83	20591	376371	OVER
GO:0046086	adenosine biosynthetic process	P	0.003	0.00053	12	64	20593	376390	OVER
GO:0044349	DNA excision	P	0.003	0.00054	6	15	20599	376439	OVER
GO:0043412	macromolecule modification	P	0.0036	0.00064	1505	25172	19100	351282	OVER
GO:0097305	response to alcohol	P	0.0036	0.00065	47	495	20558	375959	OVER
GO:0010043	response to zinc ion	P	0.0038	0.00068	50	531	20555	375923	OVER
GO:0006556	S-adenosylmethionine biosynthetic process	P	0.0047	0.00084	15	99	20590	376355	OVER
GO:0036289	peptidyl-serine autophosphorylation	P	0.0047	0.00086	10	49	20595	376405	OVER
GO:0009298	GDP-mannose biosynthetic process	P	0.0048	0.00088	38	381	20567	376073	OVER
GO:0070838	divalent metal ion transport	P	0.0048	0.00088	147	1998	20458	374456	OVER
GO:0071932	replication fork reversal	P	0.0051	0.00093	11	59	20594	376395	OVER
GO:0032940	secretion by cell	P	0.0052	0.00096	235	3416	20370	373038	OVER
GO:0070989	oxidative demethylation	P	0.0055	0.001	13	80	20592	376374	OVER
GO:0035511	oxidative DNA demethylation	P	0.0055	0.001	13	80	20592	376374	OVER
GO:0035513	oxidative RNA demethylation	P	0.0055	0.001	13	80	20592	376374	OVER
GO:0035552	oxidative single-stranded DNA demethylation	P	0.0055	0.001	13	80	20592	376374	OVER
GO:0035553	oxidative single-stranded RNA demethylation	P	0.0055	0.001	13	80	20592	376374	OVER
GO:0018063	cytochrome c-heme linkage	P	0.0063	0.0012	50	551	20555	375903	OVER
GO:0019665	anaerobic amino acid catabolic process	P	0.0064	0.0012	18	133	20587	376321	OVER
GO:0072714	response to selenite ion	P	0.0067	0.0013	10	52	20595	376402	OVER
GO:0015684	ferrous iron transport	P	0.007	0.0013	58	666	20547	375788	OVER
GO:0035672	oligopeptide transmembrane transport	P	0.007	0.0014	159	2217	20446	374237	OVER
GO:0046903	secretion	P	0.0073	0.0014	243	3572	20362	372882	OVER
GO:0042354	L-fucose metabolic process	P	0.0073	0.0014	63	742	20542	375712	OVER
GO:0046365	monosaccharide catabolic process	P	0.0074	0.0014	363	5565	20242	370889	OVER
GO:0043108	pilus retraction	P	0.0075	0.0015	12	73	20593	376381	OVER
GO:0000725	recombinational repair	P	0.0076	0.0015	74	906	20531	375548	OVER
GO:0009297	pilus assembly	P	0.0076	0.0015	89	1129	20516	375325	OVER
GO:0016054	organic acid catabolic process	P	0.008	0.0016	931	15298	19674	361156	OVER
GO:0046395	carboxylic acid catabolic process	P	0.008	0.0016	931	15298	19674	361156	OVER
GO:0015794	glycerol-3-phosphate transport	P	0.0081	0.0016	52	582	20553	375872	OVER
GO:0005990	lactose catabolic process	P	0.0082	0.0016	12	74	20593	376380	OVER
GO:0046085	adenosine metabolic process	P	0.0083	0.0016	18	139	20587	376315	OVER
GO:0065009	regulation of molecular function	P	0.0083	0.0016	519	8211	20086	368243	OVER
GO:0070581	rolling circle DNA replication	P	0.0083	0.0017	22	188	20583	376266	OVER
GO:0019046	release from viral latency	P	0.0084	0.0017	37	375	20568	376079	OVER
GO:0032359	provirus excision	P	0.0084	0.0017	37	375	20568	376079	OVER
GO:0072529	pyrimidine-containing compound catabolic process	P	0.0084	0.0017	121	1626	20484	374828	OVER
GO:0015906	sulfathiazole transport	P	0.0085	0.0017	35	350	20570	376104	OVER
GO:0050667	homocysteine metabolic process	P	0.0085	0.0017	29	275	20576	376179	OVER
GO:0071280	cellular response to copper ion	P	0.0087	0.0017	29	276	20576	376178	OVER
GO:0071292	cellular response to silver ion	P	0.0087	0.0017	29	276	20576	376178	OVER
GO:0042939	tripeptide transport	P	0.0087	0.0017	148	2058	20457	374396	OVER
GO:0030970	retrograde protein transport, ER to cytosol	P	0.0093	0.0019	7	28	20598	376426	OVER
GO:1903513	endoplasmic reticulum to cytosol transport	P	0.0093	0.0019	7	28	20598	376426	OVER
GO:0032527	protein exit from endoplasmic reticulum	P	0.0093	0.0019	7	28	20598	376426	OVER
GO:0051674	localization of cell	P	0.0094	0.0019	508	8044	20097	368410	OVER
GO:0048870	cell motility	P	0.0094	0.0019	508	8044	20097	368410	OVER
GO:0046835	carbohydrate phosphorylation	P	0.0096	0.002	151	2108	20454	374346	OVER
GO:0001407	glycerophosphodiester transport	P	0.01	0.0021	42	449	20563	376005	OVER
GO:0009084	glutamine family amino acid biosynthetic process	P	0.01	0.0022	179	2568	20426	373886	OVER
GO:0006525	arginine metabolic process	P	0.011	0.0022	214	3134	20391	373320	OVER
GO:1901289	succinyl-CoA catabolic process	P	0.011	0.0023	8	38	20597	376416	OVER
GO:0046435	3-(3-hydroxy)phenylpropionate metabolic process	P	0.012	0.0025	17	133	20588	376321	OVER
GO:0019622	3-(3-hydroxy)phenylpropionate catabolic process	P	0.012	0.0025	17	133	20588	376321	OVER
GO:0009306	protein secretion	P	0.012	0.0025	223	3289	20382	373165	OVER
GO:0046173	polyol biosynthetic process	P	0.012	0.0025	11	68	20594	376386	OVER
GO:0009737	response to abscisic acid	P	0.012	0.0026	10	58	20595	376396	OVER
GO:0009414	response to water deprivation	P	0.012	0.0026	10	58	20595	376396	OVER
GO:0006011	UDP-glucose metabolic process	P	0.012	0.0026	34	351	20571	376103	OVER
GO:0034309	primary alcohol biosynthetic process	P	0.012	0.0026	60	718	20545	375736	OVER
GO:0006430	lysyl-tRNA aminoacylation	P	0.013	0.0029	27	258	20578	376196	OVER
GO:0016024	CDP-diacylglycerol biosynthetic process	P	0.014	0.003	35	363	20570	376091	OVER
GO:0009698	phenylpropanoid metabolic process	P	0.014	0.0031	20	173	20585	376281	OVER
GO:0006050	mannosamine metabolic process	P	0.014	0.0031	24	217	20581	376237	OVER
GO:0006051	N-acetylmannosamine metabolic process	P	0.014	0.0031	24	217	20581	376237	OVER
GO:0015882	L-ascorbic acid transport	P	0.014	0.0031	22	196	20583	376258	OVER
GO:0050790	regulation of catalytic activity	P	0.014	0.0031	421	6623	20184	369831	OVER
GO:0051224	negative regulation of protein transport	P	0.015	0.0032	24	218	20581	376236	OVER
GO:1904950	negative regulation of establishment of protein localization	P	0.015	0.0032	24	218	20581	376236	OVER
GO:0051881	regulation of mitochondrial membrane potential	P	0.015	0.0032	27	262	20578	376192	OVER
GO:0034224	cellular response to zinc ion starvation	P	0.015	0.0033	17	138	20588	376316	OVER
GO:0009730	detection of carbohydrate stimulus	P	0.015	0.0034	13	93	20592	376361	OVER
GO:0034289	detection of maltose stimulus	P	0.015	0.0034	13	93	20592	376361	OVER
GO:0034288	detection of disaccharide stimulus	P	0.015	0.0034	13	93	20592	376361	OVER
GO:0034286	response to maltose	P	0.015	0.0034	13	93	20592	376361	OVER
GO:0034285	response to disaccharide	P	0.015	0.0034	13	93	20592	376361	OVER
GO:0018249	protein dehydration	P	0.016	0.0034	12	82	20593	376372	OVER
GO:0046892	peptidyl-S-carbamoyl-L-cysteine dehydration	P	0.016	0.0034	12	82	20593	376372	OVER
GO:0005985	sucrose metabolic process	P	0.016	0.0035	19	161	20586	376293	OVER
GO:0070475	rRNA base methylation	P	0.016	0.0035	115	1574	20490	374880	OVER
GO:0090092	regulation of transmembrane receptor protein serine/threonine kinase signaling pathway	P	0.016	0.0036	10	61	20595	376393	OVER
GO:0007178	transmembrane receptor protein serine/threonine kinase signaling pathway	P	0.016	0.0036	10	61	20595	376393	OVER
GO:0006650	glycerophospholipid metabolic process	P	0.018	0.004	142	2006	20463	374448	OVER
GO:0038083	peptidyl-tyrosine autophosphorylation	P	0.019	0.0043	15	116	20590	376338	OVER
GO:0018108	peptidyl-tyrosine phosphorylation	P	0.019	0.0043	15	116	20590	376338	OVER
GO:0015692	lead ion transport	P	0.019	0.0043	13	96	20592	376358	OVER
GO:0070988	demethylation	P	0.02	0.0045	28	282	20577	376172	OVER
GO:0080111	DNA demethylation	P	0.02	0.0045	28	282	20577	376172	OVER
GO:0015757	galactose transport	P	0.02	0.0045	74	945	20531	375509	OVER
GO:0007167	enzyme linked receptor protein signaling pathway	P	0.021	0.0048	10	64	20595	376390	OVER
GO:0046688	response to copper ion	P	0.021	0.0049	130	1824	20475	374630	OVER
GO:0006567	threonine catabolic process	P	0.021	0.0049	102	1386	20503	375068	OVER
GO:0042150	plasmid recombination	P	0.021	0.0051	23	218	20582	376236	OVER
GO:0048678	response to axon injury	P	0.022	0.0052	20	176	20585	376278	OVER
GO:0006681	galactosylceramide metabolic process	P	0.022	0.0053	12	87	20593	376367	OVER
GO:0042135	neurotransmitter catabolic process	P	0.022	0.0053	12	87	20593	376367	OVER
GO:0019374	galactolipid metabolic process	P	0.022	0.0053	12	87	20593	376367	OVER
GO:0015820	leucine transport	P	0.023	0.0056	35	383	20570	376071	OVER
GO:0044718	siderophore transmembrane transport	P	0.023	0.0056	31	326	20574	376128	OVER
GO:0034635	glutathione transport	P	0.023	0.0056	105	1434	20500	375020	OVER
GO:0034775	glutathione transmembrane transport	P	0.023	0.0056	105	1434	20500	375020	OVER
GO:0019324	L-lyxose metabolic process	P	0.023	0.0057	38	420	20567	376034	OVER
GO:0072581	protein-N6-(L-lysyl)-L-lysine modification to protein-N6-(beta-lysyl)-L-lysine	P	0.024	0.0059	10	66	20595	376388	OVER
GO:0051289	protein homotetramerization	P	0.024	0.0059	139	1979	20466	374475	OVER
GO:0042245	RNA repair	P	0.024	0.0059	25	248	20580	376206	OVER
GO:0046165	alcohol biosynthetic process	P	0.024	0.0059	77	1004	20528	375450	OVER
GO:0006305	DNA alkylation	P	0.024	0.006	48	565	20557	375889	OVER
GO:0006306	DNA methylation	P	0.024	0.006	48	565	20557	375889	OVER
GO:1902599	sulfathiazole transmembrane transport	P	0.024	0.006	27	275	20578	376179	OVER
GO:0042133	neurotransmitter metabolic process	P	0.025	0.0062	12	89	20593	376365	OVER
GO:0018198	peptidyl-cysteine modification	P	0.025	0.0063	65	825	20540	375629	OVER
GO:0035975	carbamoyl phosphate catabolic process	P	0.026	0.0064	10	67	20595	376387	OVER
GO:0070408	carbamoyl phosphate metabolic process	P	0.026	0.0064	10	67	20595	376387	OVER
GO:0043462	regulation of ATPase activity	P	0.026	0.0066	36	400	20569	376054	OVER
GO:0007231	osmosensory signaling pathway	P	0.027	0.0067	12	90	20593	376364	OVER
GO:0007234	osmosensory signaling via phosphorelay pathway	P	0.027	0.0067	12	90	20593	376364	OVER
GO:0007399	nervous system development	P	0.027	0.0068	51	620	20554	375834	OVER
GO:0015747	urate transport	P	0.027	0.0069	9	57	20596	376397	OVER
GO:0017004	cytochrome complex assembly	P	0.027	0.007	113	1575	20492	374879	OVER
GO:0009074	aromatic amino acid family catabolic process	P	0.028	0.0071	49	589	20556	375865	OVER
GO:0015824	proline transport	P	0.028	0.0074	28	291	20577	376163	OVER
GO:1905039	carboxylic acid transmembrane transport	P	0.028	0.0075	402	6398	20203	370056	OVER
GO:0035444	nickel cation transmembrane transport	P	0.028	0.0075	47	559	20558	375895	OVER
GO:0005994	melibiose metabolic process	P	0.028	0.0075	11	80	20594	376374	OVER
GO:0005995	melibiose catabolic process	P	0.028	0.0075	11	80	20594	376374	OVER
GO:0071479	cellular response to ionizing radiation	P	0.028	0.0075	11	80	20594	376374	OVER
GO:0051716	cellular response to stimulus	P	0.029	0.0076	2936	51158	17669	325296	OVER
GO:0043085	positive regulation of catalytic activity	P	0.029	0.0076	151	2188	20454	374266	OVER
GO:0016485	protein processing	P	0.029	0.0077	81	1075	20524	375379	OVER
GO:0001935	endothelial cell proliferation	P	0.029	0.0078	2	1	20603	376453	OVER
GO:0001936	regulation of endothelial cell proliferation	P	0.029	0.0078	2	1	20603	376453	OVER
GO:0001937	negative regulation of endothelial cell proliferation	P	0.029	0.0078	2	1	20603	376453	OVER
GO:0008216	spermidine metabolic process	P	0.03	0.008	53	649	20552	375805	OVER
GO:0019985	translesion synthesis	P	0.031	0.0083	13	100	20592	376354	OVER
GO:0006301	postreplication repair	P	0.031	0.0083	13	100	20592	376354	OVER
GO:0051478	mannosylglycerate metabolic process	P	0.031	0.0084	10	70	20595	376384	OVER
GO:0051479	mannosylglycerate biosynthetic process	P	0.031	0.0084	10	70	20595	376384	OVER
GO:0009894	regulation of catabolic process	P	0.031	0.0084	68	884	20537	375570	OVER
GO:0046271	phenylpropanoid catabolic process	P	0.032	0.0086	13	101	20592	376353	OVER
GO:0072511	divalent inorganic cation transport	P	0.032	0.0087	165	2428	20440	374026	OVER
GO:0015940	pantothenate biosynthetic process	P	0.032	0.0088	43	504	20562	375950	OVER
GO:0090605	submerged biofilm formation	P	0.033	0.009	187	2796	20418	373658	OVER
GO:0015699	antimonite transport	P	0.033	0.0091	10	71	20595	376383	OVER
GO:0015700	arsenite transport	P	0.033	0.0091	10	71	20595	376383	OVER
GO:0042454	ribonucleoside catabolic process	P	0.036	0.0098	61	776	20544	375678	OVER
GO:0046187	acetaldehyde catabolic process	P	0.036	0.0098	14	118	20591	376336	OVER
GO:0006117	acetaldehyde metabolic process	P	0.036	0.0098	14	118	20591	376336	OVER
GO:0008380	RNA splicing	P	0.036	0.0098	19	180	20586	376274	OVER
GO:0046075	dTTP metabolic process	P	0.036	0.0099	38	442	20567	376012	OVER
GO:0035600	tRNA methylthiolation	P	0.037	0.01	9	61	20596	376393	OVER
GO:0090101	negative regulation of transmembrane receptor protein serine/threonine kinase signaling pathway	P	0.037	0.01	9	61	20596	376393	OVER
GO:2001233	regulation of apoptotic signaling pathway	P	0.037	0.01	19	181	20586	376273	OVER
GO:2001234	negative regulation of apoptotic signaling pathway	P	0.037	0.01	19	181	20586	376273	OVER
GO:0045991	carbon catabolite activation of transcription	P	0.037	0.01	7	40	20598	376414	OVER
GO:1901022	4-hydroxyphenylacetate metabolic process	P	0.037	0.01	14	119	20591	376335	OVER
GO:1901023	4-hydroxyphenylacetate catabolic process	P	0.037	0.01	14	119	20591	376335	OVER
GO:0051260	protein homooligomerization	P	0.037	0.01	188	2818	20417	373636	OVER
GO:0033157	regulation of intracellular protein transport	P	0.037	0.01	21	207	20584	376247	OVER
GO:0003333	amino acid transmembrane transport	P	0.038	0.011	318	5007	20287	371447	OVER
GO:0042355	L-fucose catabolic process	P	0.039	0.011	53	662	20552	375792	OVER
GO:0015864	pyrimidine nucleoside transport	P	0.04	0.011	39	459	20566	375995	OVER
GO:0033387	putrescine biosynthetic process from ornithine	P	0.04	0.011	18	167	20587	376287	OVER
GO:0010312	detoxification of zinc ion	P	0.04	0.011	20	190	20585	376264	OVER
GO:1990359	stress response to zinc ion	P	0.04	0.011	20	190	20585	376264	OVER
GO:0019271	aerobactin transport	P	0.04	0.011	7	41	20598	376413	OVER
GO:0042886	amide transport	P	0.041	0.012	403	6464	20202	369990	OVER
GO:0060359	response to ammonium ion	P	0.041	0.012	12	92	20593	376362	OVER
GO:0046295	glycolate biosynthetic process	P	0.041	0.012	20	192	20585	376262	OVER
GO:0008616	queuosine biosynthetic process	P	0.041	0.012	60	769	20545	375685	OVER
GO:0046116	queuosine metabolic process	P	0.041	0.012	60	769	20545	375685	OVER
GO:1901998	toxin transport	P	0.041	0.012	131	1892	20474	374562	OVER
GO:0042891	antibiotic transport	P	0.041	0.012	131	1892	20474	374562	OVER
GO:0007154	cell communication	P	0.043	0.012	1104	18690	19501	357764	OVER
GO:0010350	cellular response to magnesium starvation	P	0.044	0.013	16	147	20589	376307	OVER
GO:0018298	protein-chromophore linkage	P	0.044	0.013	16	147	20589	376307	OVER
GO:0000733	DNA strand renaturation	P	0.045	0.013	6	32	20599	376422	OVER
GO:0006562	proline catabolic process	P	0.045	0.013	12	95	20593	376359	OVER
GO:0010133	proline catabolic process to glutamate	P	0.045	0.013	12	95	20593	376359	OVER
GO:0052547	regulation of peptidase activity	P	0.045	0.013	40	480	20565	375974	OVER
GO:0033384	geranyl diphosphate biosynthetic process	P	0.046	0.014	12	96	20593	376358	OVER
GO:0033383	geranyl diphosphate metabolic process	P	0.046	0.014	12	96	20593	376358	OVER
GO:0045337	farnesyl diphosphate biosynthetic process	P	0.046	0.014	12	96	20593	376358	OVER
GO:0045338	farnesyl diphosphate metabolic process	P	0.046	0.014	12	96	20593	376358	OVER
GO:0043623	cellular protein complex assembly	P	0.048	0.014	167	2500	20438	373954	OVER
GO:0061475	cytosolic valyl-tRNA aminoacylation	P	0.048	0.014	12	97	20593	376357	OVER
GO:0006687	glycosphingolipid metabolic process	P	0.048	0.014	12	97	20593	376357	OVER
GO:0006672	ceramide metabolic process	P	0.048	0.014	12	97	20593	376357	OVER
GO:0006677	glycosylceramide metabolic process	P	0.048	0.014	12	97	20593	376357	OVER
GO:0006438	valyl-tRNA aminoacylation	P	0.048	0.014	12	97	20593	376357	OVER
GO:0023061	signal release	P	0.048	0.014	12	97	20593	376357	OVER
GO:0099643	signal release from synapse	P	0.048	0.014	12	97	20593	376357	OVER
GO:0046346	mannosamine catabolic process	P	0.048	0.014	12	97	20593	376357	OVER
GO:0007269	neurotransmitter secretion	P	0.048	0.014	12	97	20593	376357	OVER
GO:0099531	presynaptic process involved in synaptic transmission	P	0.048	0.014	12	97	20593	376357	OVER
GO:0006053	N-acetylmannosamine catabolic process	P	0.048	0.014	12	97	20593	376357	OVER
GO:0032185	septin cytoskeleton organization	P	0.049	0.015	8	54	20597	376400	OVER
GO:0006217	deoxycytidine catabolic process	P	0.049	0.015	8	54	20597	376400	OVER
GO:0000921	septin ring assembly	P	0.049	0.015	8	54	20597	376400	OVER
GO:0031106	septin ring organization	P	0.049	0.015	8	54	20597	376400	OVER
GO:0046092	deoxycytidine metabolic process	P	0.049	0.015	8	54	20597	376400	OVER
GO:0006046	N-acetylglucosamine catabolic process	P	0.049	0.015	17	157	20588	376297	OVER
GO:0009415	response to water	P	0.049	0.015	10	77	20595	376377	OVER
GO:0048589	developmental growth	P	0.049	0.015	12	98	20593	376356	OVER
GO:0015739	sialic acid transport	P	0.049	0.015	12	98	20593	376356	OVER

## Sheet: E_S_u
GO Term	Name	Type	FDR	Single test p-Value	# in test group	# in reference group	# non annot test	# non annot reference	Over/Under
GO:0044271	cellular nitrogen compound biosynthetic process	P	1.3e-50	6.6e-53	3458	79543	17147	296911	UNDER
GO:0034641	cellular nitrogen compound metabolic process	P	2.1e-43	1.2e-45	6306	133264	14299	243190	UNDER
GO:0006807	nitrogen compound metabolic process	P	3.7e-41	2.4e-43	7663	158244	12942	218210	UNDER
GO:0044249	cellular biosynthetic process	P	6.6e-35	4.5e-37	5895	123599	14710	252855	UNDER
GO:0043043	peptide biosynthetic process	P	2.7e-34	1.9e-36	539	16247	20066	360207	UNDER
GO:0006412	translation	P	3.4e-34	2.4e-36	455	14290	20150	362164	UNDER
GO:1901576	organic substance biosynthetic process	P	2e-33	1.5e-35	5946	124212	14659	252242	UNDER
GO:0032196	transposition	P	1.5e-32	1.1e-34	242	8968	20363	367486	UNDER
GO:0006753	nucleoside phosphate metabolic process	P	3.3e-32	2.6e-34	722	20144	19883	356310	UNDER
GO:0009058	biosynthetic process	P	7.5e-32	6.1e-34	6168	128021	14437	248433	UNDER
GO:0009117	nucleotide metabolic process	P	5.2e-31	4.3e-33	719	19930	19886	356524	UNDER
GO:0019438	aromatic compound biosynthetic process	P	2.3e-30	2.1e-32	2871	64142	17734	312312	UNDER
GO:0019693	ribose phosphate metabolic process	P	9.6e-30	9.1e-32	485	14507	20120	361947	UNDER
GO:0006725	cellular aromatic compound metabolic process	P	1.1e-29	1.1e-31	5640	117492	14965	258962	UNDER
GO:1901566	organonitrogen compound biosynthetic process	P	2.2e-29	2.2e-31	2546	57491	18059	318963	UNDER
GO:0044237	cellular metabolic process	P	2.4e-29	2.5e-31	11248	221014	9357	155440	UNDER
GO:0043604	amide biosynthetic process	P	2.4e-29	2.5e-31	734	20036	19871	356418	UNDER
GO:0010467	gene expression	P	8.6e-29	9.2e-31	2939	65150	17666	311304	UNDER
GO:1901564	organonitrogen compound metabolic process	P	2.5e-27	2.7e-29	3864	82897	16741	293557	UNDER
GO:0009259	ribonucleotide metabolic process	P	3.2e-27	3.6e-29	438	13151	20167	363303	UNDER
GO:0034654	nucleobase-containing compound biosynthetic process	P	2.4e-26	2.8e-28	2382	53608	18223	322846	UNDER
GO:0006518	peptide metabolic process	P	5.1e-26	6e-28	658	17947	19947	358507	UNDER
GO:1901360	organic cyclic compound metabolic process	P	5.4e-26	6.4e-28	5875	120970	14730	255484	UNDER
GO:0006313	transposition DNA-mediated	P	5.2e-25	6.3e-27	191	7021	20414	369433	UNDER
GO:0072521	purine-containing compound metabolic process	P	6.6e-24	8.5e-26	492	13992	20113	362462	UNDER
GO:0009123	nucleoside monophosphate metabolic process	P	1.2e-23	1.6e-25	325	10143	20280	366311	UNDER
GO:0043603	cellular amide metabolic process	P	1.4e-23	1.8e-25	947	23818	19658	352636	UNDER
GO:0050789	regulation of biological process	P	1.5e-23	2.1e-25	3029	65752	17576	310702	UNDER
GO:0050794	regulation of cellular process	P	4.1e-23	6.3e-25	2837	61889	17768	314565	UNDER
GO:0006139	nucleobase-containing compound metabolic process	P	5.2e-23	8e-25	4970	102999	15635	273455	UNDER
GO:0055086	nucleobase-containing small molecule metabolic process	P	6.7e-23	1e-24	1013	25099	19592	351355	UNDER
GO:0009161	ribonucleoside monophosphate metabolic process	P	6.8e-23	1.1e-24	308	9654	20297	366800	UNDER
GO:0006163	purine nucleotide metabolic process	P	6.8e-23	1.1e-24	404	11877	20201	364577	UNDER
GO:0009150	purine ribonucleotide metabolic process	P	1.6e-22	2.5e-24	380	11286	20225	365168	UNDER
GO:0018130	heterocycle biosynthetic process	P	1.9e-22	3.1e-24	3076	66400	17529	310054	UNDER
GO:1901362	organic cyclic compound biosynthetic process	P	2.1e-22	3.5e-24	3175	68316	17430	308138	UNDER
GO:0046128	purine ribonucleoside metabolic process	P	7e-22	1.2e-23	342	10343	20263	366111	UNDER
GO:0015988	energy coupled proton transmembrane transport-against electrochemical gradient	P	7.4e-22	1.3e-23	2	1142	20603	375312	UNDER
GO:0044699	single-organism process	P	9.9e-22	1.7e-23	12821	247113	7784	129341	UNDER
GO:0046483	heterocycle metabolic process	P	1.5e-21	2.7e-23	5663	115698	14942	260756	UNDER
GO:0006091	generation of precursor metabolites and energy	P	3.2e-21	5.8e-23	607	16187	19998	360267	UNDER
GO:0019637	organophosphate metabolic process	P	6.7e-21	1.2e-22	1290	30494	19315	345960	UNDER
GO:0046390	ribose phosphate biosynthetic process	P	1.5e-20	2.9e-22	187	6522	20418	369932	UNDER
GO:0008152	metabolic process	P	1.3e-19	2.4e-21	13749	263036	6856	113418	UNDER
GO:0009260	ribonucleotide biosynthetic process	P	2.4e-19	4.6e-21	184	6330	20421	370124	UNDER
GO:0042278	purine nucleoside metabolic process	P	4.8e-19	9.3e-21	372	10705	20233	365749	UNDER
GO:0046034	ATP metabolic process	P	5.6e-19	1.1e-20	160	5706	20445	370748	UNDER
GO:1901293	nucleoside phosphate biosynthetic process	P	1.2e-18	2.4e-20	351	10181	20254	366273	UNDER
GO:0006796	phosphate-containing compound metabolic process	P	1.2e-18	2.5e-20	2148	47282	18457	329172	UNDER
GO:0065007	biological regulation	P	2.2e-18	4.5e-20	3683	77099	16922	299355	UNDER
GO:0009126	purine nucleoside monophosphate metabolic process	P	7e-18	1.5e-19	264	8101	20341	368353	UNDER
GO:0009167	purine ribonucleoside monophosphate metabolic process	P	7e-18	1.5e-19	264	8101	20341	368353	UNDER
GO:0009889	regulation of biosynthetic process	P	8.2e-18	1.7e-19	1844	41060	18761	335394	UNDER
GO:0009165	nucleotide biosynthetic process	P	9.6e-18	2.1e-19	345	9938	20260	366516	UNDER
GO:0031326	regulation of cellular biosynthetic process	P	2.3e-17	5e-19	1843	40943	18762	335511	UNDER
GO:0010468	regulation of gene expression	P	2.5e-17	5.3e-19	1884	41746	18721	334708	UNDER
GO:0009238	enterobactin metabolic process	P	6.3e-17	1.4e-18	3	969	20602	375485	UNDER
GO:0090407	organophosphate biosynthetic process	P	6.3e-17	1.4e-18	793	19509	19812	356945	UNDER
GO:0010556	regulation of macromolecule biosynthetic process	P	1.1e-16	2.6e-18	1833	40583	18772	335871	UNDER
GO:2000112	regulation of cellular macromolecule biosynthetic process	P	1.2e-16	2.7e-18	1828	40478	18777	335976	UNDER
GO:0009116	nucleoside metabolic process	P	1.6e-16	3.6e-18	518	13599	20087	362855	UNDER
GO:0044763	single-organism cellular process	P	2.5e-16	5.9e-18	10933	211318	9672	165136	UNDER
GO:0015990	electron transport coupled proton transport	P	4.2e-16	1e-17	1	820	20604	375634	UNDER
GO:0009119	ribonucleoside metabolic process	P	4.2e-16	1e-17	489	12913	20116	363541	UNDER
GO:0019540	siderophore biosynthetic process from catechol	P	1.2e-15	2.8e-17	3	912	20602	375542	UNDER
GO:1902600	hydrogen ion transmembrane transport	P	2e-15	4.9e-17	77	3274	20528	373180	UNDER
GO:0019222	regulation of metabolic process	P	2.3e-15	5.8e-17	2129	46113	18476	330341	UNDER
GO:0072522	purine-containing compound biosynthetic process	P	3.9e-15	9.8e-17	181	5852	20424	370602	UNDER
GO:0009059	macromolecule biosynthetic process	P	3.9e-15	9.9e-17	3536	73324	17069	303130	UNDER
GO:0034645	cellular macromolecule biosynthetic process	P	6.7e-15	1.7e-16	3511	72777	17094	303677	UNDER
GO:0009239	enterobactin biosynthetic process	P	6.8e-15	1.8e-16	3	874	20602	375580	UNDER
GO:0031323	regulation of cellular metabolic process	P	1e-14	2.7e-16	1979	43006	18626	333448	UNDER
GO:0000101	sulfur amino acid transport	P	1.4e-14	3.7e-16	88	3493	20517	372961	UNDER
GO:0009199	ribonucleoside triphosphate metabolic process	P	1.8e-14	4.8e-16	265	7739	20340	368715	UNDER
GO:0009205	purine ribonucleoside triphosphate metabolic process	P	1.9e-14	5.1e-16	247	7320	20358	369134	UNDER
GO:0022900	electron transport chain	P	2.6e-14	7.1e-16	162	5315	20443	371139	UNDER
GO:0016070	RNA metabolic process	P	2.9e-14	8.2e-16	2546	53964	18059	322490	UNDER
GO:0060255	regulation of macromolecule metabolic process	P	3.3e-14	9.3e-16	2067	44601	18538	331853	UNDER
GO:0006164	purine nucleotide biosynthetic process	P	4.2e-14	1.2e-15	158	5192	20447	371262	UNDER
GO:0051186	cofactor metabolic process	P	6.2e-14	1.8e-15	1037	24004	19568	352450	UNDER
GO:0080090	regulation of primary metabolic process	P	6.2e-14	1.8e-15	2009	43385	18596	333069	UNDER
GO:0097659	nucleic acid-templated transcription	P	7e-14	2.1e-15	1689	37061	18916	339393	UNDER
GO:0006351	transcription-DNA-templated	P	7.8e-14	2.3e-15	1684	36956	18921	339498	UNDER
GO:0042777	plasma membrane ATP synthesis coupled proton transport	P	9.6e-14	2.9e-15	2	765	20603	375689	UNDER
GO:0009144	purine nucleoside triphosphate metabolic process	P	1e-13	3.1e-15	256	7436	20349	369018	UNDER
GO:0032774	RNA biosynthetic process	P	1.1e-13	3.5e-15	1739	38001	18866	338453	UNDER
GO:0061490	glucose import into cell	P	1.1e-13	3.6e-15	5	913	20600	375541	UNDER
GO:0097319	carbohydrate import into cell	P	1.1e-13	3.6e-15	5	913	20600	375541	UNDER
GO:0006732	coenzyme metabolic process	P	1.6e-13	5.2e-15	661	16170	19944	360284	UNDER
GO:0044281	small molecule metabolic process	P	1.7e-13	5.3e-15	4708	95070	15897	281384	UNDER
GO:0006793	phosphorus metabolic process	P	2.4e-13	7.9e-15	2303	48976	18302	327478	UNDER
GO:0051171	regulation of nitrogen compound metabolic process	P	3e-13	9.7e-15	1928	41612	18677	334842	UNDER
GO:0009152	purine ribonucleotide biosynthetic process	P	3.1e-13	1e-14	147	4842	20458	371612	UNDER
GO:0009712	catechol-containing compound metabolic process	P	3.1e-13	1e-14	16	1311	20589	375143	UNDER
GO:0046493	lipid A metabolic process	P	3.3e-13	1.1e-14	44	2189	20561	374265	UNDER
GO:0009245	lipid A biosynthetic process	P	3.3e-13	1.1e-14	44	2189	20561	374265	UNDER
GO:0009141	nucleoside triphosphate metabolic process	P	3.3e-13	1.1e-14	308	8536	20297	367918	UNDER
GO:0042439	ethanolamine-containing compound metabolic process	P	4.6e-13	1.6e-14	33	1850	20572	374604	UNDER
GO:1901615	organic hydroxy compound metabolic process	P	5e-13	1.7e-14	511	12921	20094	363533	UNDER
GO:0098660	inorganic ion transmembrane transport	P	7.5e-13	2.6e-14	399	10486	20206	365968	UNDER
GO:1901269	lipooligosaccharide metabolic process	P	7.5e-13	2.6e-14	49	2304	20556	374150	UNDER
GO:1901271	lipooligosaccharide biosynthetic process	P	7.5e-13	2.6e-14	49	2304	20556	374150	UNDER
GO:0015980	energy derivation by oxidation of organic compounds	P	7.7e-13	2.7e-14	509	12848	20096	363606	UNDER
GO:1901161	primary amino compound catabolic process	P	7.9e-13	2.8e-14	21	1464	20584	374990	UNDER
GO:1903506	regulation of nucleic acid-templated transcription	P	1.1e-12	3.9e-14	1644	35867	18961	340587	UNDER
GO:2001141	regulation of RNA biosynthetic process	P	1.1e-12	3.9e-14	1644	35867	18961	340587	UNDER
GO:0006355	regulation of transcription-DNA-templated	P	1.2e-12	4.4e-14	1639	35762	18966	340692	UNDER
GO:0042451	purine nucleoside biosynthetic process	P	2.3e-12	8.7e-14	108	3805	20497	372649	UNDER
GO:0046129	purine ribonucleoside biosynthetic process	P	2.3e-12	8.7e-14	108	3805	20497	372649	UNDER
GO:0046336	ethanolamine catabolic process	P	2.6e-12	9.5e-14	21	1432	20584	375022	UNDER
GO:1901657	glycosyl compound metabolic process	P	3.1e-12	1.2e-13	563	13888	20042	362566	UNDER
GO:0051252	regulation of RNA metabolic process	P	3.4e-12	1.3e-13	1673	36315	18932	340139	UNDER
GO:0010124	phenylacetate catabolic process	P	3.5e-12	1.3e-13	1	634	20604	375820	UNDER
GO:1901160	primary amino compound metabolic process	P	3.5e-12	1.3e-13	24	1513	20581	374941	UNDER
GO:0072524	pyridine-containing compound metabolic process	P	6.2e-12	2.4e-13	219	6377	20386	370077	UNDER
GO:0022904	respiratory electron transport chain	P	6.5e-12	2.6e-13	122	4106	20483	372348	UNDER
GO:0046496	nicotinamide nucleotide metabolic process	P	1.2e-11	5e-13	178	5398	20427	371056	UNDER
GO:0006580	ethanolamine metabolic process	P	1.5e-11	6e-13	24	1474	20581	374980	UNDER
GO:0015821	methionine transport	P	2.6e-11	1e-12	0	532	20605	375922	UNDER
GO:0006633	fatty acid biosynthetic process	P	2.6e-11	1.1e-12	103	3585	20502	372869	UNDER
GO:0071704	organic substance metabolic process	P	3.4e-11	1.4e-12	11649	222243	8956	154211	UNDER
GO:0015761	mannose transport	P	3.6e-11	1.5e-12	5	783	20600	375671	UNDER
GO:0009124	nucleoside monophosphate biosynthetic process	P	5.1e-11	2.2e-12	170	5150	20435	371304	UNDER
GO:0046189	phenol-containing compound biosynthetic process	P	6.8e-11	2.9e-12	17	1215	20588	375239	UNDER
GO:0015942	formate metabolic process	P	1.2e-10	5e-12	15	1129	20590	375325	UNDER
GO:0043650	dicarboxylic acid biosynthetic process	P	1.3e-10	5.5e-12	129	4141	20476	372313	UNDER
GO:0042455	ribonucleoside biosynthetic process	P	1.6e-10	7.3e-12	203	5845	20402	370609	UNDER
GO:0048473	D-methionine transport	P	2.4e-10	1.1e-11	0	488	20605	375966	UNDER
GO:0009156	ribonucleoside monophosphate biosynthetic process	P	3.2e-10	1.4e-11	153	4661	20452	371793	UNDER
GO:0015986	ATP synthesis coupled proton transport	P	3.2e-10	1.5e-11	11	967	20594	375487	UNDER
GO:0015985	energy coupled proton transport-down electrochemical gradient	P	3.2e-10	1.5e-11	11	967	20594	375487	UNDER
GO:0051205	protein insertion into membrane	P	3.3e-10	1.5e-11	7	812	20598	375642	UNDER
GO:0009201	ribonucleoside triphosphate biosynthetic process	P	4.4e-10	2.1e-11	29	1526	20576	374928	UNDER
GO:0009163	nucleoside biosynthetic process	P	4.6e-10	2.1e-11	213	6012	20392	370442	UNDER
GO:1902815	N,N'-diacetylchitobiose import	P	6.7e-10	3.3e-11	0	464	20605	375990	UNDER
GO:0009890	negative regulation of biosynthetic process	P	6.7e-10	3.3e-11	644	15148	19961	361306	UNDER
GO:0034310	primary alcohol catabolic process	P	7.1e-10	3.5e-11	50	2102	20555	374352	UNDER
GO:0048522	positive regulation of cellular process	P	1e-09	5e-11	673	15713	19932	360741	UNDER
GO:0019362	pyridine nucleotide metabolic process	P	1.1e-09	5.5e-11	196	5583	20409	370871	UNDER
GO:0009399	nitrogen fixation	P	1.2e-09	6e-11	9	860	20596	375594	UNDER
GO:0042940	D-amino acid transport	P	1.2e-09	6e-11	17	1129	20588	375325	UNDER
GO:0006631	fatty acid metabolic process	P	1.3e-09	6.5e-11	345	8838	20260	367616	UNDER
GO:0046323	glucose import	P	1.4e-09	7.1e-11	16	1094	20589	375360	UNDER
GO:0009206	purine ribonucleoside triphosphate biosynthetic process	P	2.2e-09	1.1e-10	20	1207	20585	375247	UNDER
GO:0009145	purine nucleoside triphosphate biosynthetic process	P	2.2e-09	1.1e-10	20	1207	20585	375247	UNDER
GO:0044710	single-organism metabolic process	P	2.8e-09	1.5e-10	8077	156047	12528	220407	UNDER
GO:0045333	cellular respiration	P	3e-09	1.6e-10	454	11085	20151	365369	UNDER
GO:0019219	regulation of nucleobase-containing compound metabolic process	P	3.2e-09	1.7e-10	1788	37734	18817	338720	UNDER
GO:0009713	catechol-containing compound biosynthetic process	P	3.3e-09	1.8e-10	16	1072	20589	375382	UNDER
GO:0019877	diaminopimelate biosynthetic process	P	3.8e-09	2.1e-10	2	542	20603	375912	UNDER
GO:0043200	response to amino acid	P	5.6e-09	3.1e-10	18	1121	20587	375333	UNDER
GO:0018958	phenol-containing compound metabolic process	P	5.6e-09	3.1e-10	43	1840	20562	374614	UNDER
GO:0046939	nucleotide phosphorylation	P	6.1e-09	3.4e-10	113	3583	20492	372871	UNDER
GO:0048518	positive regulation of biological process	P	7.7e-09	4.4e-10	789	17881	19816	358573	UNDER
GO:0031325	positive regulation of cellular metabolic process	P	8.3e-09	4.8e-10	539	12768	20066	363686	UNDER
GO:0032445	fructose import	P	9.9e-09	5.7e-10	29	1430	20576	375024	UNDER
GO:0043648	dicarboxylic acid metabolic process	P	1.1e-08	6.4e-10	426	10397	20179	366057	UNDER
GO:0008272	sulfate transport	P	1.1e-08	6.5e-10	8	769	20597	375685	UNDER
GO:0098657	import into cell	P	1.2e-08	7e-10	54	2105	20551	374349	UNDER
GO:0044238	primary metabolic process	P	1.5e-08	8.7e-10	10317	196753	10288	179701	UNDER
GO:0044260	cellular macromolecule metabolic process	P	1.5e-08	8.8e-10	6162	120236	14443	256218	UNDER
GO:0009405	pathogenesis	P	1.6e-08	9.7e-10	238	6354	20367	370100	UNDER
GO:1902358	sulfate transmembrane transport	P	2.1e-08	1.3e-09	8	755	20597	375699	UNDER
GO:0032506	cytokinetic process	P	2.2e-08	1.3e-09	55	2104	20550	374350	UNDER
GO:0015764	N-acetylglucosamine transport	P	2.3e-08	1.4e-09	15	991	20590	375463	UNDER
GO:0006577	amino-acid betaine metabolic process	P	2.6e-08	1.6e-09	26	1316	20579	375138	UNDER
GO:0008033	tRNA processing	P	2.7e-08	1.7e-09	234	6240	20371	370214	UNDER
GO:0031327	negative regulation of cellular biosynthetic process	P	2.8e-08	1.7e-09	633	14590	19972	361864	UNDER
GO:0010629	negative regulation of gene expression	P	2.8e-08	1.8e-09	616	14248	19989	362206	UNDER
GO:0010558	negative regulation of macromolecule biosynthetic process	P	3e-08	1.9e-09	623	14379	19982	362075	UNDER
GO:2000113	negative regulation of cellular macromolecule biosynthetic process	P	3.3e-08	2.1e-09	623	14377	19982	362077	UNDER
GO:0010608	posttranscriptional regulation of gene expression	P	3.4e-08	2.1e-09	192	5300	20413	371154	UNDER
GO:0009142	nucleoside triphosphate biosynthetic process	P	3.4e-08	2.2e-09	50	1957	20555	374497	UNDER
GO:0042537	benzene-containing compound metabolic process	P	3.5e-08	2.3e-09	58	2162	20547	374292	UNDER
GO:0009312	oligosaccharide biosynthetic process	P	4.6e-08	2.9e-09	131	3908	20474	372546	UNDER
GO:0006119	oxidative phosphorylation	P	6.5e-08	4.2e-09	40	1671	20565	374783	UNDER
GO:0009892	negative regulation of metabolic process	P	6.5e-08	4.2e-09	765	17180	19840	359274	UNDER
GO:0006637	acyl-CoA metabolic process	P	6.6e-08	4.3e-09	40	1678	20565	374776	UNDER
GO:0035383	thioester metabolic process	P	6.6e-08	4.3e-09	40	1678	20565	374776	UNDER
GO:0051188	cofactor biosynthetic process	P	6.6e-08	4.3e-09	730	16477	19875	359977	UNDER
GO:0032787	monocarboxylic acid metabolic process	P	6.6e-08	4.3e-09	1112	24096	19493	352358	UNDER
GO:0009893	positive regulation of metabolic process	P	7.4e-08	4.9e-09	596	13751	20009	362703	UNDER
GO:0019543	propionate catabolic process	P	8e-08	5.3e-09	1	425	20604	376029	UNDER
GO:0016042	lipid catabolic process	P	8.1e-08	5.4e-09	85	2802	20520	373652	UNDER
GO:0006399	tRNA metabolic process	P	9.7e-08	6.5e-09	371	9082	20234	367372	UNDER
GO:0098662	inorganic cation transmembrane transport	P	9.9e-08	6.6e-09	354	8721	20251	367733	UNDER
GO:0006754	ATP biosynthetic process	P	1e-07	6.8e-09	20	1096	20585	375358	UNDER
GO:0031324	negative regulation of cellular metabolic process	P	1e-07	7e-09	715	16126	19890	360328	UNDER
GO:1901616	organic hydroxy compound catabolic process	P	1.2e-07	8.3e-09	201	5424	20404	371030	UNDER
GO:0033875	ribonucleoside bisphosphate metabolic process	P	1.2e-07	8.6e-09	19	1063	20586	375391	UNDER
GO:0033866	nucleoside bisphosphate biosynthetic process	P	1.2e-07	8.6e-09	19	1063	20586	375391	UNDER
GO:0033865	nucleoside bisphosphate metabolic process	P	1.2e-07	8.6e-09	19	1063	20586	375391	UNDER
GO:0034030	ribonucleoside bisphosphate biosynthetic process	P	1.2e-07	8.6e-09	19	1063	20586	375391	UNDER
GO:0034033	purine nucleoside bisphosphate biosynthetic process	P	1.2e-07	8.6e-09	19	1063	20586	375391	UNDER
GO:0034032	purine nucleoside bisphosphate metabolic process	P	1.2e-07	8.6e-09	19	1063	20586	375391	UNDER
GO:0019439	aromatic compound catabolic process	P	1.4e-07	1e-08	410	9858	20195	366596	UNDER
GO:0044091	membrane biogenesis	P	1.5e-07	1.1e-08	27	1286	20578	375168	UNDER
GO:0071709	membrane assembly	P	1.5e-07	1.1e-08	27	1286	20578	375168	UNDER
GO:0043163	cell envelope organization	P	1.5e-07	1.1e-08	27	1286	20578	375168	UNDER
GO:0043165	Gram-negative-bacterium-type cell outer membrane assembly	P	1.5e-07	1.1e-08	27	1286	20578	375168	UNDER
GO:0005977	glycogen metabolic process	P	1.6e-07	1.2e-08	19	1055	20586	375399	UNDER
GO:0006112	energy reserve metabolic process	P	1.6e-07	1.2e-08	19	1055	20586	375399	UNDER
GO:0055114	oxidation-reduction process	P	1.8e-07	1.3e-08	2315	47307	18290	329147	UNDER
GO:0019740	nitrogen utilization	P	2.2e-07	1.6e-08	19	1049	20586	375405	UNDER
GO:1901361	organic cyclic compound catabolic process	P	2.2e-07	1.6e-08	469	11047	20136	365407	UNDER
GO:0042221	response to chemical	P	2.7e-07	2e-08	1650	34425	18955	342029	UNDER
GO:0006417	regulation of translation	P	3.4e-07	2.5e-08	166	4587	20439	371867	UNDER
GO:1902410	mitotic cytokinetic process	P	3.5e-07	2.6e-08	55	1995	20550	374459	UNDER
GO:0000281	mitotic cytokinesis	P	3.5e-07	2.6e-08	55	1995	20550	374459	UNDER
GO:0090529	cell septum assembly	P	3.5e-07	2.6e-08	55	1995	20550	374459	UNDER
GO:0000917	barrier septum assembly	P	3.5e-07	2.6e-08	55	1995	20550	374459	UNDER
GO:0061640	cytoskeleton-dependent cytokinesis	P	3.5e-07	2.6e-08	55	1995	20550	374459	UNDER
GO:0034248	regulation of cellular amide metabolic process	P	4e-07	3e-08	171	4692	20434	371762	UNDER
GO:0010243	response to organonitrogen compound	P	4.1e-07	3.1e-08	56	2021	20549	374433	UNDER
GO:0051172	negative regulation of nitrogen compound metabolic process	P	4.6e-07	3.5e-08	667	15007	19938	361447	UNDER
GO:0015944	formate oxidation	P	4.8e-07	3.6e-08	10	741	20595	375713	UNDER
GO:0009233	menaquinone metabolic process	P	4.8e-07	3.7e-08	19	1025	20586	375429	UNDER
GO:0009234	menaquinone biosynthetic process	P	4.8e-07	3.7e-08	19	1025	20586	375429	UNDER
GO:0019629	propionate catabolic process-2-methylcitrate cycle	P	5e-07	3.8e-08	1	395	20604	376059	UNDER
GO:0051254	positive regulation of RNA metabolic process	P	5.4e-07	4.2e-08	431	10183	20174	366271	UNDER
GO:0046134	pyrimidine nucleoside biosynthetic process	P	5.9e-07	4.6e-08	35	1461	20570	374993	UNDER
GO:0072525	pyridine-containing compound biosynthetic process	P	6.1e-07	4.8e-08	65	2223	20540	374231	UNDER
GO:0010604	positive regulation of macromolecule metabolic process	P	8.2e-07	6.5e-08	569	12970	20036	363484	UNDER
GO:0009401	phosphoenolpyruvate-dependent sugar phosphotransferase system	P	8.8e-07	7e-08	196	5188	20409	371266	UNDER
GO:0006812	cation transport	P	9.3e-07	7.4e-08	1131	24138	19474	352316	UNDER
GO:1903508	positive regulation of nucleic acid-templated transcription	P	9.4e-07	7.6e-08	428	10078	20177	366376	UNDER
GO:0045893	positive regulation of transcription, DNA-templated	P	9.4e-07	7.6e-08	428	10078	20177	366376	UNDER
GO:1902680	positive regulation of RNA biosynthetic process	P	9.4e-07	7.6e-08	428	10078	20177	366376	UNDER
GO:0019217	regulation of fatty acid metabolic process	P	1.1e-06	8.9e-08	15	875	20590	375579	UNDER
GO:0009220	pyrimidine ribonucleotide biosynthetic process	P	1.1e-06	8.9e-08	37	1489	20568	374965	UNDER
GO:0042592	homeostatic process	P	1.1e-06	9.2e-08	483	11184	20122	365270	UNDER
GO:0019646	aerobic electron transport chain	P	1.3e-06	1e-07	17	934	20588	375520	UNDER
GO:0007049	cell cycle	P	1.3e-06	1.1e-07	295	7284	20310	369170	UNDER
GO:0015937	coenzyme A biosynthetic process	P	1.3e-06	1.1e-07	11	748	20594	375706	UNDER
GO:0015936	coenzyme A metabolic process	P	1.3e-06	1.1e-07	11	748	20594	375706	UNDER
GO:0051128	regulation of cellular component organization	P	1.3e-06	1.1e-07	495	11417	20110	365037	UNDER
GO:0006165	nucleoside diphosphate phosphorylation	P	1.3e-06	1.1e-07	93	2858	20512	373596	UNDER
GO:0006090	pyruvate metabolic process	P	1.6e-06	1.3e-07	157	4298	20448	372156	UNDER
GO:1901070	guanosine-containing compound biosynthetic process	P	1.6e-06	1.4e-07	13	802	20592	375652	UNDER
GO:1903507	negative regulation of nucleic acid-templated transcription	P	1.6e-06	1.4e-07	547	12453	20058	364001	UNDER
GO:0045892	negative regulation of transcription, DNA-templated	P	1.6e-06	1.4e-07	547	12453	20058	364001	UNDER
GO:1902679	negative regulation of RNA biosynthetic process	P	1.6e-06	1.4e-07	547	12453	20058	364001	UNDER
GO:0044267	cellular protein metabolic process	P	1.7e-06	1.4e-07	1649	34126	18956	342328	UNDER
GO:0006808	regulation of nitrogen utilization	P	1.8e-06	1.5e-07	5	534	20600	375920	UNDER
GO:0019359	nicotinamide nucleotide biosynthetic process	P	1.8e-06	1.6e-07	22	1065	20583	375389	UNDER
GO:0048523	negative regulation of cellular process	P	1.9e-06	1.6e-07	899	19476	19706	356978	UNDER
GO:0009891	positive regulation of biosynthetic process	P	1.9e-06	1.6e-07	503	11546	20102	364908	UNDER
GO:0042773	ATP synthesis coupled electron transport	P	2.3e-06	2e-07	28	1226	20577	375228	UNDER
GO:0009437	carnitine metabolic process	P	2.4e-06	2e-07	21	1031	20584	375423	UNDER
GO:0055065	metal ion homeostasis	P	2.7e-06	2.3e-07	214	5509	20391	370945	UNDER
GO:0051253	negative regulation of RNA metabolic process	P	2.9e-06	2.5e-07	567	12801	20038	363653	UNDER
GO:0046164	alcohol catabolic process	P	2.9e-06	2.5e-07	173	4611	20432	371843	UNDER
GO:1901292	nucleoside phosphate catabolic process	P	3.3e-06	2.9e-07	38	1479	20567	374975	UNDER
GO:0009435	NAD biosynthetic process	P	3.9e-06	3.4e-07	19	957	20586	375497	UNDER
GO:0009108	coenzyme biosynthetic process	P	3.9e-06	3.5e-07	450	10400	20155	366054	UNDER
GO:0009166	nucleotide catabolic process	P	3.9e-06	3.5e-07	34	1371	20571	375083	UNDER
GO:0019674	NAD metabolic process	P	4.4e-06	4e-07	30	1255	20575	375199	UNDER
GO:0015755	fructose transport	P	4.5e-06	4.1e-07	44	1621	20561	374833	UNDER
GO:0045935	positive regulation of nucleobase-containing compound metabolic process	P	4.7e-06	4.2e-07	454	10459	20151	365995	UNDER
GO:0055076	transition metal ion homeostasis	P	5.1e-06	4.6e-07	190	4947	20415	371507	UNDER
GO:0006551	leucine metabolic process	P	5.1e-06	4.6e-07	21	1007	20584	375447	UNDER
GO:0009098	leucine biosynthetic process	P	5.1e-06	4.6e-07	21	1007	20584	375447	UNDER
GO:0051173	positive regulation of nitrogen compound metabolic process	P	5.7e-06	5.2e-07	506	11498	20099	364956	UNDER
GO:0006733	oxidoreduction coenzyme metabolic process	P	5.8e-06	5.3e-07	291	7080	20314	369374	UNDER
GO:0000278	mitotic cell cycle	P	5.8e-06	5.4e-07	61	2032	20544	374422	UNDER
GO:0046132	pyrimidine ribonucleoside biosynthetic process	P	5.8e-06	5.4e-07	35	1382	20570	375072	UNDER
GO:1903047	mitotic cell cycle process	P	7e-06	6.5e-07	61	2016	20544	374438	UNDER
GO:0010628	positive regulation of gene expression	P	7.6e-06	7.1e-07	511	11575	20094	364879	UNDER
GO:0031328	positive regulation of cellular biosynthetic process	P	7.8e-06	7.3e-07	503	11406	20102	365048	UNDER
GO:0000028	ribosomal small subunit assembly	P	8.3e-06	7.8e-07	3	416	20602	376038	UNDER
GO:0032268	regulation of cellular protein metabolic process	P	8.8e-06	8.3e-07	244	6058	20361	370396	UNDER
GO:0065008	regulation of biological quality	P	9.2e-06	8.7e-07	948	20246	19657	356208	UNDER
GO:0009410	response to xenobiotic stimulus	P	9.4e-06	8.9e-07	67	2151	20538	374303	UNDER
GO:0009127	purine nucleoside monophosphate biosynthetic process	P	9.9e-06	9.4e-07	121	3385	20484	373069	UNDER
GO:0009168	purine ribonucleoside monophosphate biosynthetic process	P	9.9e-06	9.4e-07	121	3385	20484	373069	UNDER
GO:0090304	nucleic acid metabolic process	P	9.9e-06	9.4e-07	3963	77713	16642	298741	UNDER
GO:0090662	ATP hydrolysis coupled transmembrane transport	P	1.1e-05	1e-06	1	322	20604	376132	UNDER
GO:0015991	ATP hydrolysis coupled proton transport	P	1.1e-05	1e-06	1	322	20604	376132	UNDER
GO:0009396	folic acid-containing compound biosynthetic process	P	1.1e-05	1.1e-06	39	1457	20566	374997	UNDER
GO:0006757	ATP generation from ADP	P	1.1e-05	1.1e-06	88	2628	20517	373826	UNDER
GO:0098661	inorganic anion transmembrane transport	P	1.2e-05	1.1e-06	64	2065	20541	374389	UNDER
GO:0045934	negative regulation of nucleobase-containing compound metabolic process	P	1.2e-05	1.2e-06	607	13460	19998	362994	UNDER
GO:0010557	positive regulation of macromolecule biosynthetic process	P	1.2e-05	1.2e-06	503	11364	20102	365090	UNDER
GO:0051234	establishment of localization	P	1.2e-05	1.2e-06	4016	78651	16589	297803	UNDER
GO:0051301	cell division	P	1.5e-05	1.5e-06	335	7923	20270	368531	UNDER
GO:0017038	protein import	P	1.5e-05	1.5e-06	6	518	20599	375936	UNDER
GO:0019216	regulation of lipid metabolic process	P	1.5e-05	1.5e-06	33	1289	20572	375165	UNDER
GO:0046677	response to antibiotic	P	1.6e-05	1.5e-06	354	8304	20251	368150	UNDER
GO:0043094	cellular metabolic compound salvage	P	1.6e-05	1.6e-06	92	2708	20513	373746	UNDER
GO:1903959	regulation of anion transmembrane transport	P	1.6e-05	1.6e-06	3	405	20602	376049	UNDER
GO:0044070	regulation of anion transport	P	1.7e-05	1.7e-06	3	406	20602	376048	UNDER
GO:0042178	xenobiotic catabolic process	P	2e-05	2e-06	44	1563	20561	374891	UNDER
GO:0071941	nitrogen cycle metabolic process	P	2.2e-05	2.2e-06	124	3412	20481	373042	UNDER
GO:0044242	cellular lipid catabolic process	P	2.3e-05	2.3e-06	76	2322	20529	374132	UNDER
GO:0000910	cytokinesis	P	2.3e-05	2.4e-06	138	3714	20467	372740	UNDER
GO:1901659	glycosyl compound biosynthetic process	P	2.4e-05	2.4e-06	256	6239	20349	370215	UNDER
GO:0015685	ferric-enterobactin transport	P	2.8e-05	2.9e-06	6	501	20599	375953	UNDER
GO:0050801	ion homeostasis	P	3.2e-05	3.3e-06	277	6652	20328	369802	UNDER
GO:0046890	regulation of lipid biosynthetic process	P	3.2e-05	3.4e-06	12	692	20593	375762	UNDER
GO:0071466	cellular response to xenobiotic stimulus	P	3.3e-05	3.4e-06	65	2042	20540	374412	UNDER
GO:0006805	xenobiotic metabolic process	P	3.3e-05	3.4e-06	65	2042	20540	374412	UNDER
GO:0010605	negative regulation of macromolecule metabolic process	P	3.4e-05	3.5e-06	732	15821	19873	360633	UNDER
GO:0042180	cellular ketone metabolic process	P	3.6e-05	3.8e-06	200	5027	20405	371427	UNDER
GO:0032101	regulation of response to external stimulus	P	3.6e-05	3.8e-06	10	626	20595	375828	UNDER
GO:0046655	folic acid metabolic process	P	3.7e-05	4e-06	28	1125	20577	375329	UNDER
GO:0098771	inorganic ion homeostasis	P	3.8e-05	4.1e-06	276	6615	20329	369839	UNDER
GO:0043900	regulation of multi-organism process	P	4.1e-05	4.4e-06	73	2221	20532	374233	UNDER
GO:0006835	dicarboxylic acid transport	P	4.3e-05	4.6e-06	44	1523	20561	374931	UNDER
GO:0044711	single-organism biosynthetic process	P	4.4e-05	4.7e-06	3553	69668	17052	306786	UNDER
GO:0044042	glucan metabolic process	P	4.6e-05	5e-06	100	2834	20505	373620	UNDER
GO:0055080	cation homeostasis	P	4.9e-05	5.3e-06	258	6223	20347	370231	UNDER
GO:0090502	RNA phosphodiester bond hydrolysis	endonucleolytic	P	5.3e-05	5.8e-06	44	1518	20561	374936	UNDER
GO:0048519	negative regulation of biological process	P	5.9e-05	6.5e-06	1005	21109	19600	355345	UNDER
GO:0005978	glycogen biosynthetic process	P	6e-05	6.6e-06	7	515	20598	375939	UNDER
GO:0090501	RNA phosphodiester bond hydrolysis	P	6.1e-05	6.6e-06	97	2752	20508	373702	UNDER
GO:0006073	cellular glucan metabolic process	P	6.3e-05	7e-06	100	2816	20505	373638	UNDER
GO:0009060	aerobic respiration	P	6.5e-05	7.2e-06	220	5401	20385	371053	UNDER
GO:1902578	single-organism localization	P	7.8e-05	8.7e-06	3637	71109	16968	305345	UNDER
GO:0015758	glucose transport	P	7.8e-05	8.8e-06	35	1279	20570	375175	UNDER
GO:0097428	protein maturation by iron-sulfur cluster transfer	P	8.1e-05	9.1e-06	3	363	20602	376091	UNDER
GO:0042883	cysteine transport	P	8.1e-05	9.2e-06	69	2095	20536	374359	UNDER
GO:0046654	tetrahydrofolate biosynthetic process	P	8.5e-05	9.6e-06	37	1324	20568	375130	UNDER
GO:0006096	glycolytic process	P	9.7e-05	1.1e-05	88	2519	20517	373935	UNDER
GO:0051156	glucose 6-phosphate metabolic process	P	9.7e-05	1.1e-05	49	1610	20556	374844	UNDER
GO:0009218	pyrimidine ribonucleotide metabolic process	P	0.00011	1.2e-05	55	1755	20550	374699	UNDER
GO:0006548	histidine catabolic process	P	0.00011	1.2e-05	0	221	20605	376233	UNDER
GO:0052805	imidazole-containing compound catabolic process	P	0.00011	1.2e-05	0	221	20605	376233	UNDER
GO:1901698	response to nitrogen compound	P	0.00011	1.2e-05	99	2757	20506	373697	UNDER
GO:0044571	[2Fe-2S] cluster assembly	P	0.00011	1.3e-05	0	222	20605	376232	UNDER
GO:0006086	acetyl-CoA biosynthetic process from pyruvate	P	0.00011	1.3e-05	0	224	20605	376230	UNDER
GO:0009636	response to toxic substance	P	0.00011	1.3e-05	473	10528	20132	365926	UNDER
GO:0071229	cellular response to acid chemical	P	0.00013	1.5e-05	30	1131	20575	375323	UNDER
GO:0019682	glyceraldehyde-3-phosphate metabolic process	P	0.00013	1.5e-05	79	2298	20526	374156	UNDER
GO:0006810	transport	P	0.00014	1.6e-05	4006	77871	16599	298583	UNDER
GO:0043606	formamide metabolic process	P	0.00016	1.9e-05	0	215	20605	376239	UNDER
GO:0019557	histidine catabolic process to glutamate and formate	P	0.00016	1.9e-05	0	215	20605	376239	UNDER
GO:0019556	histidine catabolic process to glutamate and formamide	P	0.00016	1.9e-05	0	215	20605	376239	UNDER
GO:0036108	4-amino-4-deoxy-alpha-L-arabinopyranosyl undecaprenyl phosphate biosynthetic process	P	0.00016	1.9e-05	0	215	20605	376239	UNDER
GO:0036107	4-amino-4-deoxy-alpha-L-arabinopyranosyl undecaprenyl phosphate metabolic process	P	0.00016	1.9e-05	0	215	20605	376239	UNDER
GO:0009088	threonine biosynthetic process	P	0.00016	1.9e-05	12	643	20593	375811	UNDER
GO:0046854	phosphatidylinositol phosphorylation	P	0.00016	1.9e-05	0	217	20605	376237	UNDER
GO:0006797	polyphosphate metabolic process	P	0.00016	1.9e-05	0	218	20605	376236	UNDER
GO:0002101	tRNA wobble cytosine modification	P	0.00016	1.9e-05	0	218	20605	376236	UNDER
GO:0045848	positive regulation of nitrogen utilization	P	0.00016	1.9e-05	0	218	20605	376236	UNDER
GO:1900190	regulation of single-species biofilm formation	P	0.00017	2e-05	58	1798	20547	374656	UNDER
GO:0006084	acetyl-CoA metabolic process	P	0.00017	2.1e-05	24	970	20581	375484	UNDER
GO:0051179	localization	P	0.00018	2.2e-05	4430	85708	16175	290746	UNDER
GO:0044802	single-organism membrane organization	P	0.00018	2.2e-05	86	2435	20519	374019	UNDER
GO:0008655	pyrimidine-containing compound salvage	P	0.00018	2.3e-05	10	576	20595	375878	UNDER
GO:0055072	iron ion homeostasis	P	0.00019	2.4e-05	164	4130	20441	372324	UNDER
GO:0006811	ion transport	P	0.00019	2.5e-05	2006	40121	18599	336333	UNDER
GO:0000902	cell morphogenesis	P	0.00019	2.5e-05	220	5309	20385	371145	UNDER
GO:0006415	translational termination	P	0.0002	2.6e-05	14	685	20591	375769	UNDER
GO:0043624	cellular protein complex disassembly	P	0.0002	2.7e-05	14	692	20591	375762	UNDER
GO:0010565	regulation of cellular ketone metabolic process	P	0.00022	2.9e-05	37	1285	20568	375169	UNDER
GO:0044038	cell wall macromolecule biosynthetic process	P	0.00022	2.9e-05	196	4799	20409	371655	UNDER
GO:0070589	cellular component macromolecule biosynthetic process	P	0.00022	2.9e-05	196	4799	20409	371655	UNDER
GO:0019853	L-ascorbic acid biosynthetic process	P	0.00022	3e-05	0	212	20605	376242	UNDER
GO:0006760	folic acid-containing compound metabolic process	P	0.00023	3e-05	70	2057	20535	374397	UNDER
GO:0009250	glucan biosynthetic process	P	0.00024	3.2e-05	55	1708	20550	374746	UNDER
GO:1901617	organic hydroxy compound biosynthetic process	P	0.00027	3.6e-05	119	3144	20486	373310	UNDER
GO:0006821	chloride transport	P	0.00028	3.8e-05	2	300	20603	376154	UNDER
GO:0046656	folic acid biosynthetic process	P	0.00029	3.8e-05	26	994	20579	375460	UNDER
GO:0009132	nucleoside diphosphate metabolic process	P	0.00029	3.9e-05	141	3610	20464	372844	UNDER
GO:0015811	L-cystine transport	P	0.00029	4e-05	55	1702	20550	374752	UNDER
GO:0006446	regulation of translational initiation	P	0.0003	4.1e-05	10	560	20595	375894	UNDER
GO:0045947	negative regulation of translational initiation	P	0.0003	4.1e-05	10	560	20595	375894	UNDER
GO:0042819	vitamin B6 biosynthetic process	P	0.0003	4.1e-05	25	970	20580	375484	UNDER
GO:0034613	cellular protein localization	P	0.00031	4.2e-05	119	3131	20486	373323	UNDER
GO:0070727	cellular macromolecule localization	P	0.00031	4.2e-05	119	3131	20486	373323	UNDER
GO:0009135	purine nucleoside diphosphate metabolic process	P	0.00033	4.5e-05	112	2972	20493	373482	UNDER
GO:0009179	purine ribonucleoside diphosphate metabolic process	P	0.00033	4.5e-05	112	2971	20493	373483	UNDER
GO:0009185	ribonucleoside diphosphate metabolic process	P	0.00033	4.5e-05	112	2971	20493	373483	UNDER
GO:0042559	pteridine-containing compound biosynthetic process	P	0.00034	4.6e-05	49	1557	20556	374897	UNDER
GO:0009719	response to endogenous stimulus	P	0.00035	4.8e-05	90	2484	20515	373970	UNDER
GO:0015682	ferric iron transport	P	0.00041	5.7e-05	18	780	20587	375674	UNDER
GO:0019860	uracil metabolic process	P	0.00041	5.7e-05	18	780	20587	375674	UNDER
GO:0072512	trivalent inorganic cation transport	P	0.00041	5.7e-05	18	780	20587	375674	UNDER
GO:0071616	acyl-CoA biosynthetic process	P	0.00042	5.8e-05	23	907	20582	375547	UNDER
GO:0035384	thioester biosynthetic process	P	0.00042	5.8e-05	23	907	20582	375547	UNDER
GO:0050918	positive chemotaxis	P	0.00042	5.8e-05	15	692	20590	375762	UNDER
GO:0098609	cell-cell adhesion	P	0.00043	6e-05	0	191	20605	376263	UNDER
GO:0051191	prosthetic group biosynthetic process	P	0.00043	6e-05	0	193	20605	376261	UNDER
GO:0042816	vitamin B6 metabolic process	P	0.00044	6.2e-05	26	980	20579	375474	UNDER
GO:0001101	response to acid chemical	P	0.00045	6.3e-05	136	3476	20469	372978	UNDER
GO:0006739	NADP metabolic process	P	0.00045	6.4e-05	62	1843	20543	374611	UNDER
GO:0090150	establishment of protein localization to membrane	P	0.00047	6.6e-05	32	1133	20573	375321	UNDER
GO:0042304	regulation of fatty acid biosynthetic process	P	0.00047	6.6e-05	8	491	20597	375963	UNDER
GO:0048869	cellular developmental process	P	0.00047	6.6e-05	271	6285	20334	370169	UNDER
GO:0009246	enterobacterial common antigen biosynthetic process	P	0.0005	7.2e-05	39	1296	20566	375158	UNDER
GO:0046378	enterobacterial common antigen metabolic process	P	0.0005	7.2e-05	39	1296	20566	375158	UNDER
GO:0042822	pyridoxal phosphate metabolic process	P	0.00054	7.7e-05	14	653	20591	375801	UNDER
GO:0042823	pyridoxal phosphate biosynthetic process	P	0.00054	7.7e-05	14	653	20591	375801	UNDER
GO:0006023	aminoglycan biosynthetic process	P	0.00058	8.3e-05	194	4676	20411	371778	UNDER
GO:0016310	phosphorylation	P	0.00058	8.4e-05	1004	20728	19601	355726	UNDER
GO:0048878	chemical homeostasis	P	0.0006	8.6e-05	339	7646	20266	368808	UNDER
GO:0070887	cellular response to chemical stimulus	P	0.0006	8.7e-05	447	9816	20158	366638	UNDER
GO:0046037	GMP metabolic process	P	0.00061	8.8e-05	8	482	20597	375972	UNDER
GO:0046184	aldehyde biosynthetic process	P	0.00063	9.2e-05	18	758	20587	375696	UNDER
GO:0019645	anaerobic electron transport chain	P	0.00063	9.2e-05	27	989	20578	375465	UNDER
GO:0009252	peptidoglycan biosynthetic process	P	0.00064	9.4e-05	194	4668	20411	371786	UNDER
GO:0006024	glycosaminoglycan biosynthetic process	P	0.00064	9.4e-05	194	4668	20411	371786	UNDER
GO:0046031	ADP metabolic process	P	0.00064	9.4e-05	109	2865	20496	373589	UNDER
GO:0006221	pyrimidine nucleotide biosynthetic process	P	0.00064	9.4e-05	71	2031	20534	374423	UNDER
GO:0020012	evasion or tolerance of host immune response	P	0.00066	9.7e-05	1	238	20604	376216	UNDER
GO:0051807	evasion or tolerance of defense response of other organism involved in symbiotic interaction	P	0.00066	9.7e-05	1	238	20604	376216	UNDER
GO:0051805	evasion or tolerance of immune response of other organism involved in symbiotic interaction	P	0.00066	9.7e-05	1	238	20604	376216	UNDER
GO:0051834	evasion or tolerance of defenses of other organism involved in symbiotic interaction	P	0.00066	9.7e-05	1	238	20604	376216	UNDER
GO:0051832	avoidance of defenses of other organism involved in symbiotic interaction	P	0.00066	9.7e-05	1	238	20604	376216	UNDER
GO:0044413	avoidance of host defenses	P	0.00066	9.7e-05	1	238	20604	376216	UNDER
GO:0044415	evasion or tolerance of host defenses	P	0.00066	9.7e-05	1	238	20604	376216	UNDER
GO:0030682	evasion or tolerance of host defense response	P	0.00066	9.7e-05	1	238	20604	376216	UNDER
GO:0016311	dephosphorylation	P	0.00066	9.8e-05	283	6499	20322	369955	UNDER
GO:0051180	vitamin transport	P	0.00069	0.0001	51	1570	20554	374884	UNDER
GO:1902778	response to alkane	P	0.00074	0.00011	7	446	20598	376008	UNDER
GO:0006177	GMP biosynthetic process	P	0.00076	0.00011	5	376	20600	376078	UNDER
GO:0008360	regulation of cell shape	P	0.0008	0.00012	218	5147	20387	371307	UNDER
GO:0022604	regulation of cell morphogenesis	P	0.00082	0.00012	219	5169	20386	371285	UNDER
GO:0006082	organic acid metabolic process	P	0.00083	0.00012	2939	57386	17666	319068	UNDER
GO:0044765	single-organism transport	P	0.00087	0.00013	3624	70200	16981	306254	UNDER
GO:0051167	xylulose 5-phosphate metabolic process	P	0.00087	0.00013	10	531	20595	375923	UNDER
GO:1901159	xylulose 5-phosphate biosynthetic process	P	0.00087	0.00013	10	531	20595	375923	UNDER
GO:0015914	phospholipid transport	P	0.00088	0.00013	14	642	20591	375812	UNDER
GO:0034214	protein hexamerization	P	0.00088	0.00013	0	180	20605	376274	UNDER
GO:0009653	anatomical structure morphogenesis	P	0.00089	0.00014	270	6207	20335	370247	UNDER
GO:0032989	cellular component morphogenesis	P	0.0009	0.00014	231	5409	20374	371045	UNDER
GO:0034198	cellular response to amino acid starvation	P	0.00096	0.00015	2	263	20603	376191	UNDER
GO:0000746	conjugation	P	0.00096	0.00015	2	263	20603	376191	UNDER
GO:0044270	cellular nitrogen compound catabolic process	P	0.00098	0.00015	403	8881	20202	367573	UNDER
GO:0006400	tRNA modification	P	0.001	0.00015	191	4573	20414	371881	UNDER
GO:0030488	tRNA methylation	P	0.001	0.00016	50	1518	20555	374936	UNDER
GO:0009062	fatty acid catabolic process	P	0.0011	0.00016	67	1913	20538	374541	UNDER
GO:0034655	nucleobase-containing compound catabolic process	P	0.0011	0.00017	231	5390	20374	371064	UNDER
GO:0006878	cellular copper ion homeostasis	P	0.0011	0.00017	9	496	20596	375958	UNDER
GO:0072657	protein localization to membrane	P	0.0012	0.00019	58	1694	20547	374760	UNDER
GO:0008615	pyridoxine biosynthetic process	P	0.0012	0.00019	23	865	20582	375589	UNDER
GO:0008614	pyridoxine metabolic process	P	0.0012	0.00019	23	865	20582	375589	UNDER
GO:1902580	single-organism cellular localization	P	0.0012	0.00019	58	1696	20547	374758	UNDER
GO:0006426	glycyl-tRNA aminoacylation	P	0.0012	0.00019	1	218	20604	376236	UNDER
GO:0019614	catechol-containing compound catabolic process	P	0.0012	0.00019	0	169	20605	376285	UNDER
GO:0018206	peptidyl-methionine modification	P	0.0012	0.0002	0	171	20605	376283	UNDER
GO:0075136	response to host	P	0.0012	0.0002	32	1091	20573	375363	UNDER
GO:0071436	sodium ion export	P	0.0012	0.0002	0	172	20605	376282	UNDER
GO:0001775	cell activation	P	0.0012	0.0002	0	173	20605	376281	UNDER
GO:0098602	single organism cell adhesion	P	0.0012	0.0002	0	173	20605	376281	UNDER
GO:0016337	single organismal cell-cell adhesion	P	0.0012	0.0002	0	173	20605	376281	UNDER
GO:0034109	homotypic cell-cell adhesion	P	0.0012	0.0002	0	173	20605	376281	UNDER
GO:0072344	rescue of stalled ribosome	P	0.0013	0.0002	0	174	20605	376280	UNDER
GO:0006222	UMP biosynthetic process	P	0.0013	0.00021	31	1058	20574	375396	UNDER
GO:0009174	pyrimidine ribonucleoside monophosphate biosynthetic process	P	0.0013	0.00021	31	1058	20574	375396	UNDER
GO:0032984	macromolecular complex disassembly	P	0.0013	0.00021	99	2602	20506	373852	UNDER
GO:0022411	cellular component disassembly	P	0.0013	0.00021	99	2603	20506	373851	UNDER
GO:0009130	pyrimidine nucleoside monophosphate biosynthetic process	P	0.0013	0.00021	47	1439	20558	375015	UNDER
GO:0051641	cellular localization	P	0.0013	0.00022	236	5468	20369	370986	UNDER
GO:0043174	nucleoside salvage	P	0.0014	0.00022	38	1228	20567	375226	UNDER
GO:0009409	response to cold	P	0.0014	0.00022	103	2688	20502	373766	UNDER
GO:0031123	RNA 3'-end processing	P	0.0014	0.00023	12	565	20593	375889	UNDER
GO:0034660	ncRNA metabolic process	P	0.0014	0.00024	600	12724	20005	363730	UNDER
GO:0015889	cobalamin transport	P	0.0015	0.00024	23	860	20582	375594	UNDER
GO:0071555	cell wall organization	P	0.0016	0.00026	292	6588	20313	369866	UNDER
GO:0043436	oxoacid metabolic process	P	0.0016	0.00027	2936	57137	17669	319317	UNDER
GO:0034470	ncRNA processing	P	0.0017	0.00028	453	9803	20152	366651	UNDER
GO:0034628	'de novo' NAD biosynthetic process from aspartate	P	0.0017	0.00028	8	446	20597	376008	UNDER
GO:0034627	'de novo' NAD biosynthetic process	P	0.0017	0.00028	8	446	20597	376008	UNDER
GO:0019355	nicotinamide nucleotide biosynthetic process from aspartate	P	0.0017	0.00028	8	446	20597	376008	UNDER
GO:0006354	DNA-templated transcription	elongation	P	0.0017	0.00028	15	643	20590	375811	UNDER
GO:0045004	DNA replication proofreading	P	0.0017	0.00028	1	213	20604	376241	UNDER
GO:0071826	ribonucleoprotein complex subunit organization	P	0.0017	0.00029	46	1407	20559	375047	UNDER
GO:0051182	coenzyme transport	P	0.0017	0.00029	1	214	20604	376240	UNDER
GO:0071230	cellular response to amino acid stimulus	P	0.0017	0.00029	1	214	20604	376240	UNDER
GO:1990145	maintenance of translational fidelity	P	0.0017	0.00029	0	164	20605	376290	UNDER
GO:0018364	peptidyl-glutamine methylation	P	0.0017	0.00029	1	215	20604	376239	UNDER
GO:0006432	phenylalanyl-tRNA aminoacylation	P	0.0018	0.0003	1	216	20604	376238	UNDER
GO:0019679	propionate metabolic process	methylcitrate cycle	P	0.0018	0.0003	2	248	20603	376206	UNDER
GO:0006020	inositol metabolic process	P	0.0018	0.0003	0	167	20605	376287	UNDER
GO:0046467	membrane lipid biosynthetic process	P	0.0018	0.00031	101	2622	20504	373832	UNDER
GO:0009247	glycolipid biosynthetic process	P	0.0018	0.00031	101	2622	20504	373832	UNDER
GO:0006414	translational elongation	P	0.0019	0.00033	99	2577	20506	373877	UNDER
GO:0042558	pteridine-containing compound metabolic process	P	0.0019	0.00033	80	2157	20525	374297	UNDER
GO:0051187	cofactor catabolic process	P	0.0023	0.00039	19	734	20586	375720	UNDER
GO:0019363	pyridine nucleotide biosynthetic process	P	0.0024	0.00041	40	1249	20565	375205	UNDER
GO:0022603	regulation of anatomical structure morphogenesis	P	0.0025	0.00044	230	5291	20375	371163	UNDER
GO:0042413	carnitine catabolic process	P	0.0026	0.00044	0	159	20605	376295	UNDER
GO:0097173	N-acetylmuramic acid catabolic process	P	0.0026	0.00044	0	159	20605	376295	UNDER
GO:0097172	N-acetylmuramic acid metabolic process	P	0.0026	0.00044	0	159	20605	376295	UNDER
GO:0006579	amino-acid betaine catabolic process	P	0.0026	0.00044	0	159	20605	376295	UNDER
GO:0042759	long-chain fatty acid biosynthetic process	P	0.0027	0.00047	0	161	20605	376293	UNDER
GO:0051246	regulation of protein metabolic process	P	0.0027	0.00047	302	6737	20303	369717	UNDER
GO:0009129	pyrimidine nucleoside monophosphate metabolic process	P	0.0027	0.00047	56	1605	20549	374849	UNDER
GO:0006352	DNA-templated transcription	initiation	P	0.0027	0.00048	101	2592	20504	373862	UNDER
GO:0052572	response to host immune response	P	0.0028	0.00048	26	907	20579	375547	UNDER
GO:0052564	response to immune response of other organism involved in symbiotic interaction	P	0.0028	0.00048	26	907	20579	375547	UNDER
GO:0055070	copper ion homeostasis	P	0.0028	0.00049	14	600	20591	375854	UNDER
GO:0005980	glycogen catabolic process	P	0.0029	0.0005	8	428	20597	376026	UNDER
GO:0010876	lipid localization	P	0.003	0.00053	94	2434	20511	374020	UNDER
GO:0009443	pyridoxal 5'-phosphate salvage	P	0.0032	0.00056	3	272	20602	376182	UNDER
GO:0035337	fatty-acyl-CoA metabolic process	P	0.0032	0.00057	5	340	20600	376114	UNDER
GO:0034220	ion transmembrane transport	P	0.0035	0.00063	1005	20428	19600	356026	UNDER
GO:0040007	growth	P	0.0037	0.00066	239	5439	20366	371015	UNDER
GO:0043628	ncRNA 3'-end processing	P	0.0037	0.00066	7	397	20598	376057	UNDER
GO:0042780	tRNA 3'-end processing	P	0.0037	0.00066	7	397	20598	376057	UNDER
GO:0098655	cation transmembrane transport	P	0.0038	0.00067	537	11357	20068	365097	UNDER
GO:0015817	histidine transport	P	0.0038	0.00068	0	153	20605	376301	UNDER
GO:0032881	regulation of polysaccharide metabolic process	P	0.0038	0.00068	4	303	20601	376151	UNDER
GO:0030254	protein secretion by the type III secretion system	P	0.0039	0.0007	9	453	20596	376001	UNDER
GO:0019748	secondary metabolic process	P	0.004	0.00073	145	3501	20460	372953	UNDER
GO:0046049	UMP metabolic process	P	0.004	0.00073	40	1224	20565	375230	UNDER
GO:0009173	pyrimidine ribonucleoside monophosphate metabolic process	P	0.004	0.00073	40	1224	20565	375230	UNDER
GO:0065002	intracellular protein transmembrane transport	P	0.0041	0.00075	31	1011	20574	375443	UNDER
GO:0050793	regulation of developmental process	P	0.0044	0.0008	254	5719	20351	370735	UNDER
GO:0015860	purine nucleoside transmembrane transport	P	0.0045	0.00081	3	267	20602	376187	UNDER
GO:0043241	protein complex disassembly	P	0.0047	0.00085	98	2497	20507	373957	UNDER
GO:0006869	lipid transport	P	0.0047	0.00085	92	2366	20513	374088	UNDER
GO:0019323	pentose catabolic process	P	0.005	0.00091	51	1463	20554	374991	UNDER
GO:0009237	siderophore metabolic process	P	0.005	0.00091	63	1726	20542	374728	UNDER
GO:0045087	innate immune response	P	0.0051	0.00094	0	140	20605	376314	UNDER
GO:0045088	regulation of innate immune response	P	0.0051	0.00094	0	140	20605	376314	UNDER
GO:0050663	cytokine secretion	P	0.0051	0.00095	0	142	20605	376312	UNDER
GO:0046367	allose catabolic process	P	0.0051	0.00095	0	142	20605	376312	UNDER
GO:0019313	allose metabolic process	P	0.0051	0.00095	0	142	20605	376312	UNDER
GO:0019314	D-allose metabolic process	P	0.0051	0.00095	0	142	20605	376312	UNDER
GO:0019316	D-allose catabolic process	P	0.0051	0.00095	0	142	20605	376312	UNDER
GO:0046391	5-phosphoribose 1-diphosphate metabolic process	P	0.0053	0.00098	4	298	20601	376156	UNDER
GO:0006015	5-phosphoribose 1-diphosphate biosynthetic process	P	0.0053	0.00098	4	298	20601	376156	UNDER
GO:0010942	positive regulation of cell death	P	0.0055	0.001	0	146	20605	376308	UNDER
GO:0052200	response to host defenses	P	0.0055	0.001	32	1016	20573	375438	UNDER
GO:0052173	response to defenses of other organism involved in symbiotic interaction	P	0.0055	0.001	32	1016	20573	375438	UNDER
GO:0042546	cell wall biogenesis	P	0.0055	0.001	247	5553	20358	370901	UNDER
GO:2001295	malonyl-CoA biosynthetic process	P	0.0056	0.0011	5	324	20600	376130	UNDER
GO:2001293	malonyl-CoA metabolic process	P	0.0056	0.0011	5	324	20600	376130	UNDER
GO:0046949	fatty-acyl-CoA biosynthetic process	P	0.0056	0.0011	5	324	20600	376130	UNDER
GO:0006883	cellular sodium ion homeostasis	P	0.0058	0.0011	3	255	20602	376199	UNDER
GO:0019303	D-ribose catabolic process	P	0.0058	0.0011	3	255	20602	376199	UNDER
GO:0055078	sodium ion homeostasis	P	0.0058	0.0011	3	255	20602	376199	UNDER
GO:0033214	iron assimilation by chelation and transport	P	0.0059	0.0011	6	348	20599	376106	UNDER
GO:0032328	alanine transport	P	0.006	0.0011	17	646	20588	375808	UNDER
GO:0022402	cell cycle process	P	0.006	0.0011	190	4387	20415	372067	UNDER
GO:0002181	cytoplasmic translation	P	0.0064	0.0012	1	179	20604	376275	UNDER
GO:0030155	regulation of cell adhesion	P	0.0064	0.0012	1	179	20604	376275	UNDER
GO:0006522	alanine metabolic process	P	0.0065	0.0012	25	841	20580	375613	UNDER
GO:0009078	pyruvate family amino acid metabolic process	P	0.0065	0.0012	25	841	20580	375613	UNDER
GO:0046653	tetrahydrofolate metabolic process	P	0.0065	0.0012	68	1823	20537	374631	UNDER
GO:0051130	positive regulation of cellular component organization	P	0.0068	0.0013	66	1779	20539	374675	UNDER
GO:0072526	pyridine-containing compound catabolic process	P	0.0068	0.0013	1	186	20604	376268	UNDER
GO:0007165	signal transduction	P	0.007	0.0013	567	11848	20038	364606	UNDER
GO:0006212	uracil catabolic process	P	0.0071	0.0014	18	671	20587	375783	UNDER
GO:0015888	thiamine transport	P	0.0074	0.0014	5	315	20600	376139	UNDER
GO:0042942	D-serine transport	P	0.0075	0.0015	17	641	20588	375813	UNDER
GO:0072531	pyrimidine-containing compound transmembrane transport	P	0.0076	0.0015	12	510	20593	375944	UNDER
GO:0071897	DNA biosynthetic process	P	0.0077	0.0015	89	2263	20516	374191	UNDER
GO:0072488	ammonium transmembrane transport	P	0.0079	0.0015	36	1094	20569	375360	UNDER
GO:0043097	pyrimidine nucleoside salvage	P	0.0082	0.0016	8	400	20597	376054	UNDER
GO:0071482	cellular response to light stimulus	P	0.0082	0.0016	10	459	20595	375995	UNDER
GO:0006241	CTP biosynthetic process	P	0.0082	0.0016	9	430	20596	376024	UNDER
GO:0009209	pyrimidine ribonucleoside triphosphate biosynthetic process	P	0.0082	0.0016	9	430	20596	376024	UNDER
GO:0046036	CTP metabolic process	P	0.0082	0.0016	9	430	20596	376024	UNDER
GO:0032784	regulation of DNA-templated transcription	elongation	P	0.0083	0.0016	9	431	20596	376023	UNDER
GO:0042255	ribosome assembly	P	0.0083	0.0016	45	1301	20560	375153	UNDER
GO:0022618	ribonucleoprotein complex assembly	P	0.0083	0.0016	45	1302	20560	375152	UNDER
GO:0019752	carboxylic acid metabolic process	P	0.0087	0.0017	2849	55018	17756	321436	UNDER
GO:0019858	cytosine metabolic process	P	0.0089	0.0018	1	175	20604	376279	UNDER
GO:0019272	L-alanine biosynthetic process from pyruvate	P	0.0089	0.0018	2	215	20603	376239	UNDER
GO:0006740	NADPH regeneration	P	0.0091	0.0018	2	216	20603	376238	UNDER
GO:0043100	pyrimidine nucleobase salvage	P	0.0091	0.0018	2	216	20603	376238	UNDER
GO:0002128	tRNA nucleoside ribose methylation	P	0.0096	0.0019	5	306	20600	376148	UNDER
GO:0050920	regulation of chemotaxis	P	0.0096	0.0019	5	307	20600	376147	UNDER
GO:0001676	long-chain fatty acid metabolic process	P	0.0096	0.002	5	308	20600	376146	UNDER
GO:2001058	D-tagatose 6-phosphate metabolic process	P	0.0098	0.002	5	310	20600	376144	UNDER
GO:2001059	D-tagatose 6-phosphate catabolic process	P	0.0098	0.002	5	310	20600	376144	UNDER
GO:1901135	carbohydrate derivative metabolic process	P	0.0099	0.002	2110	41135	18495	335319	UNDER
GO:0015804	neutral amino acid transport	P	0.0099	0.002	192	4382	20413	372072	UNDER
GO:0044550	secondary metabolite biosynthetic process	P	0.01	0.0021	121	2919	20484	373535	UNDER
GO:0002221	pattern recognition receptor signaling pathway	P	0.01	0.0021	0	125	20605	376329	UNDER
GO:0002218	activation of innate immune response	P	0.01	0.0021	0	125	20605	376329	UNDER
GO:0045089	positive regulation of innate immune response	P	0.01	0.0021	0	125	20605	376329	UNDER
GO:0002753	cytoplasmic pattern recognition receptor signaling pathway	P	0.01	0.0021	0	125	20605	376329	UNDER
GO:0002758	innate immune response-activating signal transduction	P	0.01	0.0021	0	125	20605	376329	UNDER
GO:0043137	DNA replication	removal of RNA primer	P	0.01	0.0021	0	126	20605	376328	UNDER
GO:0032262	pyrimidine nucleotide salvage	P	0.01	0.0021	8	390	20597	376064	UNDER
GO:0009257	10-formyltetrahydrofolate biosynthetic process	P	0.01	0.0021	8	392	20597	376062	UNDER
GO:0009256	10-formyltetrahydrofolate metabolic process	P	0.01	0.0021	8	392	20597	376062	UNDER
GO:0050817	coagulation	P	0.01	0.0021	0	129	20605	376325	UNDER
GO:0042060	wound healing	P	0.01	0.0021	0	129	20605	376325	UNDER
GO:0007596	blood coagulation	P	0.01	0.0021	0	129	20605	376325	UNDER
GO:0007599	hemostasis	P	0.01	0.0021	0	129	20605	376325	UNDER
GO:0044121	growth of symbiont in host organelle	P	0.01	0.0022	3	243	20602	376211	UNDER
GO:0070084	protein initiator methionine removal	P	0.011	0.0022	0	131	20605	376323	UNDER
GO:0044283	small molecule biosynthetic process	P	0.011	0.0023	1668	32777	18937	343677	UNDER
GO:0044087	regulation of cellular component biogenesis	P	0.011	0.0023	136	3226	20469	373228	UNDER
GO:0009273	peptidoglycan-based cell wall biogenesis	P	0.011	0.0023	245	5432	20360	371022	UNDER
GO:0006081	cellular aldehyde metabolic process	P	0.011	0.0024	280	6136	20325	370318	UNDER
GO:0009264	deoxyribonucleotide catabolic process	P	0.012	0.0025	12	492	20593	375962	UNDER
GO:1902476	chloride transmembrane transport	P	0.012	0.0025	2	207	20603	376247	UNDER
GO:0044119	growth of symbiont in host cell	P	0.012	0.0025	4	274	20601	376180	UNDER
GO:1903791	uracil transmembrane transport	P	0.012	0.0026	1	168	20604	376286	UNDER
GO:0006428	isoleucyl-tRNA aminoacylation	P	0.012	0.0026	1	168	20604	376286	UNDER
GO:1904082	pyrimidine nucleobase transmembrane transport	P	0.012	0.0026	1	168	20604	376286	UNDER
GO:0015721	bile acid and bile salt transport	P	0.012	0.0026	5	297	20600	376157	UNDER
GO:0046098	guanine metabolic process	P	0.013	0.0027	1	170	20604	376284	UNDER
GO:0070417	cellular response to cold	P	0.013	0.0027	18	642	20587	375812	UNDER
GO:0033014	tetrapyrrole biosynthetic process	P	0.013	0.0027	134	3164	20471	373290	UNDER
GO:0009395	phospholipid catabolic process	P	0.013	0.0027	9	409	20596	376045	UNDER
GO:0019413	acetate biosynthetic process	P	0.013	0.0027	9	410	20596	376044	UNDER
GO:0006098	pentose-phosphate shunt	P	0.013	0.0028	45	1272	20560	375182	UNDER
GO:0033194	response to hydroperoxide	P	0.013	0.0028	7	353	20598	376101	UNDER
GO:0009061	anaerobic respiration	P	0.013	0.0029	258	5673	20347	370781	UNDER
GO:0006643	membrane lipid metabolic process	P	0.014	0.0029	113	2729	20492	373725	UNDER
GO:0043201	response to leucine	P	0.014	0.0029	3	232	20602	376222	UNDER
GO:0072330	monocarboxylic acid biosynthetic process	P	0.014	0.003	273	5964	20332	370490	UNDER
GO:0006265	DNA topological change	P	0.014	0.0031	22	738	20583	375716	UNDER
GO:0046196	4-nitrophenol catabolic process	P	0.014	0.0031	0	119	20605	376335	UNDER
GO:0018960	4-nitrophenol metabolic process	P	0.014	0.0031	0	119	20605	376335	UNDER
GO:0033611	oxalate catabolic process	P	0.015	0.0033	0	123	20605	376331	UNDER
GO:0033609	oxalate metabolic process	P	0.015	0.0033	0	123	20605	376331	UNDER
GO:0006103	2-oxoglutarate metabolic process	P	0.015	0.0033	4	259	20601	376195	UNDER
GO:0019519	pentitol metabolic process	P	0.015	0.0033	4	260	20601	376194	UNDER
GO:0006664	glycolipid metabolic process	P	0.015	0.0033	113	2719	20492	373735	UNDER
GO:0009750	response to fructose	P	0.015	0.0033	0	124	20605	376330	UNDER
GO:0007507	heart development	P	0.015	0.0033	0	124	20605	376330	UNDER
GO:0010269	response to selenium ion	P	0.015	0.0033	0	124	20605	376330	UNDER
GO:0036104	Kdo2-lipid A biosynthetic process	P	0.016	0.0035	10	429	20595	376025	UNDER
GO:0036103	Kdo2-lipid A metabolic process	P	0.016	0.0035	10	429	20595	376025	UNDER
GO:1900191	negative regulation of single-species biofilm formation	P	0.016	0.0035	23	756	20582	375698	UNDER
GO:0043901	negative regulation of multi-organism process	P	0.016	0.0035	23	757	20582	375697	UNDER
GO:0015698	inorganic anion transport	P	0.016	0.0035	156	3601	20449	372853	UNDER
GO:0032885	regulation of polysaccharide biosynthetic process	P	0.016	0.0035	2	198	20603	376256	UNDER
GO:0043255	regulation of carbohydrate biosynthetic process	P	0.016	0.0035	2	198	20603	376256	UNDER
GO:0002684	positive regulation of immune system process	P	0.016	0.0036	14	530	20591	375924	UNDER
GO:0042852	L-alanine biosynthetic process	P	0.016	0.0036	6	316	20599	376138	UNDER
GO:0009888	tissue development	P	0.016	0.0036	2	201	20603	376253	UNDER
GO:0009454	aerotaxis	P	0.016	0.0037	14	537	20591	375917	UNDER
GO:0052128	positive energy taxis	P	0.016	0.0037	14	537	20591	375917	UNDER
GO:0052131	positive aerotaxis	P	0.016	0.0037	14	537	20591	375917	UNDER
GO:0043547	positive regulation of GTPase activity	P	0.016	0.0037	5	295	20600	376159	UNDER
GO:0043087	regulation of GTPase activity	P	0.016	0.0037	5	295	20600	376159	UNDER
GO:0034308	primary alcohol metabolic process	P	0.016	0.0037	141	3289	20464	373165	UNDER
GO:0043170	macromolecule metabolic process	P	0.017	0.0038	7054	132597	13551	243857	UNDER
GO:1900231	regulation of single-species biofilm formation on inanimate substrate	P	0.018	0.004	34	1003	20571	375451	UNDER
GO:0015749	monosaccharide transport	P	0.018	0.004	234	5158	20371	371296	UNDER
GO:0006531	aspartate metabolic process	P	0.018	0.0041	28	870	20577	375584	UNDER
GO:0046700	heterocycle catabolic process	P	0.018	0.0041	397	8380	20208	368074	UNDER
GO:0017148	negative regulation of translation	P	0.019	0.0043	57	1514	20548	374940	UNDER
GO:0009453	energy taxis	P	0.019	0.0043	18	630	20587	375824	UNDER
GO:0006523	alanine biosynthetic process	P	0.019	0.0043	18	630	20587	375824	UNDER
GO:0009079	pyruvate family amino acid biosynthetic process	P	0.019	0.0043	18	630	20587	375824	UNDER
GO:0042274	ribosomal small subunit biogenesis	P	0.019	0.0044	25	796	20580	375658	UNDER
GO:0015992	proton transport	P	0.019	0.0044	301	6484	20304	369970	UNDER
GO:0006818	hydrogen transport	P	0.019	0.0044	301	6484	20304	369970	UNDER
GO:0003008	system process	P	0.02	0.0045	10	423	20595	376031	UNDER
GO:0051391	tRNA acetylation	P	0.02	0.0046	0	110	20605	376344	UNDER
GO:1990884	RNA acetylation	P	0.02	0.0046	0	110	20605	376344	UNDER
GO:0046415	urate metabolic process	P	0.02	0.0046	0	110	20605	376344	UNDER
GO:0001680	tRNA 3'-terminal CCA addition	P	0.02	0.0046	0	110	20605	376344	UNDER
GO:0001682	tRNA 5'-leader removal	P	0.02	0.0046	0	110	20605	376344	UNDER
GO:0015909	long-chain fatty acid transport	P	0.02	0.0046	0	110	20605	376344	UNDER
GO:0009398	FMN biosynthetic process	P	0.02	0.0046	0	110	20605	376344	UNDER
GO:0006228	UTP biosynthetic process	P	0.02	0.0046	0	111	20605	376343	UNDER
GO:0006183	GTP biosynthetic process	P	0.02	0.0046	0	111	20605	376343	UNDER
GO:0018246	protein-coenzyme A linkage	P	0.02	0.0046	0	112	20605	376342	UNDER
GO:0018247	protein-phosphoribosyl dephospho-coenzyme A linkage	P	0.02	0.0046	0	112	20605	376342	UNDER
GO:0031427	response to methotrexate	P	0.02	0.0046	0	113	20605	376341	UNDER
GO:0046475	glycerophospholipid catabolic process	P	0.02	0.0046	0	113	20605	376341	UNDER
GO:0046503	glycerolipid catabolic process	P	0.02	0.0046	0	113	20605	376341	UNDER
GO:0046342	CDP-diacylglycerol catabolic process	P	0.02	0.0046	0	113	20605	376341	UNDER
GO:0043647	inositol phosphate metabolic process	P	0.02	0.0047	0	114	20605	376340	UNDER
GO:0019264	glycine biosynthetic process from serine	P	0.02	0.0047	0	114	20605	376340	UNDER
GO:0019290	siderophore biosynthetic process	P	0.02	0.0048	59	1547	20546	374907	UNDER
GO:0006747	FAD biosynthetic process	P	0.02	0.0048	0	115	20605	376339	UNDER
GO:0046443	FAD metabolic process	P	0.02	0.0048	0	115	20605	376339	UNDER
GO:0072388	flavin adenine dinucleotide biosynthetic process	P	0.02	0.0048	0	115	20605	376339	UNDER
GO:0072387	flavin adenine dinucleotide metabolic process	P	0.02	0.0048	0	115	20605	376339	UNDER
GO:0006226	dUMP biosynthetic process	P	0.02	0.0048	5	282	20600	376172	UNDER
GO:0046078	dUMP metabolic process	P	0.02	0.0048	5	282	20600	376172	UNDER
GO:0034249	negative regulation of cellular amide metabolic process	P	0.021	0.0048	62	1618	20543	374836	UNDER
GO:0006220	pyrimidine nucleotide metabolic process	P	0.021	0.0049	106	2543	20499	373911	UNDER
GO:0019695	choline metabolic process	P	0.021	0.0049	5	285	20600	376169	UNDER
GO:0031455	glycine betaine metabolic process	P	0.021	0.0049	5	285	20600	376169	UNDER
GO:0031456	glycine betaine biosynthetic process	P	0.021	0.0049	5	285	20600	376169	UNDER
GO:0019285	glycine betaine biosynthetic process from choline	P	0.021	0.0049	5	285	20600	376169	UNDER
GO:0048534	hematopoietic or lymphoid organ development	P	0.021	0.0049	0	116	20605	376338	UNDER
GO:0030097	hemopoiesis	P	0.021	0.0049	0	116	20605	376338	UNDER
GO:0002520	immune system development	P	0.021	0.0049	0	116	20605	376338	UNDER
GO:0006189	'de novo' IMP biosynthetic process	P	0.021	0.0049	46	1262	20559	375192	UNDER
GO:0031365	N-terminal protein amino acid modification	P	0.021	0.0049	46	1268	20559	375186	UNDER
GO:0006578	amino-acid betaine biosynthetic process	P	0.021	0.005	5	287	20600	376167	UNDER
GO:1901068	guanosine-containing compound metabolic process	P	0.021	0.005	103	2479	20502	373975	UNDER
GO:0048856	anatomical structure development	P	0.021	0.005	367	7769	20238	368685	UNDER
GO:0006144	purine nucleobase metabolic process	P	0.021	0.0051	63	1632	20542	374822	UNDER
GO:0033542	fatty acid beta-oxidation	unsaturated	even number	P	0.021	0.0051	2	193	20603	376261	UNDER
GO:0043038	amino acid activation	P	0.022	0.0052	124	2911	20481	373543	UNDER
GO:0006875	cellular metal ion homeostasis	P	0.022	0.0052	120	2828	20485	373626	UNDER
GO:0009236	cobalamin biosynthetic process	P	0.022	0.0052	55	1458	20550	374996	UNDER
GO:0044205	'de novo' UMP biosynthetic process	P	0.022	0.0052	23	737	20582	375717	UNDER
GO:0040017	positive regulation of locomotion	P	0.022	0.0054	15	545	20590	375909	UNDER
GO:0009584	detection of visible light	P	0.023	0.0056	3	215	20602	376239	UNDER
GO:0007603	phototransduction	visible light	P	0.023	0.0056	3	215	20602	376239	UNDER
GO:0090487	secondary metabolite catabolic process	P	0.023	0.0056	3	215	20602	376239	UNDER
GO:0097175	1	6-anhydro-N-acetyl-beta-muramic acid catabolic process	P	0.023	0.0057	3	217	20602	376237	UNDER
GO:0097174	1	6-anhydro-N-acetyl-beta-muramic acid metabolic process	P	0.023	0.0057	3	217	20602	376237	UNDER
GO:0034355	NAD salvage	P	0.023	0.0057	3	217	20602	376237	UNDER
GO:0019365	pyridine nucleotide salvage	P	0.023	0.0057	3	217	20602	376237	UNDER
GO:0040012	regulation of locomotion	P	0.023	0.0057	92	2245	20513	374209	UNDER
GO:0002682	regulation of immune system process	P	0.023	0.0057	22	709	20583	375745	UNDER
GO:0007602	phototransduction	P	0.024	0.0058	3	220	20602	376234	UNDER
GO:0046444	FMN metabolic process	P	0.024	0.0059	3	221	20602	376233	UNDER
GO:0019572	L-arabinose catabolic process	P	0.024	0.0059	10	415	20595	376039	UNDER
GO:0046373	L-arabinose metabolic process	P	0.024	0.0059	10	415	20595	376039	UNDER
GO:0016114	terpenoid biosynthetic process	P	0.024	0.0059	39	1095	20566	375359	UNDER
GO:0045900	negative regulation of translational elongation	P	0.024	0.0059	10	417	20595	376037	UNDER
GO:0043902	positive regulation of multi-organism process	P	0.024	0.0059	30	898	20575	375556	UNDER
GO:0051258	protein polymerization	P	0.025	0.0062	4	245	20601	376209	UNDER
GO:0045862	positive regulation of proteolysis	P	0.025	0.0062	13	485	20592	375969	UNDER
GO:0019284	L-methionine biosynthetic process from S-adenosylmethionine	P	0.025	0.0062	4	247	20601	376207	UNDER
GO:0006545	glycine biosynthetic process	P	0.026	0.0065	7	329	20598	376125	UNDER
GO:0033526	tetrapyrrole biosynthetic process from glutamate	P	0.026	0.0065	7	329	20598	376125	UNDER
GO:0019353	protoporphyrinogen IX biosynthetic process from glutamate	P	0.026	0.0065	7	329	20598	376125	UNDER
GO:0015744	succinate transport	P	0.026	0.0065	6	300	20599	376154	UNDER
GO:0006413	translational initiation	P	0.026	0.0066	38	1068	20567	375386	UNDER
GO:0022400	regulation of rhodopsin mediated signaling pathway	P	0.027	0.0068	0	103	20605	376351	UNDER
GO:0008277	regulation of G-protein coupled receptor protein signaling pathway	P	0.027	0.0068	0	103	20605	376351	UNDER
GO:0051236	establishment of RNA localization	P	0.027	0.0068	0	105	20605	376349	UNDER
GO:0007219	Notch signaling pathway	P	0.027	0.0068	0	105	20605	376349	UNDER
GO:0006403	RNA localization	P	0.027	0.0068	0	105	20605	376349	UNDER
GO:0051029	rRNA transport	P	0.027	0.0068	0	105	20605	376349	UNDER
GO:0050658	RNA transport	P	0.027	0.0068	0	105	20605	376349	UNDER
GO:0030168	platelet activation	P	0.027	0.0068	0	105	20605	376349	UNDER
GO:0070527	platelet aggregation	P	0.027	0.0068	0	105	20605	376349	UNDER
GO:0048034	heme O biosynthetic process	P	0.027	0.0069	0	106	20605	376348	UNDER
GO:0048033	heme o metabolic process	P	0.027	0.0069	0	106	20605	376348	UNDER
GO:0042364	water-soluble vitamin biosynthetic process	P	0.027	0.007	348	7357	20257	369097	UNDER
GO:0009110	vitamin biosynthetic process	P	0.027	0.007	348	7357	20257	369097	UNDER
GO:1901260	peptidyl-lysine hydroxylation involved in bacterial-type EF-P lysine modification	P	0.027	0.007	0	107	20605	376347	UNDER
GO:0030259	lipid glycosylation	P	0.027	0.007	0	107	20605	376347	UNDER
GO:0060274	maintenance of stationary phase	P	0.027	0.007	0	107	20605	376347	UNDER
GO:0043419	urea catabolic process	P	0.027	0.007	0	107	20605	376347	UNDER
GO:0017185	peptidyl-lysine hydroxylation	P	0.027	0.007	0	107	20605	376347	UNDER
GO:0018126	protein hydroxylation	P	0.027	0.007	0	107	20605	376347	UNDER
GO:0034213	quinolinate catabolic process	P	0.027	0.007	0	107	20605	376347	UNDER
GO:0060537	muscle tissue development	P	0.027	0.007	0	107	20605	376347	UNDER
GO:0036166	phenotypic switching	P	0.027	0.007	0	107	20605	376347	UNDER
GO:1900239	regulation of phenotypic switching	P	0.027	0.007	0	107	20605	376347	UNDER
GO:0014706	striated muscle tissue development	P	0.027	0.007	0	107	20605	376347	UNDER
GO:0048738	cardiac muscle tissue development	P	0.027	0.007	0	107	20605	376347	UNDER
GO:0032978	protein insertion into membrane from inner side	P	0.028	0.0072	0	108	20605	376346	UNDER
GO:0046499	S-adenosylmethioninamine metabolic process	P	0.028	0.0072	0	108	20605	376346	UNDER
GO:0006433	prolyl-tRNA aminoacylation	P	0.028	0.0072	0	108	20605	376346	UNDER
GO:0002136	wobble base lysidine biosynthesis	P	0.028	0.0072	0	108	20605	376346	UNDER
GO:0006557	S-adenosylmethioninamine biosynthetic process	P	0.028	0.0072	0	108	20605	376346	UNDER
GO:0006178	guanine salvage	P	0.028	0.0072	0	108	20605	376346	UNDER
GO:0046099	guanine biosynthetic process	P	0.028	0.0072	0	108	20605	376346	UNDER
GO:0033543	fatty acid beta-oxidation	unsaturated	even number	reductase/isomerase pathway	P	0.028	0.0072	0	108	20605	376346	UNDER
GO:0009251	glucan catabolic process	P	0.028	0.0072	28	842	20577	375612	UNDER
GO:0043562	cellular response to nitrogen levels	P	0.028	0.0073	0	109	20605	376345	UNDER
GO:0015670	carbon dioxide transport	P	0.028	0.0073	0	109	20605	376345	UNDER
GO:0097502	mannosylation	P	0.028	0.0073	0	109	20605	376345	UNDER
GO:0006761	dihydrofolate biosynthetic process	P	0.028	0.0073	0	109	20605	376345	UNDER
GO:0006798	polyphosphate catabolic process	P	0.028	0.0073	0	109	20605	376345	UNDER
GO:0006799	polyphosphate biosynthetic process	P	0.028	0.0073	0	109	20605	376345	UNDER
GO:0006427	histidyl-tRNA aminoacylation	P	0.028	0.0073	0	109	20605	376345	UNDER
GO:0006493	protein O-linked glycosylation	P	0.028	0.0073	0	109	20605	376345	UNDER
GO:0046452	dihydrofolate metabolic process	P	0.028	0.0073	0	109	20605	376345	UNDER
GO:0002100	tRNA wobble adenosine to inosine editing	P	0.028	0.0073	0	109	20605	376345	UNDER
GO:0071545	inositol phosphate catabolic process	P	0.028	0.0073	0	109	20605	376345	UNDER
GO:0071502	cellular response to temperature stimulus	P	0.028	0.0073	0	109	20605	376345	UNDER
GO:0071291	cellular response to selenium ion	P	0.028	0.0073	0	109	20605	376345	UNDER
GO:0006223	uracil salvage	P	0.028	0.0073	0	109	20605	376345	UNDER
GO:0046901	tetrahydrofolylpolyglutamate biosynthetic process	P	0.028	0.0073	0	109	20605	376345	UNDER
GO:0046900	tetrahydrofolylpolyglutamate metabolic process	P	0.028	0.0073	0	109	20605	376345	UNDER
GO:0046855	inositol phosphate dephosphorylation	P	0.028	0.0073	0	109	20605	376345	UNDER
GO:0046838	phosphorylated carbohydrate dephosphorylation	P	0.028	0.0073	0	109	20605	376345	UNDER
GO:0015887	pantothenate transmembrane transport	P	0.028	0.0073	0	109	20605	376345	UNDER
GO:0046167	glycerol-3-phosphate biosynthetic process	P	0.028	0.0073	0	109	20605	376345	UNDER
GO:0006995	cellular response to nitrogen starvation	P	0.028	0.0073	0	109	20605	376345	UNDER
GO:0046107	uracil biosynthetic process	P	0.028	0.0073	0	109	20605	376345	UNDER
GO:0000272	polysaccharide catabolic process	P	0.028	0.0074	53	1391	20552	375063	UNDER
GO:0050657	nucleic acid transport	P	0.029	0.0078	3	208	20602	376246	UNDER
GO:0044700	single organism signaling	P	0.03	0.0079	598	12185	20007	364269	UNDER
GO:0023052	signaling	P	0.03	0.0079	598	12185	20007	364269	UNDER
GO:0097533	cellular stress response to acid chemical	P	0.03	0.008	13	481	20592	375973	UNDER
GO:0097532	stress response to acid chemical	P	0.03	0.008	13	481	20592	375973	UNDER
GO:0042732	D-xylose metabolic process	P	0.031	0.0084	4	235	20601	376219	UNDER
GO:0043254	regulation of protein complex assembly	P	0.031	0.0084	85	2064	20520	374390	UNDER
GO:0032329	serine transport	P	0.031	0.0085	32	927	20573	375527	UNDER
GO:0044247	cellular polysaccharide catabolic process	P	0.032	0.0088	24	740	20581	375714	UNDER
GO:0097577	sequestering of iron ion	P	0.032	0.0088	6	296	20599	376158	UNDER
GO:0051651	maintenance of location in cell	P	0.032	0.0088	6	296	20599	376158	UNDER
GO:0006880	intracellular sequestering of iron ion	P	0.032	0.0088	6	296	20599	376158	UNDER
GO:0051235	maintenance of location	P	0.033	0.0089	6	298	20599	376156	UNDER
GO:0051238	sequestering of metal ion	P	0.033	0.0089	6	298	20599	376156	UNDER
GO:0008654	phospholipid biosynthetic process	P	0.034	0.0094	257	5524	20348	370930	UNDER
GO:0015679	plasma membrane copper ion transport	P	0.035	0.0095	2	172	20603	376282	UNDER
GO:0019569	L-arabinose catabolic process to xylulose 5-phosphate	P	0.035	0.0097	10	394	20595	376060	UNDER
GO:0042851	L-alanine metabolic process	P	0.035	0.0097	10	397	20595	376057	UNDER
GO:0006401	RNA catabolic process	P	0.036	0.01	90	2158	20515	374296	UNDER
GO:0009877	nodulation	P	0.037	0.01	0	95	20605	376359	UNDER
GO:0046215	siderophore catabolic process	P	0.037	0.01	0	95	20605	376359	UNDER
GO:0046214	enterobactin catabolic process	P	0.037	0.01	0	95	20605	376359	UNDER
GO:0006310	DNA recombination	P	0.037	0.01	602	12218	20003	364236	UNDER
GO:0044089	positive regulation of cellular component biogenesis	P	0.037	0.01	42	1135	20563	375319	UNDER
GO:0006108	malate metabolic process	P	0.037	0.01	18	592	20587	375862	UNDER
GO:0046430	non-phosphorylated glucose metabolic process	P	0.037	0.01	0	98	20605	376356	UNDER
GO:0019595	non-phosphorylated glucose catabolic process	P	0.037	0.01	0	98	20605	376356	UNDER
GO:0046690	response to tellurium ion	P	0.037	0.01	9	371	20596	376083	UNDER
GO:0051354	negative regulation of oxidoreductase activity	P	0.039	0.011	0	101	20605	376353	UNDER
GO:0019725	cellular homeostasis	P	0.039	0.011	304	6431	20301	370023	UNDER
GO:0032102	negative regulation of response to external stimulus	P	0.039	0.011	1	133	20604	376321	UNDER
GO:0015871	choline transport	P	0.039	0.011	3	202	20602	376252	UNDER
GO:2000147	positive regulation of cell motility	P	0.039	0.011	12	444	20593	376010	UNDER
GO:0051272	positive regulation of cellular component movement	P	0.039	0.011	12	444	20593	376010	UNDER
GO:0006644	phospholipid metabolic process	P	0.039	0.011	291	6183	20314	370271	UNDER
GO:0048872	homeostasis of number of cells	P	0.039	0.011	38	1046	20567	375408	UNDER
GO:0030029	actin filament-based process	P	0.039	0.011	1	137	20604	376317	UNDER
GO:0006826	iron ion transport	P	0.039	0.011	82	1983	20523	374471	UNDER
GO:0044011	single-species biofilm formation on inanimate substrate	P	0.04	0.011	75	1839	20530	374615	UNDER
GO:0051703	intraspecies interaction between organisms	P	0.04	0.011	75	1839	20530	374615	UNDER
GO:0009115	xanthine catabolic process	P	0.04	0.011	1	140	20604	376314	UNDER
GO:0046110	xanthine metabolic process	P	0.04	0.011	1	140	20604	376314	UNDER
GO:0071422	succinate transmembrane transport	P	0.041	0.012	6	287	20599	376167	UNDER
GO:0044110	growth involved in symbiotic interaction	P	0.041	0.012	25	747	20580	375707	UNDER
GO:0050878	regulation of body fluid levels	P	0.041	0.012	5	260	20600	376194	UNDER
GO:0098869	cellular oxidant detoxification	P	0.041	0.012	23	704	20582	375750	UNDER
GO:1990748	cellular detoxification	P	0.041	0.012	23	704	20582	375750	UNDER
GO:0019430	removal of superoxide radicals	P	0.041	0.012	23	704	20582	375750	UNDER
GO:0006801	superoxide metabolic process	P	0.041	0.012	23	706	20582	375748	UNDER
GO:0046916	cellular transition metal ion homeostasis	P	0.042	0.012	96	2266	20509	374188	UNDER
GO:0009987	cellular process	P	0.042	0.012	16112	297136	4493	79318	UNDER
GO:0043039	tRNA aminoacylation	P	0.043	0.012	123	2820	20482	373634	UNDER
GO:0006066	alcohol metabolic process	P	0.043	0.012	382	7937	20223	368517	UNDER
GO:0006085	acetyl-CoA biosynthetic process	P	0.044	0.013	18	583	20587	375871	UNDER
GO:0042273	ribosomal large subunit biogenesis	P	0.045	0.013	24	720	20581	375734	UNDER
GO:0031163	metallo-sulfur cluster assembly	P	0.045	0.013	83	1990	20522	374464	UNDER
GO:0016226	iron-sulfur cluster assembly	P	0.045	0.013	83	1990	20522	374464	UNDER
GO:0019523	L-idonate metabolic process	P	0.045	0.013	22	679	20583	375775	UNDER
GO:0046183	L-idonate catabolic process	P	0.045	0.013	22	679	20583	375775	UNDER
GO:0046417	chorismate metabolic process	P	0.046	0.013	69	1701	20536	374753	UNDER
GO:1900192	positive regulation of single-species biofilm formation	P	0.046	0.013	15	509	20590	375945	UNDER
GO:0006437	tyrosyl-tRNA aminoacylation	P	0.047	0.014	2	167	20603	376287	UNDER
GO:0001121	transcription from bacterial-type RNA polymerase promoter	P	0.047	0.014	15	514	20590	375940	UNDER
GO:0001762	beta-alanine transport	P	0.048	0.014	17	560	20588	375894	UNDER
GO:0042941	D-alanine transport	P	0.048	0.014	17	560	20588	375894	UNDER
GO:0015808	L-alanine transport	P	0.048	0.014	17	560	20588	375894	UNDER
GO:0015816	glycine transport	P	0.048	0.014	17	560	20588	375894	UNDER
GO:0044117	growth of symbiont in host	P	0.048	0.014	25	742	20580	375712	UNDER
GO:0044116	growth of symbiont involved in interaction with host	P	0.048	0.014	25	742	20580	375712	UNDER
GO:0009148	pyrimidine nucleoside triphosphate biosynthetic process	P	0.048	0.014	25	742	20580	375712	UNDER
GO:0015836	lipid-linked peptidoglycan transport	P	0.049	0.015	7	304	20598	376150	UNDER
GO:0010676	positive regulation of cellular carbohydrate metabolic process	P	0.049	0.015	3	192	20602	376262	UNDER
GO:0031334	positive regulation of protein complex assembly	P	0.05	0.015	35	960	20570	375494	UNDER

## Sheet: Ecoli_o
GO Term	Name	Type	FDR	Single test p-Value	# in test group	# in reference group	# non annot test	# non annot reference	Over/Under
GO:0043604	amide biosynthetic process	P	0	0	1092	19678	3269	373020	OVER
GO:0043603	cellular amide metabolic process	P	0	0	1116	23649	3245	369049	OVER
GO:0006412	translation	P	0	0	1054	13691	3307	379007	OVER
GO:0006518	peptide metabolic process	P	0	0	1068	17537	3293	375161	OVER
GO:0043043	peptide biosynthetic process	P	0	0	1067	15719	3294	376979	OVER
GO:0044267	cellular protein metabolic process	P	4.5e-276	6e-279	1204	34571	3157	358127	OVER
GO:0010467	gene expression	P	8.3e-227	1.3e-229	1640	66449	2721	326249	OVER
GO:0006807	nitrogen compound metabolic process	P	1.9e-215	3.3e-218	2851	163056	1510	229642	OVER
GO:1901564	organonitrogen compound metabolic process	P	4.3e-208	8.6e-211	1864	84897	2497	307801	OVER
GO:0034641	cellular nitrogen compound metabolic process	P	5.4e-208	1.2e-210	2533	137037	1828	255661	OVER
GO:0019538	protein metabolic process	P	2.5e-194	6.1e-197	1261	46706	3100	345992	OVER
GO:1901566	organonitrogen compound biosynthetic process	P	1.3e-192	3.5e-195	1445	58592	2916	334106	OVER
GO:0034645	cellular macromolecule biosynthetic process	P	3.6e-190	1e-192	1676	74612	2685	318086	OVER
GO:0009059	macromolecule biosynthetic process	P	1.1e-186	3.5e-189	1676	75184	2685	317514	OVER
GO:0044271	cellular nitrogen compound biosynthetic process	P	3.5e-177	1.1e-179	1738	81263	2623	311435	OVER
GO:0044260	cellular macromolecule metabolic process	P	1.3e-154	4.6e-157	2236	124162	2125	268536	OVER
GO:0016032	viral process	P	6.9e-133	2.6e-135	358	6157	4003	386541	OVER
GO:0043170	macromolecule metabolic process	P	6e-132	2.4e-134	2328	137323	2033	255375	OVER
GO:0019058	viral life cycle	P	1.1e-120	4.8e-123	314	5177	4047	387521	OVER
GO:0061475	cytosolic valyl-tRNA aminoacylation	P	8.7e-120	4e-122	76	33	4285	392665	OVER
GO:0006438	valyl-tRNA aminoacylation	P	8.7e-120	4e-122	76	33	4285	392665	OVER
GO:1901576	organic substance biosynthetic process	P	7.3e-118	3.6e-120	2171	127987	2190	264711	OVER
GO:0044238	primary metabolic process	P	5e-116	2.5e-118	3022	204048	1339	188650	OVER
GO:0006417	regulation of translation	P	1.6e-113	8.3e-116	284	4469	4077	388229	OVER
GO:0044249	cellular biosynthetic process	P	2.4e-112	1.3e-114	2145	127349	2216	265349	OVER
GO:0034248	regulation of cellular amide metabolic process	P	3.7e-111	2.1e-113	284	4579	4077	388119	OVER
GO:0044403	symbiosis,encompassing mutualism through parasitism	P	5e-106	3.1e-108	381	8682	3980	384016	OVER
GO:0044419	interspecies interaction between organisms	P	5e-106	3.1e-108	381	8682	3980	384016	OVER
GO:0009058	biosynthetic process	P	8.1e-106	5.2e-108	2179	132010	2182	260688	OVER
GO:0010608	posttranscriptional regulation of gene expression	P	1.2e-98	8.3e-101	284	5208	4077	387490	OVER
GO:0045903	positive regulation of translational fidelity	P	1e-94	7e-97	85	184	4276	392514	OVER
GO:0032268	regulation of cellular protein metabolic process	P	3.1e-88	2.3e-90	289	6013	4072	386685	OVER
GO:0045727	positive regulation of translation	P	3e-83	2.3e-85	124	910	4237	391788	OVER
GO:0034250	positive regulation of cellular amide metabolic process	P	3e-83	2.3e-85	124	910	4237	391788	OVER
GO:0044237	cellular metabolic process	P	1.5e-79	1.2e-81	3156	229106	1205	163592	OVER
GO:0071826	ribonucleoprotein complex subunit organization	P	2.1e-79	1.7e-81	138	1315	4223	391383	OVER
GO:0071704	organic substance metabolic process	P	7.8e-78	6.5e-80	3166	230726	1195	161972	OVER
GO:0051246	regulation of protein metabolic process	P	1.9e-77	1.6e-79	289	6750	4072	385948	OVER
GO:0009987	cellular process	P	2.6e-71	2.3e-73	3891	309357	470	83341	OVER
GO:0046718	viral entry into host cell	P	3.1e-71	2.8e-73	157	2097	4204	390601	OVER
GO:0006353	DNA-templated transcription,termination	P	9.6e-71	8.9e-73	157	2116	4204	390582	OVER
GO:0030260	entry into host cell	P	1.7e-70	1.7e-72	157	2127	4204	390571	OVER
GO:0051806	entry into cell of other organism involved in symbiotic interaction	P	1.7e-70	1.7e-72	157	2127	4204	390571	OVER
GO:0051828	entry into other organism involved in symbiotic interaction	P	1.7e-70	1.7e-72	157	2127	4204	390571	OVER
GO:0044409	entry into host	P	1.7e-70	1.7e-72	157	2127	4204	390571	OVER
GO:0006418	tRNA aminoacylation for protein translation	P	5.2e-70	5.4e-72	173	2662	4188	390036	OVER
GO:0043039	tRNA aminoacylation	P	1.3e-67	1.3e-69	173	2770	4188	389928	OVER
GO:0051701	interaction with host	P	3e-66	3.2e-68	205	4017	4156	388681	OVER
GO:0043038	amino acid activation	P	1.1e-65	1.2e-67	173	2862	4188	389836	OVER
GO:0052126	movement in host environment	P	2.6e-65	3e-67	157	2337	4204	390361	OVER
GO:0052192	movement in environment of other organism involved in symbiotic interaction	P	2.6e-65	3e-67	157	2337	4204	390361	OVER
GO:0042255	ribosome assembly	P	3.2e-62	3.8e-64	116	1230	4245	391468	OVER
GO:0022618	ribonucleoprotein complex assembly	P	3.4e-62	4.2e-64	116	1231	4245	391467	OVER
GO:0006448	regulation of translational elongation	P	3.9e-62	4.8e-64	118	1286	4243	391412	OVER
GO:0006450	regulation of translational fidelity	P	9.9e-62	1.2e-63	101	873	4260	391825	OVER
GO:0015882	L-ascorbic acid transport	P	2.8e-61	3.6e-63	59	159	4302	392539	OVER
GO:0009161	ribonucleoside monophosphate metabolic process	P	8e-60	1.1e-61	317	9645	4044	383053	OVER
GO:0044764	multi-organism cellular process	P	1.1e-59	1.5e-61	447	16780	3914	375918	OVER
GO:0006414	translational elongation	P	1.7e-57	2.3e-59	152	2524	4209	390174	OVER
GO:0009123	nucleoside monophosphate metabolic process	P	3.3e-55	4.5e-57	317	10151	4044	382547	OVER
GO:0032270	positive regulation of cellular protein metabolic process	P	1.1e-54	1.5e-56	125	1748	4236	390950	OVER
GO:0019835	cytolysis	P	4.2e-52	6e-54	123	1789	4238	390909	OVER
GO:0051247	positive regulation of protein metabolic process	P	4.9e-52	7.1e-54	125	1857	4236	390841	OVER
GO:0009126	purine nucleoside monophosphate metabolic process	P	2.2e-50	3.3e-52	267	8098	4094	384600	OVER
GO:0009167	purine ribonucleoside monophosphate metabolic process	P	2.2e-50	3.3e-52	267	8098	4094	384600	OVER
GO:0017148	negative regulation of translation	P	1.8e-48	2.9e-50	108	1463	4253	391235	OVER
GO:0019693	ribose phosphate metabolic process	P	1.4e-47	2.2e-49	379	14613	3982	378085	OVER
GO:0071230	cellular response to amino acid stimulus	P	6.7e-47	1.1e-48	49	166	4312	392532	OVER
GO:0006139	nucleobase-containing compound metabolic process	P	1.4e-46	2.3e-48	1627	106342	2734	286356	OVER
GO:0034249	negative regulation of cellular amide metabolic process	P	9.8e-46	1.6e-47	108	1572	4253	391126	OVER
GO:0019541	propionate metabolic process	P	1.6e-45	2.8e-47	113	1746	4248	390952	OVER
GO:0031564	transcription antitermination	P	1.8e-44	3e-46	99	1339	4262	391359	OVER
GO:0009259	ribonucleotide metabolic process	P	2.5e-44	4.4e-46	347	13242	4014	379456	OVER
GO:0051704	multi-organism process	P	7.3e-44	1.3e-45	560	26672	3801	366026	OVER
GO:0006399	tRNA metabolic process	P	1.1e-43	2e-45	273	9180	4088	383518	OVER
GO:0046034	ATP metabolic process	P	1.3e-43	2.4e-45	204	5662	4157	387036	OVER
GO:0031555	transcriptional attenuation	P	3e-43	5.5e-45	99	1388	4262	391310	OVER
GO:0009266	response to temperature stimulus	P	6.7e-42	1.3e-43	274	9441	4087	383257	OVER
GO:0019076	viral release from host cell	P	6.6e-41	1.3e-42	148	3345	4213	389353	OVER
GO:0032984	macromolecular complex disassembly	P	7.1e-41	1.4e-42	129	2572	4232	390126	OVER
GO:0022411	cellular component disassembly	P	7.3e-41	1.5e-42	129	2573	4232	390125	OVER
GO:0019064	fusion of virus membrane with host plasma membrane	P	8e-40	1.7e-41	47	216	4314	392482	OVER
GO:0039663	membrane fusion involved in viral entry into host cell	P	8e-40	1.7e-41	47	216	4314	392482	OVER
GO:0044803	multi-organism membrane organization	P	8e-40	1.7e-41	47	216	4314	392482	OVER
GO:0044800	multi-organism membrane fusion	P	8e-40	1.7e-41	47	216	4314	392482	OVER
GO:0061025	membrane fusion	P	8e-40	1.7e-41	47	216	4314	392482	OVER
GO:0009119	ribonucleoside metabolic process	P	8.4e-40	1.8e-41	332	13070	4029	379628	OVER
GO:0019042	viral latency	P	1.7e-39	3.6e-41	74	793	4287	391905	OVER
GO:0071229	cellular response to acid chemical	P	2.1e-39	4.5e-41	84	1077	4277	391621	OVER
GO:0000028	ribosomal small subunit assembly	P	3.7e-39	8.1e-41	55	364	4306	392334	OVER
GO:0008152	metabolic process	P	4e-39	8.9e-41	3431	273354	930	119344	OVER
GO:0070689	L-threonine catabolic process to propionate	P	3.2e-38	7.4e-40	80	1002	4281	391696	OVER
GO:0006413	translational initiation	P	7.7e-36	1.8e-37	78	1028	4283	391670	OVER
GO:0031554	regulation of DNA-templated transcription	termination	P	7.7e-36	1.8e-37	99	1726	4262	390972	OVER
GO:0009116	nucleoside metabolic process	P	8.8e-36	2.1e-37	333	13784	4028	378914	OVER
GO:0046459	short-chain fatty acid metabolic process	P	3.2e-35	7.6e-37	113	2291	4248	390407	OVER
GO:1901657	glycosyl compound metabolic process	P	1.2e-34	2.8e-36	335	14116	4026	378582	OVER
GO:0032269	negative regulation of cellular protein metabolic process	P	1.2e-34	3e-36	108	2131	4253	390567	OVER
GO:0009156	ribonucleoside monophosphate biosynthetic process	P	1.6e-34	3.8e-36	165	4649	4196	388049	OVER
GO:0009199	ribonucleoside triphosphate metabolic process	P	3e-34	7.3e-36	225	7779	4136	384919	OVER
GO:0043244	regulation of protein complex disassembly	P	2.8e-33	7e-35	99	1865	4262	390833	OVER
GO:0009260	ribonucleotide biosynthetic process	P	3.7e-32	9.3e-34	193	6321	4168	386377	OVER
GO:0090304	nucleic acid metabolic process	P	6.7e-32	1.7e-33	1230	80446	3131	312252	OVER
GO:0051248	negative regulation of protein metabolic process	P	1.5e-31	3.8e-33	108	2326	4253	390372	OVER
GO:0015988	energy coupled proton transmembrane transport	against electrochemical gradient	P	8.2e-31	2.1e-32	73	1071	4288	391627	OVER
GO:0071417	cellular response to organonitrogen compound	P	8.3e-31	2.1e-32	49	407	4312	392291	OVER
GO:0046390	ribose phosphate biosynthetic process	P	1.6e-30	4.1e-32	193	6516	4168	386182	OVER
GO:0009150	purine ribonucleotide metabolic process	P	2.1e-30	5.6e-32	278	11388	4083	381310	OVER
GO:0000050	urea cycle	P	2.9e-30	7.9e-32	50	443	4311	392255	OVER
GO:0009124	nucleoside monophosphate biosynthetic process	P	1.2e-29	3.3e-31	165	5155	4196	387543	OVER
GO:0009205	purine ribonucleoside triphosphate metabolic process	P	1.6e-29	4.3e-31	206	7361	4155	385337	OVER
GO:0042455	ribonucleoside biosynthetic process	P	2.5e-29	6.9e-31	178	5870	4183	386828	OVER
GO:0046483	heterocycle metabolic process	P	2.6e-29	7.3e-31	1690	119671	2671	273027	OVER
GO:0034660	ncRNA metabolic process	P	3.9e-29	1.1e-30	301	13023	4060	379675	OVER
GO:0009141	nucleoside triphosphate metabolic process	P	5.6e-29	1.6e-30	227	8617	4134	384081	OVER
GO:0006567	threonine catabolic process	P	8.9e-29	2.6e-30	80	1408	4281	391290	OVER
GO:0043241	protein complex disassembly	P	1.1e-28	3.2e-30	107	2488	4254	390210	OVER
GO:0009144	purine nucleoside triphosphate metabolic process	P	1.2e-28	3.4e-30	206	7486	4155	385212	OVER
GO:0006725	cellular aromatic compound metabolic process	P	1.4e-28	4e-30	1706	121426	2655	271272	OVER
GO:0043933	macromolecular complex subunit organization	P	4.7e-28	1.4e-29	288	12427	4073	380271	OVER
GO:0009163	nucleoside biosynthetic process	P	6.7e-28	2e-29	178	6047	4183	386651	OVER
GO:0000027	ribosomal large subunit assembly	P	7.1e-28	2.1e-29	53	584	4308	392114	OVER
GO:0006260	DNA replication	P	2.2e-27	6.8e-29	196	7100	4165	385598	OVER
GO:0006163	purine nucleotide metabolic process	P	5e-27	1.5e-28	278	12003	4083	380695	OVER
GO:0046128	purine ribonucleoside metabolic process	P	5.9e-27	1.8e-28	252	10433	4109	382265	OVER
GO:1901659	glycosyl compound biosynthetic process	P	1.4e-26	4.4e-28	180	6315	4181	386383	OVER
GO:0006566	threonine metabolic process	P	3.3e-26	1.1e-27	96	2201	4265	390497	OVER
GO:0090662	ATP hydrolysis coupled transmembrane transport	P	1.9e-25	6.4e-27	38	285	4323	392413	OVER
GO:0015991	ATP hydrolysis coupled proton transport	P	1.9e-25	6.4e-27	38	285	4323	392413	OVER
GO:0070925	organelle assembly	P	2e-25	6.7e-27	116	3167	4245	389531	OVER
GO:0034622	cellular macromolecular complex assembly	P	2.3e-25	7.6e-27	133	4001	4228	388697	OVER
GO:0009060	aerobic respiration	P	2.6e-25	8.7e-27	161	5460	4200	387238	OVER
GO:0019627	urea metabolic process	P	2.9e-25	9.8e-27	50	585	4311	392113	OVER
GO:0032775	DNA methylation on adenine	P	5.4e-25	1.9e-26	44	434	4317	392264	OVER
GO:0042278	purine nucleoside metabolic process	P	7.7e-25	2.7e-26	252	10825	4109	381873	OVER
GO:0042273	ribosomal large subunit biogenesis	P	1e-24	3.5e-26	53	691	4308	392007	OVER
GO:0042274	ribosomal small subunit biogenesis	P	2.3e-24	8.2e-26	55	766	4306	391932	OVER
GO:1901360	organic cyclic compound metabolic process	P	2.7e-24	9.7e-26	1720	125125	2641	267573	OVER
GO:0006996	organelle organization	P	4.1e-24	1.5e-25	217	8830	4144	383868	OVER
GO:0071495	cellular response to endogenous stimulus	P	1e-23	3.7e-25	49	609	4312	392089	OVER
GO:0042777	plasma membrane ATP synthesis coupled proton transport	P	2.7e-23	1e-24	52	715	4309	391983	OVER
GO:0043952	protein transport by the Sec complex	P	7.9e-23	2.9e-24	49	641	4312	392057	OVER
GO:0006421	asparaginyl-tRNA aminoacylation	P	1e-22	3.8e-24	24	86	4337	392612	OVER
GO:0009127	purine nucleoside monophosphate biosynthetic process	P	1.2e-22	4.6e-24	115	3391	4246	389307	OVER
GO:0009168	purine ribonucleoside monophosphate biosynthetic process	P	1.2e-22	4.6e-24	115	3391	4246	389307	OVER
GO:0046132	pyrimidine ribonucleoside biosynthetic process	P	1.6e-22	6.1e-24	69	1348	4292	391350	OVER
GO:0009117	nucleotide metabolic process	P	6.8e-22	2.6e-23	385	20264	3976	372434	OVER
GO:0044205	'de novo' UMP biosynthetic process	P	7.5e-22	2.9e-23	50	710	4311	391988	OVER
GO:0009201	ribonucleoside triphosphate biosynthetic process	P	1.3e-21	5.2e-23	71	1484	4290	391214	OVER
GO:0006305	DNA alkylation	P	1.4e-21	5.5e-23	45	568	4316	392130	OVER
GO:0006306	DNA methylation	P	1.4e-21	5.5e-23	45	568	4316	392130	OVER
GO:2000765	regulation of cytoplasmic translation	P	2.4e-21	9.5e-23	23	87	4338	392611	OVER
GO:2000766	negative regulation of cytoplasmic translation	P	2.4e-21	9.5e-23	23	87	4338	392611	OVER
GO:0046134	pyrimidine nucleoside biosynthetic process	P	3e-21	1.2e-22	69	1427	4292	391271	OVER
GO:0006753	nucleoside phosphate metabolic process	P	4.2e-21	1.7e-22	385	20481	3976	372217	OVER
GO:0009408	response to heat	P	4.2e-21	1.7e-22	159	5905	4202	386793	OVER
GO:0009220	pyrimidine ribonucleotide biosynthetic process	P	8.8e-21	3.6e-22	69	1457	4292	391241	OVER
GO:0032988	ribonucleoprotein complex disassembly	P	2.3e-20	9.5e-22	22	84	4339	392614	OVER
GO:0032790	ribosome disassembly	P	2.3e-20	9.5e-22	22	84	4339	392614	OVER
GO:1903008	organelle disassembly	P	2.8e-20	1.2e-21	22	85	4339	392613	OVER
GO:0016048	detection of temperature stimulus	P	4.3e-20	1.8e-21	22	87	4339	392611	OVER
GO:1901699	cellular response to nitrogen compound	P	1.4e-19	5.8e-21	50	810	4311	391888	OVER
GO:0006119	oxidative phosphorylation	P	2.4e-19	1e-20	71	1640	4290	391058	OVER
GO:0006458	'de novo' protein folding	P	4.8e-19	2.1e-20	37	426	4324	392272	OVER
GO:0006520	cellular amino acid metabolic process	P	6.1e-19	2.6e-20	495	29089	3866	363609	OVER
GO:0048255	mRNA stabilization	P	7.9e-19	3.5e-20	30	255	4331	392443	OVER
GO:0043489	RNA stabilization	P	7.9e-19	3.5e-20	30	255	4331	392443	OVER
GO:0015986	ATP synthesis coupled proton transport	P	1.1e-18	4.8e-20	52	926	4309	391772	OVER
GO:0015985	energy coupled proton transport	down electrochemical gradient	P	1.1e-18	4.8e-20	52	926	4309	391772	OVER
GO:0043200	response to amino acid	P	1.4e-18	6.5e-20	56	1083	4305	391615	OVER
GO:0042026	protein refolding	P	2.1e-18	9.3e-20	43	630	4318	392068	OVER
GO:0009409	response to cold	P	7.4e-18	3.4e-19	91	2700	4270	389998	OVER
GO:0019856	pyrimidine nucleobase biosynthetic process	P	8.8e-18	4e-19	60	1291	4301	391407	OVER
GO:0019629	propionate catabolic process	2-methylcitrate cycle	P	1.4e-17	6.4e-19	33	363	4328	392335	OVER
GO:0002181	cytoplasmic translation	P	1.6e-17	7.5e-19	24	156	4337	392542	OVER
GO:0072521	purine-containing compound metabolic process	P	2.9e-17	1.4e-18	278	14206	4083	378492	OVER
GO:0010272	response to silver ion	P	3.4e-17	1.6e-18	42	650	4319	392048	OVER
GO:0060567	negative regulation of DNA-templated transcription	termination	P	5.3e-17	2.5e-18	47	834	4314	391864	OVER
GO:0009218	pyrimidine ribonucleotide metabolic process	P	5.9e-17	2.9e-18	69	1741	4292	390957	OVER
GO:0042742	defense response to bacterium	P	6.3e-17	3.1e-18	36	471	4325	392227	OVER
GO:0043242	negative regulation of protein complex disassembly	P	7.5e-17	3.7e-18	47	843	4314	391855	OVER
GO:0019543	propionate catabolic process	P	1.2e-16	5.7e-18	33	393	4328	392305	OVER
GO:0009068	aspartate family amino acid catabolic process	P	1.4e-16	6.8e-18	80	2290	4281	390408	OVER
GO:0044208	'de novo' AMP biosynthetic process	P	1.6e-16	7.9e-18	25	196	4336	392502	OVER
GO:0002098	tRNA wobble uridine modification	P	1.6e-16	8e-18	51	1013	4310	391685	OVER
GO:0019043	establishment of viral latency	P	2.1e-16	1.1e-17	34	431	4327	392267	OVER
GO:0075713	establishment of integrated proviral latency	P	2.1e-16	1.1e-17	34	431	4327	392267	OVER
GO:0006754	ATP biosynthetic process	P	2.4e-16	1.2e-17	52	1064	4309	391634	OVER
GO:0006878	cellular copper ion homeostasis	P	3.7e-16	1.9e-17	35	470	4326	392228	OVER
GO:0042254	ribosome biogenesis	P	4.5e-16	2.3e-17	147	6015	4214	386683	OVER
GO:0022613	ribonucleoprotein complex biogenesis	P	4.5e-16	2.3e-17	147	6016	4214	386682	OVER
GO:0046688	response to copper ion	P	7.4e-16	3.9e-17	70	1884	4291	390814	OVER
GO:0009142	nucleoside triphosphate biosynthetic process	P	8.4e-16	4.4e-17	71	1936	4290	390762	OVER
GO:0009617	response to bacterium	P	1.2e-15	6.3e-17	36	522	4325	392176	OVER
GO:0065002	intracellular protein transmembrane transport	P	1.4e-15	7.3e-17	49	993	4312	391705	OVER
GO:0046131	pyrimidine ribonucleoside metabolic process	P	1.7e-15	9.1e-17	69	1870	4292	390828	OVER
GO:0006222	UMP biosynthetic process	P	1.7e-15	9.2e-17	50	1039	4311	391659	OVER
GO:0009174	pyrimidine ribonucleoside monophosphate biosynthetic process	P	1.7e-15	9.2e-17	50	1039	4311	391659	OVER
GO:0015677	copper ion import	P	2.3e-15	1.2e-16	9	2	4352	392696	OVER
GO:0009152	purine ribonucleotide biosynthetic process	P	5.6e-15	3e-16	124	4865	4237	387833	OVER
GO:0044728	DNA methylation or demethylation	P	6.4e-15	3.5e-16	45	878	4316	391820	OVER
GO:0071310	cellular response to organic substance	P	7.2e-15	4e-16	56	1334	4305	391364	OVER
GO:0006096	glycolytic process	P	7.6e-15	4.2e-16	81	2526	4280	390172	OVER
GO:0009206	purine ribonucleoside triphosphate biosynthetic process	P	1e-14	5.9e-16	52	1175	4309	391523	OVER
GO:0009145	purine nucleoside triphosphate biosynthetic process	P	1e-14	5.9e-16	52	1175	4309	391523	OVER
GO:0061024	membrane organization	P	1.1e-14	6.3e-16	84	2700	4277	389998	OVER
GO:0043488	regulation of mRNA stability	P	1.2e-14	6.8e-16	30	377	4331	392321	OVER
GO:0019264	glycine biosynthetic process from serine	P	1.4e-14	7.7e-16	18	96	4343	392602	OVER
GO:0030488	tRNA methylation	P	2.3e-14	1.3e-15	59	1509	4302	391189	OVER
GO:0051180	vitamin transport	P	2.8e-14	1.6e-15	60	1561	4301	391137	OVER
GO:0016070	RNA metabolic process	P	3.3e-14	1.9e-15	810	55700	3551	336998	OVER
GO:0019222	regulation of metabolic process	P	4.2e-14	2.4e-15	707	47535	3654	345163	OVER
GO:0006757	ATP generation from ADP	P	6.6e-14	3.8e-15	81	2635	4280	390063	OVER
GO:0006221	pyrimidine nucleotide biosynthetic process	P	7.8e-14	4.6e-15	69	2033	4292	390665	OVER
GO:0047484	regulation of response to osmotic stress	P	9.2e-14	5.4e-15	22	192	4339	392506	OVER
GO:0039633	killing by virus of host cell	P	1.1e-13	6.2e-15	28	352	4333	392346	OVER
GO:0044659	cytolysis by virus of host cell	P	1.1e-13	6.2e-15	28	352	4333	392346	OVER
GO:0044661	disruption by virus of host cell	P	1.1e-13	6.2e-15	28	352	4333	392346	OVER
GO:0051083	'de novo' cotranslational protein folding	P	1.1e-13	6.5e-15	14	48	4347	392650	OVER
GO:0055070	copper ion homeostasis	P	1.2e-13	6.9e-15	35	579	4326	392119	OVER
GO:0006268	DNA unwinding involved in DNA replication	P	1.2e-13	7e-15	43	878	4318	391820	OVER
GO:2000112	regulation of cellular macromolecule biosynthetic process	P	1.6e-13	9.7e-15	629	41677	3732	351021	OVER
GO:0006261	DNA-dependent DNA replication	P	1.6e-13	1e-14	106	4055	4255	388643	OVER
GO:0009628	response to abiotic stimulus	P	1.8e-13	1.1e-14	326	18734	4035	373964	OVER
GO:0010556	regulation of macromolecule biosynthetic process	P	2.5e-13	1.5e-14	629	41787	3732	350911	OVER
GO:0080090	regulation of primary metabolic process	P	2.7e-13	1.7e-14	666	44728	3695	347970	OVER
GO:0043414	macromolecule methylation	P	3.2e-13	2e-14	128	5412	4233	387286	OVER
GO:0010468	regulation of gene expression	P	3.6e-13	2.2e-14	643	42987	3718	349711	OVER
GO:0046049	UMP metabolic process	P	4.5e-13	2.9e-14	50	1214	4311	391484	OVER
GO:0009173	pyrimidine ribonucleoside monophosphate metabolic process	P	4.5e-13	2.9e-14	50	1214	4311	391484	OVER
GO:0006213	pyrimidine nucleoside metabolic process	P	6.8e-13	4.3e-14	69	2136	4292	390562	OVER
GO:0043487	regulation of RNA stability	P	7e-13	4.5e-14	30	447	4331	392251	OVER
GO:0010628	positive regulation of gene expression	P	7e-13	4.5e-14	226	11860	4135	380838	OVER
GO:0031326	regulation of cellular biosynthetic process	P	7.8e-13	5.1e-14	630	42156	3731	350542	OVER
GO:0006164	purine nucleotide biosynthetic process	P	8e-13	5.2e-14	124	5226	4237	387472	OVER
GO:0019048	modulation by virus of host morphology or physiology	P	8.5e-13	5.5e-14	28	387	4333	392311	OVER
GO:0061687	detoxification of inorganic compound	P	8.8e-13	5.7e-14	34	589	4327	392109	OVER
GO:0009889	regulation of biosynthetic process	P	1.2e-12	8e-14	630	42274	3731	350424	OVER
GO:0006546	glycine catabolic process	P	1.7e-12	1.1e-13	30	464	4331	392234	OVER
GO:0010557	positive regulation of macromolecule biosynthetic process	P	1.7e-12	1.1e-13	221	11646	4140	381052	OVER
GO:0007059	chromosome segregation	P	1.7e-12	1.2e-13	62	1830	4299	390868	OVER
GO:0001101	response to acid chemical	P	1.9e-12	1.3e-13	94	3518	4267	389180	OVER
GO:0051817	modification of morphology or physiology of other organism involved in symbiotic interaction	P	2.4e-12	1.6e-13	38	765	4323	391933	OVER
GO:0031328	positive regulation of cellular biosynthetic process	P	2.5e-12	1.7e-13	221	11688	4140	381010	OVER
GO:0009893	positive regulation of metabolic process	P	3e-12	2.1e-13	255	14092	4106	378606	OVER
GO:0009165	nucleotide biosynthetic process	P	3.1e-12	2.1e-13	197	10086	4164	382612	OVER
GO:0042451	purine nucleoside biosynthetic process	P	3.5e-12	2.4e-13	98	3815	4263	388883	OVER
GO:0046129	purine ribonucleoside biosynthetic process	P	3.5e-12	2.4e-13	98	3815	4263	388883	OVER
GO:0006165	nucleoside diphosphate phosphorylation	P	4.2e-12	2.9e-13	81	2870	4280	389828	OVER
GO:0051171	regulation of nitrogen compound metabolic process	P	4.9e-12	3.4e-13	634	42906	3727	349792	OVER
GO:0044004	disruption by symbiont of host cell	P	5.3e-12	3.8e-13	28	421	4333	392277	OVER
GO:0001907	killing by symbiont of host cells	P	5.3e-12	3.8e-13	28	421	4333	392277	OVER
GO:0001897	cytolysis by symbiont of host cells	P	5.3e-12	3.8e-13	28	421	4333	392277	OVER
GO:0051883	killing of cells in other organism involved in symbiotic interaction	P	5.3e-12	3.8e-13	28	421	4333	392277	OVER
GO:0051801	cytolysis in other organism involved in symbiotic interaction	P	5.3e-12	3.8e-13	28	421	4333	392277	OVER
GO:0051818	disruption of cells of other organism involved in symbiotic interaction	P	5.3e-12	3.8e-13	28	421	4333	392277	OVER
GO:0051173	positive regulation of nitrogen compound metabolic process	P	5.7e-12	4.1e-13	221	11783	4140	380915	OVER
GO:0009891	positive regulation of biosynthetic process	P	6.5e-12	4.7e-13	221	11828	4140	380870	OVER
GO:1990145	maintenance of translational fidelity	P	6.9e-12	5e-13	18	146	4343	392552	OVER
GO:0034613	cellular protein localization	P	7.2e-12	5.2e-13	86	3164	4275	389534	OVER
GO:0070727	cellular macromolecule localization	P	7.2e-12	5.2e-13	86	3164	4275	389534	OVER
GO:0046031	ADP metabolic process	P	8e-12	5.8e-13	81	2893	4280	389805	OVER
GO:0046112	nucleobase biosynthetic process	P	1e-11	7.7e-13	61	1866	4300	390832	OVER
GO:1902600	hydrogen ion transmembrane transport	P	1.1e-11	7.9e-13	87	3264	4274	389434	OVER
GO:0016998	cell wall macromolecule catabolic process	P	1.2e-11	9e-13	37	771	4324	391927	OVER
GO:0010604	positive regulation of macromolecule metabolic process	P	1.3e-11	9.8e-13	241	13298	4120	379400	OVER
GO:0019626	short-chain fatty acid catabolic process	P	1.4e-11	1.1e-12	33	620	4328	392078	OVER
GO:0006433	prolyl-tRNA aminoacylation	P	1.8e-11	1.3e-12	15	93	4346	392605	OVER
GO:0044003	modification by symbiont of host morphology or physiology	P	2.1e-11	1.5e-12	36	746	4325	391952	OVER
GO:1901293	nucleoside phosphate biosynthetic process	P	2.2e-11	1.7e-12	197	10335	4164	382363	OVER
GO:0055086	nucleobase-containing small molecule metabolic process	P	2.3e-11	1.7e-12	408	25704	3953	366994	OVER
GO:0006259	DNA metabolic process	P	2.4e-11	1.8e-12	435	27756	3926	364942	OVER
GO:0009057	macromolecule catabolic process	P	3.2e-11	2.4e-12	161	7945	4200	384753	OVER
GO:0060255	regulation of macromolecule metabolic process	P	3.6e-11	2.8e-12	666	46002	3695	346696	OVER
GO:0009179	purine ribonucleoside diphosphate metabolic process	P	4.4e-11	3.4e-12	81	3002	4280	389696	OVER
GO:0009185	ribonucleoside diphosphate metabolic process	P	4.4e-11	3.4e-12	81	3002	4280	389696	OVER
GO:0009135	purine nucleoside diphosphate metabolic process	P	4.4e-11	3.4e-12	81	3003	4280	389695	OVER
GO:0030261	chromosome condensation	P	4.8e-11	3.8e-12	32	613	4329	392085	OVER
GO:0019310	inositol catabolic process	P	5.5e-11	4.3e-12	11	37	4350	392661	OVER
GO:0009052	pentose-phosphate shunt	non-oxidative branch	P	5.5e-11	4.3e-12	29	505	4332	392193	OVER
GO:0006099	tricarboxylic acid cycle	P	5.6e-11	4.4e-12	81	3027	4280	389671	OVER
GO:0006544	glycine metabolic process	P	6.1e-11	4.8e-12	40	947	4321	391751	OVER
GO:0046939	nucleotide phosphorylation	P	7e-11	5.6e-12	91	3605	4270	389093	OVER
GO:0031323	regulation of cellular metabolic process	P	7.4e-11	5.9e-12	643	44342	3718	348356	OVER
GO:0019646	aerobic electron transport chain	P	7.8e-11	6.3e-12	39	912	4322	391786	OVER
GO:0044210	'de novo' CTP biosynthetic process	P	8.2e-11	6.6e-12	19	198	4342	392500	OVER
GO:0006323	DNA packaging	P	9.2e-11	7.4e-12	32	630	4329	392068	OVER
GO:0010498	proteasomal protein catabolic process	P	1e-10	8.3e-12	19	201	4342	392497	OVER
GO:0009130	pyrimidine nucleoside monophosphate biosynthetic process	P	1.3e-10	1e-11	50	1436	4311	391262	OVER
GO:0035434	copper ion transmembrane transport	P	1.3e-10	1.1e-11	28	489	4333	392209	OVER
GO:0006825	copper ion transport	P	1.5e-10	1.2e-11	28	492	4333	392206	OVER
GO:0035821	modification of morphology or physiology of other organism	P	1.9e-10	1.5e-11	38	898	4323	391800	OVER
GO:0006101	citrate metabolic process	P	2e-10	1.7e-11	81	3112	4280	389586	OVER
GO:0006401	RNA catabolic process	P	2.2e-10	1.9e-11	64	2184	4297	390514	OVER
GO:0002097	tRNA wobble base modification	P	2.6e-10	2.2e-11	51	1518	4310	391180	OVER
GO:0015990	electron transport coupled proton transport	P	3.1e-10	2.6e-11	35	786	4326	391912	OVER
GO:0006220	pyrimidine nucleotide metabolic process	P	3.3e-10	2.8e-11	71	2578	4290	390120	OVER
GO:0019046	release from viral latency	P	8.1e-10	7e-11	24	388	4337	392310	OVER
GO:0032359	provirus excision	P	8.1e-10	7e-11	24	388	4337	392310	OVER
GO:0006605	protein targeting	P	1.2e-09	1e-10	42	1146	4319	391552	OVER
GO:0071103	DNA conformation change	P	1.3e-09	1.2e-10	76	2956	4285	389742	OVER
GO:0015693	magnesium ion transport	P	1.5e-09	1.3e-10	19	239	4342	392459	OVER
GO:0072522	purine-containing compound biosynthetic process	P	1.6e-09	1.4e-10	124	5909	4237	386789	OVER
GO:0070417	cellular response to cold	P	1.6e-09	1.4e-10	30	630	4331	392068	OVER
GO:0044265	cellular macromolecule catabolic process	P	1.7e-09	1.5e-10	97	4228	4264	388470	OVER
GO:0031640	killing of cells of other organism	P	1.8e-09	1.6e-10	28	554	4333	392144	OVER
GO:0051715	cytolysis in other organism	P	1.8e-09	1.6e-10	28	554	4333	392144	OVER
GO:0044364	disruption of cells of other organism	P	1.8e-09	1.6e-10	28	554	4333	392144	OVER
GO:0006526	arginine biosynthetic process	P	1.9e-09	1.7e-10	50	1563	4311	391135	OVER
GO:0051084	'de novo' posttranslational protein folding	P	2.6e-09	2.3e-10	23	378	4338	392320	OVER
GO:0051085	chaperone mediated protein folding requiring cofactor	P	2.6e-09	2.3e-10	23	378	4338	392320	OVER
GO:0043335	protein unfolding	P	3.1e-09	2.8e-10	21	314	4340	392384	OVER
GO:0031325	positive regulation of cellular metabolic process	P	3.5e-09	3.2e-10	226	13081	4135	379617	OVER
GO:0002939	tRNA N1-guanine methylation	P	4.2e-09	3.9e-10	11	60	4350	392638	OVER
GO:0009129	pyrimidine nucleoside monophosphate metabolic process	P	4.9e-09	4.5e-10	50	1611	4311	391087	OVER
GO:0009066	aspartate family amino acid metabolic process	P	1e-08	9.4e-10	139	7137	4222	385561	OVER
GO:0010243	response to organonitrogen compound	P	1e-08	9.6e-10	57	2020	4304	390678	OVER
GO:0006631	fatty acid metabolic process	P	1.4e-08	1.3e-09	166	9017	4195	383681	OVER
GO:0072350	tricarboxylic acid metabolic process	P	1.5e-08	1.4e-09	81	3417	4280	389281	OVER
GO:0010273	detoxification of copper ion	P	1.5e-08	1.4e-09	27	573	4334	392125	OVER
GO:0051205	protein insertion into membrane	P	1.6e-08	1.5e-09	32	787	4329	391911	OVER
GO:0042773	ATP synthesis coupled electron transport	P	1.6e-08	1.6e-09	41	1213	4320	391485	OVER
GO:0046496	nicotinamide nucleotide metabolic process	P	1.9e-08	1.8e-09	113	5463	4248	387235	OVER
GO:0006886	intracellular protein transport	P	2e-08	1.9e-09	51	1739	4310	390959	OVER
GO:0006541	glutamine metabolic process	P	2.7e-08	2.6e-09	56	2029	4305	390669	OVER
GO:0010501	RNA secondary structure unwinding	P	2.8e-08	2.7e-09	30	719	4331	391979	OVER
GO:0006097	glyoxylate cycle	P	2.8e-08	2.8e-09	33	854	4328	391844	OVER
GO:0006090	pyruvate metabolic process	P	3e-08	3e-09	95	4360	4266	388338	OVER
GO:0046040	IMP metabolic process	P	3.1e-08	3.1e-09	48	1605	4313	391093	OVER
GO:1902601	silver ion transmembrane transport	P	3.2e-08	3.1e-09	16	199	4345	392499	OVER
GO:0009401	phosphoenolpyruvate-dependent sugar phosphotransferase system	P	3.3e-08	3.3e-09	109	5275	4252	387423	OVER
GO:0045013	carbon catabolite repression of transcription	P	3.6e-08	3.6e-09	12	97	4349	392601	OVER
GO:0006167	AMP biosynthetic process	P	3.9e-08	3.9e-09	25	520	4336	392178	OVER
GO:0046033	AMP metabolic process	P	3.9e-08	3.9e-09	25	520	4336	392178	OVER
GO:0006091	generation of precursor metabolites and energy	P	4e-08	4e-09	267	16527	4094	376171	OVER
GO:0006304	DNA modification	P	4e-08	4e-09	45	1461	4316	391237	OVER
GO:0098542	defense response to other organism	P	4.8e-08	4.9e-09	36	1017	4325	391681	OVER
GO:0019362	pyridine nucleotide metabolic process	P	5.5e-08	5.5e-09	114	5665	4247	387033	OVER
GO:0006446	regulation of translational initiation	P	9.2e-08	9.4e-09	25	545	4336	392153	OVER
GO:0045947	negative regulation of translational initiation	P	9.2e-08	9.4e-09	25	545	4336	392153	OVER
GO:0006545	glycine biosynthetic process	P	1e-07	1e-08	19	317	4342	392381	OVER
GO:0039686	bidirectional double-stranded viral DNA replication	P	1.1e-07	1.1e-08	14	160	4347	392538	OVER
GO:0006457	protein folding	P	1.2e-07	1.3e-08	108	5336	4253	387362	OVER
GO:0043207	response to external biotic stimulus	P	1.3e-07	1.4e-08	66	2711	4295	389987	OVER
GO:0051707	response to other organism	P	1.3e-07	1.4e-08	66	2711	4295	389987	OVER
GO:0006006	glucose metabolic process	P	1.3e-07	1.4e-08	82	3669	4279	389029	OVER
GO:0015979	photosynthesis	P	1.4e-07	1.5e-08	18	290	4343	392408	OVER
GO:0006189	'de novo' IMP biosynthetic process	P	1.4e-07	1.5e-08	40	1268	4321	391430	OVER
GO:0009132	nucleoside diphosphate metabolic process	P	2.2e-07	2.4e-08	81	3670	4280	389028	OVER
GO:0019464	glycine decarboxylation via glycine cleavage system	P	2.3e-07	2.5e-08	21	411	4340	392287	OVER
GO:0000413	protein peptidyl-prolyl isomerization	P	2.5e-07	2.7e-08	35	1041	4326	391657	OVER
GO:0018208	peptidyl-proline modification	P	2.5e-07	2.7e-08	35	1041	4326	391657	OVER
GO:0010629	negative regulation of gene expression	P	2.6e-07	2.8e-08	237	14627	4124	378071	OVER
GO:1990169	stress response to copper ion	P	2.6e-07	2.9e-08	27	666	4334	392032	OVER
GO:0019079	viral genome replication	P	2.9e-07	3.2e-08	14	175	4347	392523	OVER
GO:0044034	multi-organism biosynthetic process	P	2.9e-07	3.2e-08	14	175	4347	392523	OVER
GO:0039693	viral DNA genome replication	P	2.9e-07	3.2e-08	14	175	4347	392523	OVER
GO:0044033	multi-organism metabolic process	P	3.1e-07	3.4e-08	14	176	4347	392522	OVER
GO:0072524	pyridine-containing compound metabolic process	P	3.1e-07	3.4e-08	123	6473	4238	386225	OVER
GO:0001906	cell killing	P	4.5e-07	5e-08	28	731	4333	391967	OVER
GO:2000113	negative regulation of cellular macromolecule biosynthetic process	P	4.5e-07	5.1e-08	237	14763	4124	377935	OVER
GO:0010558	negative regulation of macromolecule biosynthetic process	P	4.5e-07	5.1e-08	237	14765	4124	377933	OVER
GO:0006952	defense response	P	4.9e-07	5.6e-08	48	1769	4313	390929	OVER
GO:0009099	valine biosynthetic process	P	5.6e-07	6.4e-08	34	1030	4327	391668	OVER
GO:0019343	cysteine biosynthetic process via cystathionine	P	6.6e-07	7.6e-08	11	105	4350	392593	OVER
GO:0009092	homoserine metabolic process	P	6.8e-07	7.8e-08	26	656	4335	392042	OVER
GO:0043610	regulation of carbohydrate utilization	P	7.1e-07	8.2e-08	14	190	4347	392508	OVER
GO:0045974	regulation of translation	ncRNA-mediated	P	7.1e-07	8.2e-08	9	61	4352	392637	OVER
GO:0045975	positive regulation of translation	ncRNA-mediated	P	7.1e-07	8.2e-08	9	61	4352	392637	OVER
GO:0040033	negative regulation of translation	ncRNA-mediated	P	7.1e-07	8.2e-08	9	61	4352	392637	OVER
GO:1990267	response to transition metal nanoparticle	P	7.3e-07	8.5e-08	81	3762	4280	388936	OVER
GO:0044660	cytolysis by virus via pore formation in host cell membrane	P	7.5e-07	8.8e-08	8	43	4353	392655	OVER
GO:0015694	mercury ion transport	P	1e-06	1.2e-07	5	7	4356	392691	OVER
GO:0065003	macromolecular complex assembly	P	1.2e-06	1.4e-07	165	9633	4196	383065	OVER
GO:0006531	aspartate metabolic process	P	1.2e-06	1.4e-07	30	868	4331	391830	OVER
GO:0060003	copper ion export	P	1.3e-06	1.5e-07	20	419	4341	392279	OVER
GO:0031327	negative regulation of cellular biosynthetic process	P	1.3e-06	1.5e-07	237	14986	4124	377712	OVER
GO:0051129	negative regulation of cellular component organization	P	1.3e-06	1.5e-07	47	1757	4314	390941	OVER
GO:0006402	mRNA catabolic process	P	1.4e-06	1.7e-07	32	974	4329	391724	OVER
GO:0009607	response to biotic stimulus	P	1.4e-06	1.7e-07	66	2884	4295	389814	OVER
GO:1901698	response to nitrogen compound	P	1.6e-06	1.9e-07	64	2792	4297	389906	OVER
GO:1902582	single-organism intracellular transport	P	1.7e-06	2e-07	51	2015	4310	390683	OVER
GO:0009253	peptidoglycan catabolic process	P	1.7e-06	2e-07	38	1296	4323	391402	OVER
GO:0002943	tRNA dihydrouridine synthesis	P	1.7e-06	2.1e-07	17	311	4344	392387	OVER
GO:0009084	glutamine family amino acid biosynthetic process	P	2.2e-06	2.8e-07	62	2685	4299	390013	OVER
GO:0019682	glyceraldehyde-3-phosphate metabolic process	P	2.3e-06	2.8e-07	56	2321	4305	390377	OVER
GO:0051172	negative regulation of nitrogen compound metabolic process	P	2.7e-06	3.5e-07	241	15433	4120	377265	OVER
GO:0006470	protein dephosphorylation	P	2.8e-06	3.5e-07	32	1008	4329	391690	OVER
GO:0072528	pyrimidine-containing compound biosynthetic process	P	3.1e-06	3.9e-07	79	3809	4282	388889	OVER
GO:0001682	tRNA 5'-leader removal	P	3.4e-06	4.4e-07	10	100	4351	392598	OVER
GO:0046907	intracellular transport	P	3.8e-06	4.8e-07	51	2055	4310	390643	OVER
GO:0016043	cellular component organization	P	3.9e-06	5e-07	539	39221	3822	353477	OVER
GO:0090150	establishment of protein localization to membrane	P	3.9e-06	5e-07	34	1131	4327	391567	OVER
GO:0009597	detection of virus	P	4.4e-06	5.6e-07	10	103	4351	392595	OVER
GO:0009719	response to endogenous stimulus	P	4.4e-06	5.7e-07	58	2516	4303	390182	OVER
GO:0015679	plasma membrane copper ion transport	P	5e-06	6.4e-07	12	162	4349	392536	OVER
GO:0006241	CTP biosynthetic process	P	5e-06	6.5e-07	19	420	4342	392278	OVER
GO:0009209	pyrimidine ribonucleoside triphosphate biosynthetic process	P	5e-06	6.5e-07	19	420	4342	392278	OVER
GO:0046036	CTP metabolic process	P	5e-06	6.5e-07	19	420	4342	392278	OVER
GO:0032784	regulation of DNA-templated transcription	elongation	P	5.1e-06	6.7e-07	19	421	4342	392277	OVER
GO:0006027	glycosaminoglycan catabolic process	P	5.9e-06	7.8e-07	38	1355	4323	391343	OVER
GO:0001123	transcription initiation from bacterial-type RNA polymerase promoter	P	1.1e-05	1.5e-06	18	402	4343	392296	OVER
GO:0006400	tRNA modification	P	1.2e-05	1.6e-06	90	4674	4271	388024	OVER
GO:0022904	respiratory electron transport chain	P	1.2e-05	1.7e-06	82	4146	4279	388552	OVER
GO:0019685	photosynthesis	dark reaction	P	1.3e-05	1.8e-06	9	91	4352	392607	OVER
GO:0019253	reductive pentose-phosphate cycle	P	1.3e-05	1.8e-06	9	91	4352	392607	OVER
GO:0071280	cellular response to copper ion	P	1.5e-05	2e-06	15	290	4346	392408	OVER
GO:0071292	cellular response to silver ion	P	1.5e-05	2e-06	15	290	4346	392408	OVER
GO:0046086	adenosine biosynthetic process	P	1.5e-05	2e-06	8	68	4353	392630	OVER
GO:0006188	IMP biosynthetic process	P	1.6e-05	2.2e-06	40	1537	4321	391161	OVER
GO:0009890	negative regulation of biosynthetic process	P	1.7e-05	2.3e-06	237	15555	4124	377143	OVER
GO:0019637	organophosphate metabolic process	P	1.7e-05	2.4e-06	436	31348	3925	361350	OVER
GO:0006020	inositol metabolic process	P	2.1e-05	2.9e-06	11	156	4350	392542	OVER
GO:0006206	pyrimidine nucleobase metabolic process	P	2.2e-05	3.1e-06	60	2779	4301	389919	OVER
GO:0032259	methylation	P	2.7e-05	3.9e-06	129	7525	4232	385173	OVER
GO:0048518	positive regulation of biological process	P	2.8e-05	4e-06	272	18398	4089	374300	OVER
GO:0001510	RNA methylation	P	2.9e-05	4.1e-06	79	4057	4282	388641	OVER
GO:0098662	inorganic cation transmembrane transport	P	2.9e-05	4.2e-06	148	8927	4213	383771	OVER
GO:0016310	phosphorylation	P	3e-05	4.4e-06	310	21422	4051	371276	OVER
GO:0097501	stress response to metal ion	P	3.2e-05	4.6e-06	27	876	4334	391822	OVER
GO:0051276	chromosome organization	P	3.5e-05	5.1e-06	76	3880	4285	388818	OVER
GO:0009581	detection of external stimulus	P	3.9e-05	5.7e-06	23	682	4338	392016	OVER
GO:0009582	detection of abiotic stimulus	P	3.9e-05	5.7e-06	23	682	4338	392016	OVER
GO:0019676	ammonia assimilation cycle	P	4e-05	5.8e-06	12	203	4349	392495	OVER
GO:0019068	virion assembly	P	4.4e-05	6.5e-06	17	406	4344	392292	OVER
GO:0009071	serine family amino acid catabolic process	P	4.6e-05	6.8e-06	30	1058	4331	391640	OVER
GO:0006026	aminoglycan catabolic process	P	4.6e-05	6.9e-06	38	1506	4323	391192	OVER
GO:0045900	negative regulation of translational elongation	P	5e-05	7.4e-06	17	410	4344	392288	OVER
GO:0009758	carbohydrate utilization	P	5.1e-05	7.7e-06	14	285	4347	392413	OVER
GO:0045912	negative regulation of carbohydrate metabolic process	P	5.1e-05	7.7e-06	14	285	4347	392413	OVER
GO:0015074	DNA integration	P	7.8e-05	1.2e-05	67	3377	4294	389321	OVER
GO:0009208	pyrimidine ribonucleoside triphosphate metabolic process	P	0.0001	1.6e-05	19	529	4342	392169	OVER
GO:0009294	DNA mediated transformation	P	0.0001	1.6e-05	21	628	4340	392070	OVER
GO:0009292	genetic transfer	P	0.0001	1.6e-05	21	628	4340	392070	OVER
GO:0010605	negative regulation of macromolecule metabolic process	P	0.0001	1.6e-05	241	16312	4120	376386	OVER
GO:0032298	positive regulation of DNA-dependent DNA replication initiation	P	0.00011	1.7e-05	10	155	4351	392543	OVER
GO:0006265	DNA topological change	P	0.00012	1.9e-05	23	737	4338	391961	OVER
GO:1901605	alpha-amino acid metabolic process	P	0.00013	2.1e-05	328	23282	4033	369416	OVER
GO:0006573	valine metabolic process	P	0.00015	2.4e-05	34	1354	4327	391344	OVER
GO:0045333	cellular respiration	P	0.00015	2.4e-05	176	11363	4185	381335	OVER
GO:0006109	regulation of carbohydrate metabolic process	P	0.00015	2.4e-05	29	1059	4332	391639	OVER
GO:0060537	muscle tissue development	P	0.00016	2.6e-05	8	99	4353	392599	OVER
GO:0014706	striated muscle tissue development	P	0.00016	2.6e-05	8	99	4353	392599	OVER
GO:0048738	cardiac muscle tissue development	P	0.00016	2.6e-05	8	99	4353	392599	OVER
GO:0051983	regulation of chromosome segregation	P	0.00017	2.8e-05	8	100	4353	392598	OVER
GO:0051641	cellular localization	P	0.00018	2.9e-05	98	5606	4263	387092	OVER
GO:0052509	positive regulation by symbiont of host defense response	P	0.00018	3e-05	8	101	4353	392597	OVER
GO:0052510	positive regulation by organism of defense response of other organism involved in symbiotic interaction	P	0.00018	3e-05	8	101	4353	392597	OVER
GO:0044416	induction by symbiont of host defense response	P	0.00018	3e-05	8	101	4353	392597	OVER
GO:0052251	induction by organism of defense response of other organism involved in symbiotic interaction	P	0.00018	3e-05	8	101	4353	392597	OVER
GO:0001121	transcription from bacterial-type RNA polymerase promoter	P	0.0002	3.3e-05	18	511	4343	392187	OVER
GO:0015721	bile acid and bile salt transport	P	0.00023	3.8e-05	13	289	4348	392409	OVER
GO:0034229	ethanolamine transport	P	0.00023	3.8e-05	7	76	4354	392622	OVER
GO:0035999	tetrahydrofolate interconversion	P	0.00023	3.9e-05	20	618	4341	392080	OVER
GO:1901606	alpha-amino acid catabolic process	P	0.00024	4e-05	110	6546	4251	386152	OVER
GO:0032508	DNA duplex unwinding	P	0.00024	4.1e-05	44	2000	4317	390698	OVER
GO:0032392	DNA geometric change	P	0.00024	4.1e-05	44	2000	4317	390698	OVER
GO:0019427	acetyl-CoA biosynthetic process from acetate	P	0.00025	4.3e-05	12	251	4349	392447	OVER
GO:0006536	glutamate metabolic process	P	0.00026	4.4e-05	49	2331	4312	390367	OVER
GO:0006549	isoleucine metabolic process	P	0.00026	4.4e-05	35	1449	4326	391249	OVER
GO:0009097	isoleucine biosynthetic process	P	0.00026	4.4e-05	35	1449	4326	391249	OVER
GO:0019279	L-methionine biosynthetic process from L-homoserine via cystathionine	P	0.00027	4.6e-05	11	213	4350	392485	OVER
GO:0009892	negative regulation of metabolic process	P	0.00027	4.6e-05	255	17690	4106	375008	OVER
GO:0006515	misfolded or incompletely synthesized protein catabolic process	P	0.00027	4.7e-05	24	839	4337	391859	OVER
GO:0006098	pentose-phosphate shunt	P	0.00028	4.8e-05	32	1285	4329	391413	OVER
GO:0048522	positive regulation of cellular process	P	0.00028	4.9e-05	235	16151	4126	376547	OVER
GO:0006115	ethanol biosynthetic process	P	0.00029	4.9e-05	14	340	4347	392358	OVER
GO:0031324	negative regulation of cellular metabolic process	P	0.0003	5.1e-05	241	16600	4120	376098	OVER
GO:0006824	cobalt ion transport	P	0.00032	5.6e-05	19	584	4342	392114	OVER
GO:0070389	chaperone cofactor-dependent protein refolding	P	0.00033	5.8e-05	6	55	4355	392643	OVER
GO:0035444	nickel cation transmembrane transport	P	0.00034	6e-05	19	587	4342	392111	OVER
GO:0015980	energy derivation by oxidation of organic compounds	P	0.00039	7e-05	196	13161	4165	379537	OVER
GO:0015771	trehalose transport	P	0.00041	7.4e-05	14	354	4347	392344	OVER
GO:0007507	heart development	P	0.00042	7.5e-05	8	116	4353	392582	OVER
GO:0040011	locomotion	P	0.00046	8.3e-05	177	11741	4184	380957	OVER
GO:0072359	circulatory system development	P	0.00046	8.4e-05	8	118	4353	392580	OVER
GO:0072358	cardiovascular system development	P	0.00046	8.4e-05	8	118	4353	392580	OVER
GO:0030163	protein catabolic process	P	0.00048	8.8e-05	44	2068	4317	390630	OVER
GO:0030420	establishment of competence for transformation	P	0.00055	0.0001	12	276	4349	392422	OVER
GO:0090034	regulation of chaperone-mediated protein complex assembly	P	0.00057	0.00011	13	321	4348	392377	OVER
GO:0071840	cellular component organization or biogenesis	P	0.0006	0.00011	577	44469	3784	348229	OVER
GO:0009090	homoserine biosynthetic process	P	0.00081	0.00015	15	429	4346	392269	OVER
GO:0006354	DNA-templated transcription	elongation	P	0.0009	0.00017	19	639	4342	392059	OVER
GO:0071941	nitrogen cycle metabolic process	P	0.0009	0.00017	64	3472	4297	389226	OVER
GO:0098754	detoxification	P	0.00097	0.00019	34	1507	4327	391191	OVER
GO:0036166	phenotypic switching	P	0.00098	0.00019	7	100	4354	392598	OVER
GO:1900239	regulation of phenotypic switching	P	0.00098	0.00019	7	100	4354	392598	OVER
GO:0006207	'de novo' pyrimidine nucleobase biosynthetic process	P	0.0011	0.00021	24	920	4337	391778	OVER
GO:0034620	cellular response to unfolded protein	P	0.0012	0.00023	6	72	4355	392626	OVER
GO:0042844	glycol metabolic process	P	0.0013	0.00025	17	553	4344	392145	OVER
GO:0072657	protein localization to membrane	P	0.0015	0.0003	37	1715	4324	390983	OVER
GO:1902580	single-organism cellular localization	P	0.0015	0.0003	37	1717	4324	390981	OVER
GO:0042775	mitochondrial ATP synthesis coupled electron transport	P	0.0016	0.00032	12	314	4349	392384	OVER
GO:0051606	detection of stimulus	P	0.0016	0.00032	23	891	4338	391807	OVER
GO:0051143	propanediol metabolic process	P	0.0016	0.00033	16	513	4345	392185	OVER
GO:0042846	glycol catabolic process	P	0.0016	0.00033	16	513	4345	392185	OVER
GO:0034313	diol catabolic process	P	0.0016	0.00033	16	513	4345	392185	OVER
GO:0090503	RNA phosphodiester bond hydrolysis	exonucleolytic	P	0.0018	0.00036	22	833	4339	391865	OVER
GO:0006298	mismatch repair	P	0.0018	0.00036	26	1070	4335	391628	OVER
GO:0034654	nucleobase-containing compound biosynthetic process	P	0.0018	0.00036	698	55292	3663	337406	OVER
GO:0061077	chaperone-mediated protein folding	P	0.0018	0.00036	48	2481	4313	390217	OVER
GO:0050787	detoxification of mercury ion	P	0.0018	0.00037	7	112	4354	392586	OVER
GO:0006733	oxidoreduction coenzyme metabolic process	P	0.0018	0.00037	114	7257	4247	385441	OVER
GO:0046085	adenosine metabolic process	P	0.0018	0.00038	8	149	4353	392549	OVER
GO:0072340	cellular lactam catabolic process	P	0.0021	0.00044	3	11	4358	392687	OVER
GO:0072338	cellular lactam metabolic process	P	0.0021	0.00044	3	11	4358	392687	OVER
GO:0030653	beta-lactam antibiotic metabolic process	P	0.0021	0.00044	3	11	4358	392687	OVER
GO:0030655	beta-lactam antibiotic catabolic process	P	0.0021	0.00044	3	11	4358	392687	OVER
GO:0015675	nickel cation transport	P	0.0024	0.0005	19	699	4342	391999	OVER
GO:0051649	establishment of localization in cell	P	0.0027	0.00058	63	3584	4298	389114	OVER
GO:0009697	salicylic acid biosynthetic process	P	0.003	0.00065	4	32	4357	392666	OVER
GO:0009696	salicylic acid metabolic process	P	0.003	0.00065	4	32	4357	392666	OVER
GO:0019752	carboxylic acid metabolic process	P	0.003	0.00065	716	57151	3645	335547	OVER
GO:0015673	silver ion transport	P	0.003	0.00066	6	89	4355	392609	OVER
GO:0045990	carbon catabolite regulation of transcription	P	0.0031	0.00069	12	344	4349	392354	OVER
GO:0006081	cellular aldehyde metabolic process	P	0.0032	0.0007	100	6316	4261	386382	OVER
GO:0022417	protein maturation by protein folding	P	0.0035	0.00077	9	209	4352	392489	OVER
GO:0065008	regulation of biological quality	P	0.0036	0.00079	284	20910	4077	371788	OVER
GO:0030490	maturation of SSU-rRNA	P	0.0036	0.0008	9	210	4352	392488	OVER
GO:0000746	conjugation	P	0.0036	0.0008	10	255	4351	392443	OVER
GO:0045733	acetate catabolic process	P	0.0041	0.00092	12	356	4349	392342	OVER
GO:0008033	tRNA processing	P	0.0041	0.00092	100	6374	4261	386324	OVER
GO:2000105	positive regulation of DNA-dependent DNA replication	P	0.0042	0.00095	10	261	4351	392437	OVER
GO:0018345	protein palmitoylation	P	0.0043	0.00097	7	133	4354	392565	OVER
GO:0007049	cell cycle	P	0.0045	0.001	114	7465	4247	385233	OVER
GO:0046487	glyoxylate metabolic process	P	0.0046	0.001	33	1577	4328	391121	OVER
GO:0060359	response to ammonium ion	P	0.0047	0.0011	6	98	4355	392600	OVER
GO:0075139	response to host iron concentration	P	0.0047	0.0011	4	37	4357	392661	OVER
GO:0044002	acquisition of nutrients from host	P	0.0047	0.0011	4	37	4357	392661	OVER
GO:0051816	acquisition of nutrients from other organism during symbiotic interaction	P	0.0047	0.0011	4	37	4357	392661	OVER
GO:0033216	ferric iron import	P	0.0047	0.0011	4	37	4357	392661	OVER
GO:0052099	acquisition by symbiont of nutrients from host via siderophores	P	0.0047	0.0011	4	37	4357	392661	OVER
GO:0071616	acyl-CoA biosynthetic process	P	0.0053	0.0012	22	908	4339	391790	OVER
GO:0035384	thioester biosynthetic process	P	0.0053	0.0012	22	908	4339	391790	OVER
GO:0006177	GMP biosynthetic process	P	0.0053	0.0012	12	369	4349	392329	OVER
GO:0006085	acetyl-CoA biosynthetic process	P	0.0054	0.0012	16	585	4345	392113	OVER
GO:0009148	pyrimidine nucleoside triphosphate biosynthetic process	P	0.0055	0.0013	19	748	4342	391950	OVER
GO:0046689	response to mercury ion	P	0.0057	0.0013	11	322	4350	392376	OVER
GO:0071266	'de novo' L-methionine biosynthetic process	P	0.0058	0.0014	11	323	4350	392375	OVER
GO:0048589	developmental growth	P	0.0061	0.0014	6	104	4355	392594	OVER
GO:0019632	shikimate metabolic process	P	0.0062	0.0015	9	230	4352	392468	OVER
GO:0006431	methionyl-tRNA aminoacylation	P	0.0063	0.0015	6	105	4355	392593	OVER
GO:0051054	positive regulation of DNA metabolic process	P	0.0072	0.0017	10	283	4351	392415	OVER
GO:0045740	positive regulation of DNA replication	P	0.0072	0.0017	10	283	4351	392415	OVER
GO:0019271	aerobactin transport	P	0.0079	0.0019	4	44	4357	392654	OVER
GO:0009888	tissue development	P	0.0082	0.002	8	195	4353	392503	OVER
GO:1903711	spermidine transmembrane transport	P	0.0089	0.0022	10	293	4351	392405	OVER
GO:0052255	modulation by organism of defense response of other organism involved in symbiotic interaction	P	0.0092	0.0022	8	199	4353	392499	OVER
GO:0052031	modulation by symbiont of host defense response	P	0.0092	0.0022	8	199	4353	392499	OVER
GO:0034311	diol metabolic process	P	0.0098	0.0024	17	669	4344	392029	OVER
GO:0070207	protein homotrimerization	P	0.01	0.0025	7	158	4354	392540	OVER
GO:0070206	protein trimerization	P	0.01	0.0025	7	158	4354	392540	OVER
GO:0015848	spermidine transport	P	0.01	0.0025	10	299	4351	392399	OVER
GO:0019413	acetate biosynthetic process	P	0.011	0.0027	12	407	4349	392291	OVER
GO:0051156	glucose 6-phosphate metabolic process	P	0.011	0.0028	32	1627	4329	391071	OVER
GO:0009070	serine family amino acid biosynthetic process	P	0.012	0.0029	47	2665	4314	390033	OVER
GO:0009063	cellular amino acid catabolic process	P	0.012	0.0029	110	7378	4251	385320	OVER
GO:0031670	cellular response to nutrient	P	0.012	0.003	12	413	4349	392285	OVER
GO:0007584	response to nutrient	P	0.012	0.003	12	413	4349	392285	OVER
GO:0006120	mitochondrial electron transport	NADH to ubiquinone	P	0.012	0.0031	8	210	4353	392488	OVER
GO:0015977	carbon fixation	P	0.012	0.0032	9	259	4352	392439	OVER
GO:0080134	regulation of response to stress	P	0.013	0.0032	30	1519	4331	391179	OVER
GO:0098660	inorganic ion transmembrane transport	P	0.013	0.0033	152	10733	4209	381965	OVER
GO:0071770	DIM/DIP cell wall layer assembly	P	0.014	0.0035	3	25	4358	392673	OVER
GO:0009088	threonine biosynthetic process	P	0.014	0.0036	16	639	4345	392059	OVER
GO:0097533	cellular stress response to acid chemical	P	0.014	0.0037	13	481	4348	392217	OVER
GO:0097532	stress response to acid chemical	P	0.014	0.0037	13	481	4348	392217	OVER
GO:0051301	cell division	P	0.015	0.0039	119	8139	4242	384559	OVER
GO:0006986	response to unfolded protein	P	0.015	0.0039	8	219	4353	392479	OVER
GO:0071766	Actinobacterium-type cell wall biogenesis	P	0.017	0.0045	9	274	4352	392424	OVER
GO:0051131	chaperone-mediated protein complex assembly	P	0.017	0.0045	13	492	4348	392206	OVER
GO:0006842	tricarboxylic acid transport	P	0.017	0.0046	4	57	4357	392641	OVER
GO:0031349	positive regulation of defense response	P	0.018	0.0047	8	226	4353	392472	OVER
GO:0051603	proteolysis involved in cellular protein catabolic process	P	0.018	0.0048	24	1162	4337	391536	OVER
GO:0044257	cellular protein catabolic process	P	0.018	0.0048	24	1162	4337	391536	OVER
GO:0046336	ethanolamine catabolic process	P	0.019	0.0051	28	1425	4333	391273	OVER
GO:0006312	mitotic recombination	P	0.019	0.0052	3	29	4358	392669	OVER
GO:0045003	double-strand break repair via synthesis-dependent strand annealing	P	0.019	0.0052	3	29	4358	392669	OVER
GO:0000730	DNA recombinase assembly	P	0.019	0.0052	3	29	4358	392669	OVER
GO:0015976	carbon utilization	P	0.02	0.0053	21	974	4340	391724	OVER
GO:0042148	strand invasion	P	0.021	0.0056	3	30	4358	392668	OVER
GO:0022900	electron transport chain	P	0.022	0.006	82	5395	4279	387303	OVER
GO:0016071	mRNA metabolic process	P	0.023	0.0063	33	1782	4328	390916	OVER
GO:1901701	cellular response to oxygen-containing compound	P	0.024	0.0065	50	2994	4311	389704	OVER
GO:0009062	fatty acid catabolic process	P	0.024	0.0067	35	1945	4326	390753	OVER
GO:0005981	regulation of glycogen catabolic process	P	0.024	0.0067	5	102	4356	392596	OVER
GO:0045819	positive regulation of glycogen catabolic process	P	0.024	0.0067	5	102	4356	392596	OVER
GO:0070875	positive regulation of glycogen metabolic process	P	0.024	0.0067	5	102	4356	392596	OVER
GO:0070873	regulation of glycogen metabolic process	P	0.024	0.0067	5	102	4356	392596	OVER
GO:0010907	positive regulation of glucose metabolic process	P	0.024	0.0067	5	102	4356	392596	OVER
GO:0010906	regulation of glucose metabolic process	P	0.024	0.0067	5	102	4356	392596	OVER
GO:0010038	response to metal ion	P	0.025	0.0071	81	5351	4280	387347	OVER
GO:0010212	response to ionizing radiation	P	0.025	0.0071	27	1400	4334	391298	OVER
GO:0051353	positive regulation of oxidoreductase activity	P	0.026	0.0072	14	563	4347	392135	OVER
GO:1901135	carbohydrate derivative metabolic process	P	0.026	0.0072	531	42714	3830	349984	OVER
GO:0090305	nucleic acid phosphodiester bond hydrolysis	P	0.026	0.0074	116	8091	4245	384607	OVER
GO:0031331	positive regulation of cellular catabolic process	P	0.028	0.0078	5	106	4356	392592	OVER
GO:0006497	protein lipidation	P	0.028	0.008	7	198	4354	392500	OVER
GO:1901161	primary amino compound catabolic process	P	0.028	0.008	28	1457	4333	391241	OVER
GO:0015992	proton transport	P	0.028	0.0081	98	6687	4263	386011	OVER
GO:0006818	hydrogen transport	P	0.028	0.0081	98	6687	4263	386011	OVER
GO:0006580	ethanolamine metabolic process	P	0.029	0.0084	28	1470	4333	391228	OVER
GO:0043436	oxoacid metabolic process	P	0.031	0.009	722	59351	3639	333347	OVER
GO:0042759	long-chain fatty acid biosynthetic process	P	0.032	0.0091	6	155	4355	392543	OVER
GO:1901160	primary amino compound metabolic process	P	0.034	0.0098	28	1509	4333	391189	OVER
GO:0006542	glutamine biosynthetic process	P	0.035	0.01	6	159	4355	392539	OVER
GO:0019854	L-ascorbic acid catabolic process	P	0.035	0.01	10	370	4351	392328	OVER
GO:0050789	regulation of biological process	P	0.038	0.011	819	67962	3542	324736	OVER
GO:0071822	protein complex subunit organization	P	0.04	0.012	147	10731	4214	381967	OVER
GO:0006082	organic acid metabolic process	P	0.041	0.012	722	59603	3639	333095	OVER
GO:0046916	cellular transition metal ion homeostasis	P	0.043	0.013	39	2323	4322	390375	OVER
GO:0046037	GMP metabolic process	P	0.045	0.013	12	478	4349	392220	OVER

## Sheet: Ecoli_u
GO Term	Name	Type	FDR	Single test p-Value	# in test group	# in reference group	# non annot test	# non annot reference	Over/Under
GO:0044699	single-organism process	P	2.9e-101	1.9e-103	2163	257771	2198	134927	UNDER
GO:0051179	localization	P	3.7e-64	4.3e-66	547	89591	3814	303107	UNDER
GO:0071705	nitrogen compound transport	P	1.6e-60	2.1e-62	56	25353	4305	367345	UNDER
GO:0006810	transport	P	2.3e-49	3.5e-51	523	81354	3838	311344	UNDER
GO:0051234	establishment of localization	P	3.9e-49	6e-51	531	82136	3830	310562	UNDER
GO:0044765	single-organism transport	P	5.9e-49	9.2e-51	453	73371	3908	319327	UNDER
GO:0044763	single-organism cellular process	P	8.7e-44	1.6e-45	1977	220274	2384	172424	UNDER
GO:0006865	amino acid transport	P	5e-43	9.3e-45	5	10836	4356	381862	UNDER
GO:1902578	single-organism localization	P	1.7e-41	3.3e-43	488	74258	3873	318440	UNDER
GO:0044710	single-organism metabolic process	P	6.5e-40	1.3e-41	1372	162752	2989	229946	UNDER
GO:0071702	organic substance transport	P	3e-38	6.7e-40	302	51849	4059	340849	UNDER
GO:0044262	cellular carbohydrate metabolic process	P	3.3e-31	8.4e-33	97	23644	4264	369054	UNDER
GO:0016051	carbohydrate biosynthetic process	P	2.7e-30	7.3e-32	38	14539	4323	378159	UNDER
GO:0005976	polysaccharide metabolic process	P	3e-30	8e-32	34	13862	4327	378836	UNDER
GO:0098656	anion transmembrane transport	P	4.9e-28	1.5e-29	21	10979	4340	381719	UNDER
GO:0006820	anion transport	P	7.7e-27	2.4e-28	104	23175	4257	369523	UNDER
GO:1903825	organic acid transmembrane transport	P	7.9e-27	2.5e-28	4	7051	4357	385647	UNDER
GO:0044264	cellular polysaccharide metabolic process	P	8.3e-27	2.6e-28	34	12938	4327	379760	UNDER
GO:0034637	cellular carbohydrate biosynthetic process	P	2.1e-26	6.7e-28	28	11840	4333	380858	UNDER
GO:0000271	polysaccharide biosynthetic process	P	3.9e-26	1.3e-27	28	11748	4333	380950	UNDER
GO:1905039	carboxylic acid transmembrane transport	P	9.9e-26	3.2e-27	4	6796	4357	385902	UNDER
GO:0033692	cellular polysaccharide biosynthetic process	P	3.6e-25	1.2e-26	28	11492	4333	381206	UNDER
GO:0051188	cofactor biosynthetic process	P	7.5e-25	2.6e-26	65	17142	4296	375556	UNDER
GO:0006928	movement of cell or subcellular component	P	1.3e-24	4.6e-26	18	9564	4343	383134	UNDER
GO:0015807	L-amino acid transport	P	1.4e-24	4.9e-26	3	6303	4358	386395	UNDER
GO:0042180	cellular ketone metabolic process	P	2.9e-24	1.1e-25	0	5227	4361	387471	UNDER
GO:0030030	cell projection organization	P	4.5e-22	1.7e-23	3	5725	4358	386973	UNDER
GO:0009311	oligosaccharide metabolic process	P	5.7e-21	2.3e-22	3	5497	4358	387201	UNDER
GO:0051674	localization of cell	P	1.9e-20	7.8e-22	18	8534	4343	384164	UNDER
GO:0048870	cell motility	P	1.9e-20	7.8e-22	18	8534	4343	384164	UNDER
GO:0006790	sulfur compound metabolic process	P	3.1e-20	1.3e-21	50	13581	4311	379117	UNDER
GO:0009061	anaerobic respiration	P	1.4e-19	6e-21	6	5925	4355	386773	UNDER
GO:0003333	amino acid transmembrane transport	P	5.3e-19	2.3e-20	4	5321	4357	387377	UNDER
GO:0006974	cellular response to DNA damage stimulus	P	2.9e-18	1.3e-19	175	28771	4186	363927	UNDER
GO:0015804	neutral amino acid transport	P	6.1e-18	2.8e-19	2	4572	4359	388126	UNDER
GO:0015711	organic anion transport	P	1.3e-17	5.9e-19	100	19413	4261	373285	UNDER
GO:0044711	single-organism biosynthetic process	P	1.3e-17	6e-19	586	72635	3775	320063	UNDER
GO:0033554	cellular response to stress	P	5.5e-17	2.6e-18	270	38998	4091	353700	UNDER
GO:0001539	cilium or flagellum-dependent cell motility	P	5.5e-17	2.6e-18	10	6163	4351	386535	UNDER
GO:0055085	transmembrane transport	P	6.3e-17	3e-18	342	46807	4019	345891	UNDER
GO:0051716	cellular response to stimulus	P	6.8e-17	3.3e-18	407	53687	3954	339011	UNDER
GO:0097588	archaeal or bacterial-type flagellum-dependent cell motility	P	7.8e-17	3.9e-18	10	6138	4351	386560	UNDER
GO:1903509	liposaccharide metabolic process	P	7.9e-17	3.9e-18	26	8919	4335	383779	UNDER
GO:0071973	bacterial-type flagellum-dependent cell motility	P	2.7e-16	1.4e-17	10	5961	4351	386737	UNDER
GO:0072348	sulfur compound transport	P	5.3e-16	2.8e-17	17	7187	4344	385511	UNDER
GO:0009312	oligosaccharide biosynthetic process	P	1.2e-15	6.6e-17	2	4037	4359	388661	UNDER
GO:0000302	response to reactive oxygen species	P	1.7e-15	9e-17	1	3721	4360	388977	UNDER
GO:0042886	amide transport	P	1.9e-15	1.1e-16	16	6851	4345	385847	UNDER
GO:0006979	response to oxidative stress	P	1.6e-14	9.3e-16	36	9745	4325	382953	UNDER
GO:0046434	organophosphate catabolic process	P	6.5e-14	3.8e-15	2	3662	4359	389036	UNDER
GO:0000101	sulfur amino acid transport	P	1.3e-13	7.7e-15	2	3579	4359	389119	UNDER
GO:0006811	ion transport	P	1.8e-13	1.1e-14	314	41813	4047	350885	UNDER
GO:0009108	coenzyme biosynthetic process	P	1.9e-13	1.2e-14	46	10804	4315	381894	UNDER
GO:0034599	cellular response to oxidative stress	P	2.8e-13	1.7e-14	1	3255	4360	389443	UNDER
GO:0019400	alditol metabolic process	P	3.7e-13	2.3e-14	2	3480	4359	389218	UNDER
GO:0015833	peptide transport	P	3.8e-13	2.4e-14	16	6235	4345	386463	UNDER
GO:0044781	bacterial-type flagellum organization	P	4.1e-13	2.6e-14	0	2892	4361	389806	UNDER
GO:0005975	carbohydrate metabolic process	P	5.5e-13	3.5e-14	317	41840	4044	350858	UNDER
GO:0008653	lipopolysaccharide metabolic process	P	6.2e-13	3.9e-14	25	7614	4336	385084	UNDER
GO:0006664	glycolipid metabolic process	P	8.8e-13	5.8e-14	0	2832	4361	389866	UNDER
GO:0030031	cell projection assembly	P	1.1e-12	7.5e-14	2	3402	4359	389296	UNDER
GO:0043094	cellular metabolic compound salvage	P	1.3e-12	8.5e-14	0	2800	4361	389898	UNDER
GO:0015849	organic acid transport	P	1.5e-12	9.8e-14	82	15188	4279	377510	UNDER
GO:0046467	membrane lipid biosynthetic process	P	2.5e-12	1.7e-13	0	2723	4361	389975	UNDER
GO:0009247	glycolipid biosynthetic process	P	2.5e-12	1.7e-13	0	2723	4361	389975	UNDER
GO:0046942	carboxylic acid transport	P	5.5e-12	3.9e-13	82	14941	4279	377757	UNDER
GO:0009103	lipopolysaccharide biosynthetic process	P	5.8e-12	4.1e-13	25	7314	4336	385384	UNDER
GO:0032879	regulation of localization	P	6.2e-12	4.4e-13	11	5046	4350	387652	UNDER
GO:0042181	ketone biosynthetic process	P	7.3e-12	5.3e-13	0	2619	4361	390079	UNDER
GO:0007155	cell adhesion	P	1.1e-11	8.3e-13	7	4259	4354	388439	UNDER
GO:1901663	quinone biosynthetic process	P	2.1e-11	1.6e-12	0	2502	4361	390196	UNDER
GO:1901661	quinone metabolic process	P	2.1e-11	1.6e-12	0	2503	4361	390195	UNDER
GO:0015698	inorganic anion transport	P	2.2e-11	1.7e-12	5	3752	4356	388946	UNDER
GO:0043711	pilus organization	P	3e-11	2.3e-12	0	2475	4361	390223	UNDER
GO:0006813	potassium ion transport	P	3.2e-11	2.4e-12	0	2486	4361	390212	UNDER
GO:0022610	biological adhesion	P	3.5e-11	2.7e-12	13	5186	4348	387512	UNDER
GO:0042592	homeostatic process	P	3.6e-11	2.8e-12	58	11609	4303	381089	UNDER
GO:0009268	response to pH	P	6.8e-11	5.4e-12	0	2426	4361	390272	UNDER
GO:0042364	water-soluble vitamin biosynthetic process	P	9.2e-11	7.4e-12	30	7675	4331	385023	UNDER
GO:0009110	vitamin biosynthetic process	P	9.2e-11	7.4e-12	30	7675	4331	385023	UNDER
GO:1901269	lipooligosaccharide metabolic process	P	1.4e-10	1.1e-11	0	2353	4361	390345	UNDER
GO:1901271	lipooligosaccharide biosynthetic process	P	1.4e-10	1.1e-11	0	2353	4361	390345	UNDER
GO:1902475	L-alpha-amino acid transmembrane transport	P	1.5e-10	1.2e-11	3	3143	4358	389555	UNDER
GO:0007154	cell communication	P	1.5e-10	1.2e-11	127	19667	4234	373031	UNDER
GO:0006767	water-soluble vitamin metabolic process	P	1.8e-10	1.5e-11	43	9388	4318	383310	UNDER
GO:0006595	polyamine metabolic process	P	2e-10	1.7e-11	3	3098	4358	389600	UNDER
GO:0006766	vitamin metabolic process	P	3.6e-10	3.1e-11	45	9540	4316	383158	UNDER
GO:0046493	lipid A metabolic process	P	3.8e-10	3.2e-11	0	2233	4361	390465	UNDER
GO:0009245	lipid A biosynthetic process	P	3.8e-10	3.2e-11	0	2233	4361	390465	UNDER
GO:0046486	glycerolipid metabolic process	P	3.9e-10	3.4e-11	0	2244	4361	390454	UNDER
GO:0090605	submerged biofilm formation	P	5.7e-10	4.9e-11	3	2980	4358	389718	UNDER
GO:0008610	lipid biosynthetic process	P	7.4e-10	6.3e-11	104	16659	4257	376039	UNDER
GO:0098657	import into cell	P	8e-10	6.8e-11	0	2159	4361	390539	UNDER
GO:0006650	glycerophospholipid metabolic process	P	1.2e-09	1.1e-10	0	2148	4361	390550	UNDER
GO:0090609	single-species submerged biofilm formation	P	1.4e-09	1.2e-10	1	2433	4360	390265	UNDER
GO:0022402	cell cycle process	P	1.5e-09	1.3e-10	12	4565	4349	388133	UNDER
GO:0042401	cellular biogenic amine biosynthetic process	P	1.6e-09	1.4e-10	2	2660	4359	390038	UNDER
GO:0009309	amine biosynthetic process	P	1.6e-09	1.4e-10	2	2660	4359	390038	UNDER
GO:0000278	mitotic cell cycle	P	1.6e-09	1.5e-10	0	2093	4361	390605	UNDER
GO:0044092	negative regulation of molecular function	P	1.8e-09	1.6e-10	13	4731	4348	387967	UNDER
GO:1903047	mitotic cell cycle process	P	2.5e-09	2.2e-10	0	2077	4361	390621	UNDER
GO:0042542	response to hydrogen peroxide	P	3.5e-09	3.2e-10	0	2041	4361	390657	UNDER
GO:1902410	mitotic cytokinetic process	P	3.7e-09	3.4e-10	0	2050	4361	390648	UNDER
GO:0000281	mitotic cytokinesis	P	3.7e-09	3.4e-10	0	2050	4361	390648	UNDER
GO:0090529	cell septum assembly	P	3.7e-09	3.4e-10	0	2050	4361	390648	UNDER
GO:0000917	barrier septum assembly	P	3.7e-09	3.4e-10	0	2050	4361	390648	UNDER
GO:0061640	cytoskeleton-dependent cytokinesis	P	3.7e-09	3.4e-10	0	2050	4361	390648	UNDER
GO:0034614	cellular response to reactive oxygen species	P	5.6e-09	5.2e-10	1	2285	4360	390413	UNDER
GO:0046185	aldehyde catabolic process	P	1.1e-08	1.1e-09	0	1948	4361	390750	UNDER
GO:0009065	glutamine family amino acid catabolic process	P	1.1e-08	1.1e-09	0	1949	4361	390749	UNDER
GO:0033014	tetrapyrrole biosynthetic process	P	1.4e-08	1.3e-09	6	3292	4355	389406	UNDER
GO:0071804	cellular potassium ion transport	P	1.5e-08	1.4e-09	0	1886	4361	390812	UNDER
GO:0071805	potassium ion transmembrane transport	P	1.5e-08	1.4e-09	0	1886	4361	390812	UNDER
GO:0044723	single-organism carbohydrate metabolic process	P	1.6e-08	1.5e-09	271	34159	4090	358539	UNDER
GO:0010447	response to acidic pH	P	2.1e-08	2e-09	0	1854	4361	390844	UNDER
GO:0006643	membrane lipid metabolic process	P	2.1e-08	2.1e-09	4	2838	4357	389860	UNDER
GO:0044780	bacterial-type flagellum assembly	P	2.2e-08	2.2e-09	0	1874	4361	390824	UNDER
GO:0032506	cytokinetic process	P	2.4e-08	2.4e-09	1	2158	4360	390540	UNDER
GO:0044275	cellular carbohydrate catabolic process	P	3e-08	3e-09	17	4982	4344	387716	UNDER
GO:0000910	cytokinesis	P	3.7e-08	3.7e-09	10	3842	4351	388856	UNDER
GO:0008645	hexose transport	P	5.6e-08	5.6e-09	9	3639	4352	389059	UNDER
GO:0015811	L-cystine transport	P	6.3e-08	6.4e-09	0	1757	4361	390941	UNDER
GO:0042330	taxis	P	6.3e-08	6.4e-09	5	2922	4356	389776	UNDER
GO:0006935	chemotaxis	P	6.3e-08	6.4e-09	5	2922	4356	389776	UNDER
GO:0006464	cellular protein modification process	P	8.8e-08	9e-09	116	17021	4245	375677	UNDER
GO:0036211	protein modification process	P	8.8e-08	9e-09	116	17021	4245	375677	UNDER
GO:0072529	pyrimidine-containing compound catabolic process	P	1e-07	1e-08	0	1747	4361	390951	UNDER
GO:0033013	tetrapyrrole metabolic process	P	1e-07	1.1e-08	9	3565	4352	389133	UNDER
GO:0046835	carbohydrate phosphorylation	P	1.1e-07	1.1e-08	2	2257	4359	390441	UNDER
GO:0006508	proteolysis	P	1.1e-07	1.1e-08	79	12714	4282	379984	UNDER
GO:0042594	response to starvation	P	1.1e-07	1.1e-08	13	4192	4348	388506	UNDER
GO:0044700	single organism signaling	P	1.3e-07	1.4e-08	79	12704	4282	379994	UNDER
GO:0023052	signaling	P	1.3e-07	1.4e-08	79	12704	4282	379994	UNDER
GO:0015802	basic amino acid transport	P	1.4e-07	1.5e-08	1	1993	4360	390705	UNDER
GO:0006473	protein acetylation	P	1.9e-07	2e-08	0	1662	4361	391036	UNDER
GO:0019405	alditol catabolic process	P	1.9e-07	2e-08	0	1664	4361	391034	UNDER
GO:0015755	fructose transport	P	1.9e-07	2e-08	0	1665	4361	391033	UNDER
GO:0042883	cysteine transport	P	2e-07	2.1e-08	2	2162	4359	390536	UNDER
GO:0045229	external encapsulating structure organization	P	2.8e-07	3e-08	55	9674	4306	383024	UNDER
GO:0044011	single-species biofilm formation on inanimate substrate	P	2.8e-07	3e-08	1	1913	4360	390785	UNDER
GO:0051703	intraspecies interaction between organisms	P	2.8e-07	3e-08	1	1913	4360	390785	UNDER
GO:0044038	cell wall macromolecule biosynthetic process	P	3.1e-07	3.4e-08	19	4976	4342	387722	UNDER
GO:0070589	cellular component macromolecule biosynthetic process	P	3.1e-07	3.4e-08	19	4976	4342	387722	UNDER
GO:0046113	nucleobase catabolic process	P	3.8e-07	4.3e-08	0	1589	4361	391109	UNDER
GO:0043649	dicarboxylic acid catabolic process	P	3.8e-07	4.3e-08	0	1590	4361	391108	UNDER
GO:0006743	ubiquinone metabolic process	P	3.9e-07	4.3e-08	0	1593	4361	391105	UNDER
GO:0006744	ubiquinone biosynthetic process	P	3.9e-07	4.3e-08	0	1593	4361	391105	UNDER
GO:0006071	glycerol metabolic process	P	4e-07	4.4e-08	2	2104	4359	390594	UNDER
GO:0042178	xenobiotic catabolic process	P	4.1e-07	4.6e-08	0	1607	4361	391091	UNDER
GO:0071555	cell wall organization	P	4.1e-07	4.6e-08	33	6847	4328	385851	UNDER
GO:1901615	organic hydroxy compound metabolic process	P	4.5e-07	5.1e-08	87	13345	4274	379353	UNDER
GO:0006772	thiamine metabolic process	P	5.4e-07	6.1e-08	0	1547	4361	391151	UNDER
GO:0042723	thiamine-containing compound metabolic process	P	5.4e-07	6.1e-08	0	1547	4361	391151	UNDER
GO:0044272	sulfur compound biosynthetic process	P	5.7e-07	6.5e-08	42	7930	4319	384768	UNDER
GO:0009252	peptidoglycan biosynthetic process	P	6.7e-07	7.7e-08	19	4843	4342	387855	UNDER
GO:0006024	glycosaminoglycan biosynthetic process	P	6.7e-07	7.7e-08	19	4843	4342	387855	UNDER
GO:0006023	aminoglycan biosynthetic process	P	6.7e-07	7.7e-08	19	4851	4342	387847	UNDER
GO:0007165	signal transduction	P	7.3e-07	8.5e-08	79	12336	4282	380362	UNDER
GO:0006779	porphyrin-containing compound biosynthetic process	P	7.4e-07	8.7e-08	4	2431	4357	390267	UNDER
GO:0042440	pigment metabolic process	P	7.5e-07	8.7e-08	4	2437	4357	390261	UNDER
GO:0006778	porphyrin-containing compound metabolic process	P	7.5e-07	8.8e-08	4	2446	4357	390252	UNDER
GO:0006527	arginine catabolic process	P	7.6e-07	9e-08	0	1516	4361	391182	UNDER
GO:0006812	cation transport	P	9.2e-07	1.1e-07	196	25073	4165	367625	UNDER
GO:0051186	cofactor metabolic process	P	9.7e-07	1.1e-07	194	24847	4167	367851	UNDER
GO:0006461	protein complex assembly	P	1.4e-06	1.7e-07	46	8283	4315	384415	UNDER
GO:0070271	protein complex biogenesis	P	1.4e-06	1.7e-07	46	8283	4315	384415	UNDER
GO:0071978	bacterial-type flagellum-dependent swarming motility	P	1.6e-06	1.9e-07	1	1741	4360	390957	UNDER
GO:0032445	fructose import	P	1.6e-06	2e-07	0	1459	4361	391239	UNDER
GO:0006596	polyamine biosynthetic process	P	1.6e-06	2e-07	2	1982	4359	390716	UNDER
GO:0046176	aldonic acid catabolic process	P	1.7e-06	2.1e-07	0	1469	4361	391229	UNDER
GO:0015809	arginine transport	P	1.7e-06	2.1e-07	0	1471	4361	391227	UNDER
GO:0055114	oxidation-reduction process	P	1.8e-06	2.2e-07	435	49187	3926	343511	UNDER
GO:0045454	cell redox homeostasis	P	1.9e-06	2.3e-07	3	2163	4358	390535	UNDER
GO:0042398	cellular modified amino acid biosynthetic process	P	1.9e-06	2.4e-07	11	3509	4350	389189	UNDER
GO:0017004	cytochrome complex assembly	P	2.1e-06	2.6e-07	1	1687	4360	391011	UNDER
GO:0006144	purine nucleobase metabolic process	P	2.1e-06	2.6e-07	1	1694	4360	391004	UNDER
GO:0046474	glycerophospholipid biosynthetic process	P	2.2e-06	2.8e-07	0	1414	4361	391284	UNDER
GO:0045017	glycerolipid biosynthetic process	P	2.2e-06	2.8e-07	0	1415	4361	391283	UNDER
GO:0043213	bacteriocin transport	P	2.3e-06	2.9e-07	0	1430	4361	391268	UNDER
GO:0009267	cellular response to starvation	P	2.4e-06	2.9e-07	13	3801	4348	388897	UNDER
GO:0006768	biotin metabolic process	P	2.5e-06	3.1e-07	0	1439	4361	391259	UNDER
GO:0051049	regulation of transport	P	2.7e-06	3.4e-07	5	2476	4356	390222	UNDER
GO:0046148	pigment biosynthetic process	P	2.8e-06	3.5e-07	4	2312	4357	390386	UNDER
GO:0009262	deoxyribonucleotide metabolic process	P	2.9e-06	3.7e-07	2	1885	4359	390813	UNDER
GO:0043086	negative regulation of catalytic activity	P	3.1e-06	4e-07	13	3773	4348	388925	UNDER
GO:0046364	monosaccharide biosynthetic process	P	3.4e-06	4.4e-07	3	2070	4358	390628	UNDER
GO:2000142	regulation of DNA-templated transcription	initiation	P	4.2e-06	5.4e-07	1	1623	4360	391075	UNDER
GO:0006577	amino-acid betaine metabolic process	P	4.6e-06	5.9e-07	0	1342	4361	391356	UNDER
GO:0043173	nucleotide salvage	P	4.6e-06	5.9e-07	0	1347	4361	391351	UNDER
GO:0072593	reactive oxygen species metabolic process	P	4.6e-06	6e-07	0	1351	4361	391347	UNDER
GO:0006284	base-excision repair	P	4.8e-06	6.2e-07	0	1360	4361	391338	UNDER
GO:0072523	purine-containing compound catabolic process	P	4.8e-06	6.2e-07	0	1361	4361	391337	UNDER
GO:0042546	cell wall biogenesis	P	4.9e-06	6.3e-07	28	5772	4333	386926	UNDER
GO:0006073	cellular glucan metabolic process	P	5.3e-06	6.9e-07	8	2908	4353	389790	UNDER
GO:0044042	glucan metabolic process	P	5.4e-06	7.1e-07	8	2926	4353	389772	UNDER
GO:0015931	nucleobase-containing compound transport	P	6.6e-06	8.6e-07	0	1308	4361	391390	UNDER
GO:0031365	N-terminal protein amino acid modification	P	6.6e-06	8.7e-07	0	1314	4361	391384	UNDER
GO:0010565	regulation of cellular ketone metabolic process	P	6.7e-06	8.9e-07	0	1322	4361	391376	UNDER
GO:0019216	regulation of lipid metabolic process	P	6.7e-06	8.9e-07	0	1322	4361	391376	UNDER
GO:0009102	biotin biosynthetic process	P	6.7e-06	8.9e-07	0	1324	4361	391374	UNDER
GO:0002376	immune system process	P	6.8e-06	9e-07	0	1327	4361	391371	UNDER
GO:0051336	regulation of hydrolase activity	P	7e-06	9.3e-07	4	2190	4357	390508	UNDER
GO:0070301	cellular response to hydrogen peroxide	P	7.2e-06	9.6e-07	0	1338	4361	391360	UNDER
GO:0006835	dicarboxylic acid transport	P	8.7e-06	1.2e-06	1	1566	4360	391132	UNDER
GO:0006814	sodium ion transport	P	9.1e-06	1.2e-06	6	2529	4355	390169	UNDER
GO:0051181	cofactor transport	P	9.2e-06	1.2e-06	3	1972	4358	390726	UNDER
GO:0009438	methylglyoxal metabolic process	P	9.4e-06	1.3e-06	0	1277	4361	391421	UNDER
GO:0019674	NAD metabolic process	P	9.6e-06	1.3e-06	0	1285	4361	391413	UNDER
GO:0009273	peptidoglycan-based cell wall biogenesis	P	9.7e-06	1.3e-06	28	5649	4333	387049	UNDER
GO:0009250	glucan biosynthetic process	P	1.2e-05	1.6e-06	2	1761	4359	390937	UNDER
GO:1901658	glycosyl compound catabolic process	P	1.4e-05	1.9e-06	0	1250	4361	391448	UNDER
GO:0006857	oligopeptide transport	P	1.4e-05	2e-06	16	4009	4345	388689	UNDER
GO:0009263	deoxyribonucleotide biosynthetic process	P	1.4e-05	2e-06	0	1262	4361	391436	UNDER
GO:0043174	nucleoside salvage	P	1.5e-05	2e-06	0	1266	4361	391432	UNDER
GO:0032502	developmental process	P	1.6e-05	2.1e-06	55	8889	4306	383809	UNDER
GO:0005984	disaccharide metabolic process	P	1.8e-05	2.4e-06	1	1502	4360	391196	UNDER
GO:0009297	pilus assembly	P	2e-05	2.7e-06	0	1218	4361	391480	UNDER
GO:0051189	prosthetic group metabolic process	P	2.2e-05	3e-06	2	1675	4359	391023	UNDER
GO:0051270	regulation of cellular component movement	P	2.3e-05	3.2e-06	6	2420	4355	390278	UNDER
GO:0046039	GTP metabolic process	P	2.3e-05	3.3e-06	2	1699	4359	390999	UNDER
GO:0009416	response to light stimulus	P	2.4e-05	3.3e-06	1	1446	4360	391252	UNDER
GO:0030162	regulation of proteolysis	P	2.4e-05	3.3e-06	1	1452	4360	391246	UNDER
GO:0043269	regulation of ion transport	P	2.5e-05	3.4e-06	1	1463	4360	391235	UNDER
GO:0048856	anatomical structure development	P	2.5e-05	3.5e-06	49	8087	4312	384611	UNDER
GO:0006826	iron ion transport	P	2.6e-05	3.6e-06	4	2061	4357	390637	UNDER
GO:0015851	nucleobase transport	P	2.8e-05	3.9e-06	0	1169	4361	391529	UNDER
GO:0044089	positive regulation of cellular component biogenesis	P	2.8e-05	3.9e-06	0	1177	4361	391521	UNDER
GO:0015801	aromatic amino acid transport	P	2.8e-05	4e-06	0	1178	4361	391520	UNDER
GO:0042182	ketone catabolic process	P	2.8e-05	4e-06	0	1179	4361	391519	UNDER
GO:0006059	hexitol metabolic process	P	2.9e-05	4.1e-06	0	1191	4361	391507	UNDER
GO:0009164	nucleoside catabolic process	P	2.9e-05	4.1e-06	0	1191	4361	391507	UNDER
GO:0009072	aromatic amino acid family metabolic process	P	2.9e-05	4.1e-06	10	3011	4351	389687	UNDER
GO:0033043	regulation of organelle organization	P	2.9e-05	4.2e-06	0	1197	4361	391501	UNDER
GO:0072337	modified amino acid transport	P	3e-05	4.3e-06	20	4411	4341	388287	UNDER
GO:0042724	thiamine-containing compound biosynthetic process	P	3e-05	4.3e-06	0	1201	4361	391497	UNDER
GO:0009228	thiamine biosynthetic process	P	3e-05	4.3e-06	0	1201	4361	391497	UNDER
GO:0055072	iron ion homeostasis	P	3e-05	4.3e-06	19	4275	4342	388423	UNDER
GO:0009410	response to xenobiotic stimulus	P	3.4e-05	4.9e-06	5	2213	4356	390485	UNDER
GO:0051130	positive regulation of cellular component organization	P	3.4e-05	5e-06	3	1842	4358	390856	UNDER
GO:0015803	branched-chain amino acid transport	P	3.9e-05	5.8e-06	0	1143	4361	391555	UNDER
GO:0015942	formate metabolic process	P	3.9e-05	5.8e-06	0	1144	4361	391554	UNDER
GO:0042940	D-amino acid transport	P	3.9e-05	5.8e-06	0	1146	4361	391552	UNDER
GO:0006094	gluconeogenesis	P	3.9e-05	5.8e-06	0	1146	4361	391552	UNDER
GO:0040012	regulation of locomotion	P	3.9e-05	5.8e-06	6	2331	4355	390367	UNDER
GO:0006063	uronic acid metabolic process	P	4e-05	6e-06	0	1155	4361	391543	UNDER
GO:0046401	lipopolysaccharide core region metabolic process	P	4.2e-05	6.2e-06	2	1611	4359	391087	UNDER
GO:0009244	lipopolysaccharide core region biosynthetic process	P	4.2e-05	6.2e-06	2	1611	4359	391087	UNDER
GO:0072329	monocarboxylic acid catabolic process	P	4.4e-05	6.5e-06	49	7971	4312	384727	UNDER
GO:1901361	organic cyclic compound catabolic process	P	5.6e-05	8.3e-06	80	11436	4281	381262	UNDER
GO:0051271	negative regulation of cellular component movement	P	5.6e-05	8.5e-06	0	1112	4361	391586	UNDER
GO:0098661	inorganic anion transmembrane transport	P	5.9e-05	8.9e-06	5	2124	4356	390574	UNDER
GO:0043101	purine-containing compound salvage	P	6e-05	9e-06	0	1128	4361	391570	UNDER
GO:0019520	aldonic acid metabolic process	P	6.3e-05	9.5e-06	3	1754	4358	390944	UNDER
GO:0015886	heme transport	P	6.3e-05	9.5e-06	3	1757	4358	390941	UNDER
GO:0009445	putrescine metabolic process	P	6.6e-05	9.9e-06	1	1348	4360	391350	UNDER
GO:0006313	transposition	DNA-mediated	P	6.8e-05	1e-05	43	7169	4318	385529	UNDER
GO:0048874	homeostasis of number of cells in a free-living population	P	8e-05	1.2e-05	0	1067	4361	391631	UNDER
GO:0015827	tryptophan transport	P	8e-05	1.2e-05	0	1071	4361	391627	UNDER
GO:0006474	N-terminal protein amino acid acetylation	P	8.2e-05	1.2e-05	0	1081	4361	391617	UNDER
GO:0048872	homeostasis of number of cells	P	8.2e-05	1.3e-05	0	1084	4361	391614	UNDER
GO:0046416	D-amino acid metabolic process	P	8.3e-05	1.3e-05	0	1085	4361	391613	UNDER
GO:0071466	cellular response to xenobiotic stimulus	P	8.3e-05	1.3e-05	5	2102	4356	390596	UNDER
GO:0006805	xenobiotic metabolic process	P	8.3e-05	1.3e-05	5	2102	4356	390596	UNDER
GO:0019359	nicotinamide nucleotide biosynthetic process	P	8.3e-05	1.3e-05	0	1087	4361	391611	UNDER
GO:0044767	single-organism developmental process	P	8.5e-05	1.3e-05	55	8541	4306	384157	UNDER
GO:0042168	heme metabolic process	P	8.6e-05	1.3e-05	3	1718	4358	390980	UNDER
GO:0042357	thiamine diphosphate metabolic process	P	8.8e-05	1.4e-05	0	1099	4361	391599	UNDER
GO:0009229	thiamine diphosphate biosynthetic process	P	8.8e-05	1.4e-05	0	1099	4361	391599	UNDER
GO:0015758	glucose transport	P	9.2e-05	1.4e-05	1	1313	4360	391385	UNDER
GO:0033037	polysaccharide localization	P	0.00011	1.8e-05	0	1036	4361	391662	UNDER
GO:0015774	polysaccharide transport	P	0.00011	1.8e-05	0	1036	4361	391662	UNDER
GO:0009236	cobalamin biosynthetic process	P	0.00011	1.8e-05	2	1511	4359	391187	UNDER
GO:0009991	response to extracellular stimulus	P	0.00011	1.8e-05	49	7780	4312	384918	UNDER
GO:0009233	menaquinone metabolic process	P	0.00012	1.8e-05	0	1044	4361	391654	UNDER
GO:0009234	menaquinone biosynthetic process	P	0.00012	1.8e-05	0	1044	4361	391654	UNDER
GO:1901292	nucleoside phosphate catabolic process	P	0.00012	1.8e-05	2	1515	4359	391183	UNDER
GO:0009437	carnitine metabolic process	P	0.00012	1.9e-05	0	1052	4361	391646	UNDER
GO:0006575	cellular modified amino acid metabolic process	P	0.00012	1.9e-05	31	5598	4330	387100	UNDER
GO:0006105	succinate metabolic process	P	0.00012	1.9e-05	0	1061	4361	391637	UNDER
GO:0065009	regulation of molecular function	P	0.00012	1.9e-05	57	8673	4304	384025	UNDER
GO:0006208	pyrimidine nucleobase catabolic process	P	0.00012	1.9e-05	0	1062	4361	391636	UNDER
GO:0040008	regulation of growth	P	0.00012	2e-05	3	1706	4358	390992	UNDER
GO:0010646	regulation of cell communication	P	0.00013	2e-05	1	1279	4360	391419	UNDER
GO:0019363	pyridine nucleotide biosynthetic process	P	0.00013	2.1e-05	1	1288	4360	391410	UNDER
GO:1901678	iron coordination entity transport	P	0.00013	2.1e-05	15	3517	4346	389181	UNDER
GO:0006777	Mo-molybdopterin cofactor biosynthetic process	P	0.00016	2.5e-05	2	1468	4359	391230	UNDER
GO:0019720	Mo-molybdopterin cofactor metabolic process	P	0.00016	2.5e-05	2	1468	4359	391230	UNDER
GO:0043545	molybdopterin cofactor metabolic process	P	0.00016	2.6e-05	2	1482	4359	391216	UNDER
GO:0032324	molybdopterin cofactor biosynthetic process	P	0.00016	2.6e-05	2	1482	4359	391216	UNDER
GO:0051596	methylglyoxal catabolic process	P	0.00016	2.7e-05	0	1014	4361	391684	UNDER
GO:0055067	monovalent inorganic cation homeostasis	P	0.00017	2.7e-05	0	1016	4361	391682	UNDER
GO:0019748	secondary metabolic process	P	0.00017	2.8e-05	16	3630	4345	389068	UNDER
GO:0015751	arabinose transport	P	0.00018	3e-05	1	1251	4360	391447	UNDER
GO:2000145	regulation of cell motility	P	0.00023	3.8e-05	6	2105	4355	390593	UNDER
GO:0051174	regulation of phosphorus metabolic process	P	0.00023	3.8e-05	0	966	4361	391732	UNDER
GO:0019577	aldaric acid metabolic process	P	0.00023	3.8e-05	0	966	4361	391732	UNDER
GO:0019579	aldaric acid catabolic process	P	0.00023	3.8e-05	0	966	4361	391732	UNDER
GO:0040013	negative regulation of locomotion	P	0.00023	3.8e-05	0	967	4361	391731	UNDER
GO:0019585	glucuronate metabolic process	P	0.00023	3.8e-05	0	968	4361	391730	UNDER
GO:0006064	glucuronate catabolic process	P	0.00023	3.8e-05	0	968	4361	391730	UNDER
GO:0046348	amino sugar catabolic process	P	0.00023	3.8e-05	0	971	4361	391727	UNDER
GO:0009435	NAD biosynthetic process	P	0.00023	3.9e-05	0	976	4361	391722	UNDER
GO:0071467	cellular response to pH	P	0.00023	3.9e-05	0	977	4361	391721	UNDER
GO:0046471	phosphatidylglycerol metabolic process	P	0.00024	3.9e-05	0	983	4361	391715	UNDER
GO:0009653	anatomical structure morphogenesis	P	0.00024	4e-05	39	6438	4322	386260	UNDER
GO:0031334	positive regulation of protein complex assembly	P	0.00025	4.2e-05	0	995	4361	391703	UNDER
GO:0006547	histidine metabolic process	P	0.00025	4.2e-05	1	1211	4360	391487	UNDER
GO:0052803	imidazole-containing compound metabolic process	P	0.00025	4.2e-05	1	1211	4360	391487	UNDER
GO:0031667	response to nutrient levels	P	0.00025	4.3e-05	25	4699	4336	387999	UNDER
GO:0015748	organophosphate ester transport	P	0.00026	4.3e-05	5	1930	4356	390768	UNDER
GO:0048869	cellular developmental process	P	0.00027	4.5e-05	40	6516	4321	386182	UNDER
GO:0044712	single-organism catabolic process	P	0.00028	4.9e-05	320	35647	4041	357051	UNDER
GO:0034440	lipid oxidation	P	0.00029	4.9e-05	2	1391	4359	391307	UNDER
GO:0019395	fatty acid oxidation	P	0.00029	4.9e-05	2	1391	4359	391307	UNDER
GO:0033238	regulation of cellular amine metabolic process	P	0.00029	4.9e-05	2	1392	4359	391306	UNDER
GO:0009166	nucleotide catabolic process	P	0.00029	5e-05	2	1403	4359	391295	UNDER
GO:0006817	phosphate ion transport	P	0.00029	5.1e-05	2	1407	4359	391291	UNDER
GO:0000003	reproduction	P	0.0003	5.2e-05	9	2541	4352	390157	UNDER
GO:0006783	heme biosynthetic process	P	0.0003	5.3e-05	3	1594	4358	391104	UNDER
GO:0030001	metal ion transport	P	0.00031	5.3e-05	66	9454	4295	383244	UNDER
GO:2001057	reactive nitrogen species metabolic process	P	0.00031	5.4e-05	6	2102	4355	390596	UNDER
GO:2000144	positive regulation of DNA-templated transcription	initiation	P	0.00032	5.6e-05	0	934	4361	391764	UNDER
GO:0032501	multicellular organismal process	P	0.00032	5.6e-05	10	2685	4351	390013	UNDER
GO:0006749	glutathione metabolic process	P	0.00032	5.6e-05	0	942	4361	391756	UNDER
GO:0019563	glycerol catabolic process	P	0.00032	5.6e-05	0	942	4361	391756	UNDER
GO:0019725	cellular homeostasis	P	0.00033	5.8e-05	42	6693	4319	386005	UNDER
GO:0030004	cellular monovalent inorganic cation homeostasis	P	0.00034	5.9e-05	0	956	4361	391742	UNDER
GO:0019220	regulation of phosphate metabolic process	P	0.00034	6e-05	0	958	4361	391740	UNDER
GO:0044087	regulation of cellular component biogenesis	P	0.00034	6e-05	15	3347	4346	389351	UNDER
GO:0032329	serine transport	P	0.00034	6e-05	0	959	4361	391739	UNDER
GO:0051604	protein maturation	P	0.00034	6e-05	13	3089	4348	389609	UNDER
GO:0009372	quorum sensing	P	0.00034	6.1e-05	0	960	4361	391738	UNDER
GO:0051345	positive regulation of hydrolase activity	P	0.00034	6.1e-05	0	961	4361	391737	UNDER
GO:0023051	regulation of signaling	P	0.00035	6.1e-05	1	1180	4360	391518	UNDER
GO:0009235	cobalamin metabolic process	P	0.00038	6.8e-05	4	1736	4357	390962	UNDER
GO:0031163	metallo-sulfur cluster assembly	P	0.00041	7.3e-05	6	2067	4355	390631	UNDER
GO:0016226	iron-sulfur cluster assembly	P	0.00041	7.3e-05	6	2067	4355	390631	UNDER
GO:0019319	hexose biosynthetic process	P	0.00041	7.4e-05	2	1380	4359	391318	UNDER
GO:0042839	D-glucuronate metabolic process	P	0.00045	8.1e-05	0	895	4361	391803	UNDER
GO:0042840	D-glucuronate catabolic process	P	0.00045	8.1e-05	0	895	4361	391803	UNDER
GO:0042430	indole-containing compound metabolic process	P	0.00045	8.1e-05	0	897	4361	391801	UNDER
GO:0006591	ornithine metabolic process	P	0.00046	8.3e-05	0	909	4361	391789	UNDER
GO:0006885	regulation of pH	P	0.00046	8.3e-05	0	912	4361	391786	UNDER
GO:0006863	purine nucleobase transport	P	0.00046	8.4e-05	0	913	4361	391785	UNDER
GO:0061490	glucose import into cell	P	0.00047	8.5e-05	0	918	4361	391780	UNDER
GO:0097319	carbohydrate import into cell	P	0.00047	8.5e-05	0	918	4361	391780	UNDER
GO:0010959	regulation of metal ion transport	P	0.00049	8.9e-05	0	927	4361	391771	UNDER
GO:0006879	cellular iron ion homeostasis	P	0.00053	9.6e-05	4	1705	4357	390993	UNDER
GO:0001522	pseudouridine synthesis	P	0.00054	9.8e-05	2	1317	4359	391381	UNDER
GO:0009246	enterobacterial common antigen biosynthetic process	P	0.00055	0.0001	2	1333	4359	391365	UNDER
GO:0046378	enterobacterial common antigen metabolic process	P	0.00055	0.0001	2	1333	4359	391365	UNDER
GO:0031668	cellular response to extracellular stimulus	P	0.00056	0.0001	49	7381	4312	385317	UNDER
GO:0071496	cellular response to external stimulus	P	0.00056	0.0001	49	7381	4312	385317	UNDER
GO:0032196	transposition	P	0.00064	0.00012	65	9145	4296	383553	UNDER
GO:0071468	cellular response to acidic pH	P	0.00064	0.00012	0	865	4361	391833	UNDER
GO:0006522	alanine metabolic process	P	0.00064	0.00012	0	866	4361	391832	UNDER
GO:0009078	pyruvate family amino acid metabolic process	P	0.00064	0.00012	0	866	4361	391832	UNDER
GO:0019566	arabinose metabolic process	P	0.00064	0.00012	0	867	4361	391831	UNDER
GO:0019568	arabinose catabolic process	P	0.00064	0.00012	0	867	4361	391831	UNDER
GO:0034220	ion transmembrane transport	P	0.00065	0.00012	180	21253	4181	371445	UNDER
GO:0030243	cellulose metabolic process	P	0.00065	0.00012	0	875	4361	391823	UNDER
GO:0006655	phosphatidylglycerol biosynthetic process	P	0.00065	0.00012	0	877	4361	391821	UNDER
GO:0019634	organic phosphonate metabolic process	P	0.00066	0.00012	0	878	4361	391820	UNDER
GO:0015828	tyrosine transport	P	0.00066	0.00012	0	880	4361	391818	UNDER
GO:0009966	regulation of signal transduction	P	0.00066	0.00012	1	1096	4360	391602	UNDER
GO:0015823	phenylalanine transport	P	0.00066	0.00012	0	881	4361	391817	UNDER
GO:0006089	lactate metabolic process	P	0.00066	0.00012	0	882	4361	391816	UNDER
GO:0006568	tryptophan metabolic process	P	0.00066	0.00012	0	883	4361	391815	UNDER
GO:0006586	indolalkylamine metabolic process	P	0.00066	0.00012	0	883	4361	391815	UNDER
GO:0018205	peptidyl-lysine modification	P	0.00066	0.00012	1	1107	4360	391591	UNDER
GO:0046323	glucose import	P	0.00067	0.00013	1	1109	4360	391589	UNDER
GO:0016036	cellular response to phosphate starvation	P	0.00068	0.00013	1	1116	4360	391582	UNDER
GO:0019217	regulation of fatty acid metabolic process	P	0.00068	0.00013	0	890	4361	391808	UNDER
GO:1902023	L-arginine transport	P	0.0007	0.00013	0	894	4361	391804	UNDER
GO:1901264	carbohydrate derivative transport	P	0.0007	0.00013	29	5023	4332	387675	UNDER
GO:0015718	monocarboxylic acid transport	P	0.0007	0.00013	14	3095	4347	389603	UNDER
GO:0034765	regulation of ion transmembrane transport	P	0.00071	0.00013	1	1126	4360	391572	UNDER
GO:0034762	regulation of transmembrane transport	P	0.00071	0.00013	1	1126	4360	391572	UNDER
GO:0008219	cell death	P	0.00077	0.00015	3	1495	4358	391203	UNDER
GO:0044085	cellular component biogenesis	P	0.00084	0.00016	256	28787	4105	363911	UNDER
GO:0097164	ammonium ion metabolic process	P	0.00085	0.00016	29	4978	4332	387720	UNDER
GO:0044248	cellular catabolic process	P	0.00086	0.00016	320	35098	4041	357600	UNDER
GO:0009073	aromatic amino acid family biosynthetic process	P	0.0009	0.00017	10	2533	4351	390165	UNDER
GO:0042128	nitrate assimilation	P	0.00091	0.00017	6	1925	4355	390773	UNDER
GO:0051053	negative regulation of DNA metabolic process	P	0.00091	0.00017	0	827	4361	391871	UNDER
GO:0043266	regulation of potassium ion transport	P	0.00091	0.00017	0	830	4361	391868	UNDER
GO:0042126	nitrate metabolic process	P	0.00091	0.00017	6	1929	4355	390769	UNDER
GO:0015858	nucleoside transport	P	0.00091	0.00017	0	833	4361	391865	UNDER
GO:0043164	Gram-negative-bacterium-type cell wall biogenesis	P	0.00091	0.00017	0	835	4361	391863	UNDER
GO:0042454	ribonucleoside catabolic process	P	0.00091	0.00018	0	837	4361	391861	UNDER
GO:0042884	microcin transport	P	0.00092	0.00018	0	841	4361	391857	UNDER
GO:0006289	nucleotide-excision repair	P	0.00092	0.00018	0	844	4361	391854	UNDER
GO:0043934	sporulation	P	0.00093	0.00018	0	847	4361	391851	UNDER
GO:0000096	sulfur amino acid metabolic process	P	0.00095	0.00018	20	3862	4341	388836	UNDER
GO:1902201	negative regulation of bacterial-type flagellum-dependent cell motility	P	0.00096	0.00019	0	855	4361	391843	UNDER
GO:0051273	beta-glucan metabolic process	P	0.00096	0.00019	1	1086	4360	391612	UNDER
GO:2000146	negative regulation of cell motility	P	0.00097	0.00019	0	858	4361	391840	UNDER
GO:0045117	azole transport	P	0.00097	0.00019	0	858	4361	391840	UNDER
GO:0006166	purine ribonucleoside salvage	P	0.00097	0.00019	0	858	4361	391840	UNDER
GO:0006066	alcohol metabolic process	P	0.00098	0.00019	58	8261	4303	384437	UNDER
GO:0046365	monosaccharide catabolic process	P	0.001	0.0002	37	5891	4324	386807	UNDER
GO:0048878	chemical homeostasis	P	0.0011	0.00022	55	7930	4306	384768	UNDER
GO:0006644	phospholipid metabolic process	P	0.0012	0.00023	42	6432	4319	386266	UNDER
GO:0019860	uracil metabolic process	P	0.0013	0.00025	0	798	4361	391900	UNDER
GO:1900231	regulation of single-species biofilm formation on inanimate substrate	P	0.0013	0.00026	1	1036	4360	391662	UNDER
GO:0080135	regulation of cellular response to stress	P	0.0013	0.00026	0	802	4361	391896	UNDER
GO:0090467	arginine import	P	0.0013	0.00026	0	802	4361	391896	UNDER
GO:1902837	amino acid import into cell	P	0.0013	0.00026	0	802	4361	391896	UNDER
GO:1902765	L-arginine import into cell	P	0.0013	0.00026	0	802	4361	391896	UNDER
GO:0043092	L-amino acid import	P	0.0013	0.00026	0	802	4361	391896	UNDER
GO:0043091	L-arginine import	P	0.0013	0.00026	0	802	4361	391896	UNDER
GO:0043090	amino acid import	P	0.0013	0.00026	0	802	4361	391896	UNDER
GO:0009651	response to salt stress	P	0.0013	0.00027	0	815	4361	391883	UNDER
GO:0035442	dipeptide transmembrane transport	P	0.0013	0.00027	0	816	4361	391882	UNDER
GO:0000103	sulfate assimilation	P	0.0014	0.00028	2	1211	4359	391487	UNDER
GO:0006397	mRNA processing	P	0.0014	0.00028	0	823	4361	391875	UNDER
GO:0010039	response to iron ion	P	0.0014	0.00028	0	824	4361	391874	UNDER
GO:0006040	amino sugar metabolic process	P	0.0014	0.00028	8	2193	4353	390505	UNDER
GO:0044707	single-multicellular organism process	P	0.0015	0.0003	10	2460	4351	390238	UNDER
GO:0051274	beta-glucan biosynthetic process	P	0.0018	0.00036	1	987	4360	391711	UNDER
GO:0009441	glycolate metabolic process	P	0.0018	0.00037	0	760	4361	391938	UNDER
GO:0031118	rRNA pseudouridine synthesis	P	0.0018	0.00037	0	760	4361	391938	UNDER
GO:0030641	regulation of cellular pH	P	0.0018	0.00037	0	762	4361	391936	UNDER
GO:0019439	aromatic compound catabolic process	P	0.0018	0.00037	77	10191	4284	382507	UNDER
GO:1902531	regulation of intracellular signal transduction	P	0.0018	0.00038	0	769	4361	391929	UNDER
GO:0071450	cellular response to oxygen radical	P	0.0018	0.00038	0	773	4361	391925	UNDER
GO:0071451	cellular response to superoxide	P	0.0018	0.00038	0	773	4361	391925	UNDER
GO:0000305	response to oxygen radical	P	0.0018	0.00038	0	773	4361	391925	UNDER
GO:0000303	response to superoxide	P	0.0018	0.00038	0	773	4361	391925	UNDER
GO:0019954	asexual reproduction	P	0.0018	0.00038	9	2275	4352	390423	UNDER
GO:0030244	cellulose biosynthetic process	P	0.0019	0.00038	0	776	4361	391922	UNDER
GO:0006598	polyamine catabolic process	P	0.0019	0.00038	1	1017	4360	391681	UNDER
GO:0015757	galactose transport	P	0.0019	0.00039	1	1018	4360	391680	UNDER
GO:0006635	fatty acid beta-oxidation	P	0.0019	0.00039	2	1177	4359	391521	UNDER
GO:0031589	cell-substrate adhesion	P	0.0019	0.00039	2	1185	4359	391513	UNDER
GO:0044702	single organism reproductive process	P	0.0019	0.00039	9	2296	4352	390402	UNDER
GO:0022414	reproductive process	P	0.0019	0.00039	9	2296	4352	390402	UNDER
GO:0045228	slime layer polysaccharide biosynthetic process	P	0.0019	0.00039	0	784	4361	391914	UNDER
GO:0045231	slime layer organization	P	0.0019	0.00039	0	784	4361	391914	UNDER
GO:0015761	mannose transport	P	0.0019	0.0004	0	788	4361	391910	UNDER
GO:0031669	cellular response to nutrient levels	P	0.002	0.00041	25	4301	4336	388397	UNDER
GO:0050896	response to stimulus	P	0.002	0.00041	918	91540	3443	301158	UNDER
GO:0050793	regulation of developmental process	P	0.0021	0.00044	39	5934	4322	386764	UNDER
GO:0044282	small molecule catabolic process	P	0.0022	0.00046	226	25410	4135	367288	UNDER
GO:0030258	lipid modification	P	0.0024	0.0005	9	2232	4352	390466	UNDER
GO:0019321	pentose metabolic process	P	0.0024	0.0005	11	2503	4350	390195	UNDER
GO:0015740	C4-dicarboxylate transport	P	0.0024	0.00051	1	954	4360	391744	UNDER
GO:0008361	regulation of cell size	P	0.0025	0.00054	0	724	4361	391974	UNDER
GO:0015684	ferrous iron transport	P	0.0025	0.00054	0	724	4361	391974	UNDER
GO:0006884	cell volume homeostasis	P	0.0025	0.00054	0	724	4361	391974	UNDER
GO:0098869	cellular oxidant detoxification	P	0.0025	0.00054	0	727	4361	391971	UNDER
GO:1990748	cellular detoxification	P	0.0025	0.00054	0	727	4361	391971	UNDER
GO:0042836	D-glucarate metabolic process	P	0.0025	0.00054	0	727	4361	391971	UNDER
GO:0042838	D-glucarate catabolic process	P	0.0025	0.00054	0	727	4361	391971	UNDER
GO:0042873	aldonate transport	P	0.0025	0.00054	0	727	4361	391971	UNDER
GO:0019430	removal of superoxide radicals	P	0.0025	0.00054	0	727	4361	391971	UNDER
GO:0019392	glucarate metabolic process	P	0.0025	0.00054	0	727	4361	391971	UNDER
GO:0019394	glucarate catabolic process	P	0.0025	0.00054	0	727	4361	391971	UNDER
GO:0032261	purine nucleotide salvage	P	0.0025	0.00054	0	729	4361	391969	UNDER
GO:0006801	superoxide metabolic process	P	0.0025	0.00054	0	729	4361	391969	UNDER
GO:0090066	regulation of anatomical structure size	P	0.0025	0.00055	0	731	4361	391967	UNDER
GO:0019698	D-galacturonate catabolic process	P	0.0025	0.00055	0	731	4361	391967	UNDER
GO:0002682	regulation of immune system process	P	0.0025	0.00055	0	731	4361	391967	UNDER
GO:0046396	D-galacturonate metabolic process	P	0.0025	0.00055	0	731	4361	391967	UNDER
GO:0046397	galacturonate catabolic process	P	0.0025	0.00055	0	731	4361	391967	UNDER
GO:0019586	galacturonate metabolic process	P	0.0025	0.00055	0	731	4361	391967	UNDER
GO:0032535	regulation of cellular component size	P	0.0025	0.00055	0	731	4361	391967	UNDER
GO:0015768	maltose transport	P	0.0026	0.00055	0	735	4361	391963	UNDER
GO:0000105	histidine biosynthetic process	P	0.0026	0.00055	1	983	4360	391715	UNDER
GO:0016485	protein processing	P	0.0026	0.00055	2	1154	4359	391544	UNDER
GO:1901071	glucosamine-containing compound metabolic process	P	0.0026	0.00056	0	739	4361	391959	UNDER
GO:0035435	phosphate ion transmembrane transport	P	0.0026	0.00056	2	1155	4359	391543	UNDER
GO:0015944	formate oxidation	P	0.0027	0.00058	0	751	4361	391947	UNDER
GO:0000455	enzyme-directed rRNA pseudouridine synthesis	P	0.0027	0.00058	0	752	4361	391946	UNDER
GO:0051187	cofactor catabolic process	P	0.0027	0.00059	0	753	4361	391945	UNDER
GO:0046436	D-alanine metabolic process	P	0.0027	0.0006	0	756	4361	391942	UNDER
GO:0046144	D-alanine family amino acid metabolic process	P	0.0027	0.0006	0	756	4361	391942	UNDER
GO:0044550	secondary metabolite biosynthetic process	P	0.0028	0.0006	15	3025	4346	389673	UNDER
GO:0032505	reproduction of a single-celled organism	P	0.003	0.00065	9	2187	4352	390511	UNDER
GO:0016311	dephosphorylation	P	0.0036	0.00078	47	6735	4314	385963	UNDER
GO:0044283	small molecule biosynthetic process	P	0.0036	0.00079	317	34128	4044	358570	UNDER
GO:0046501	protoporphyrinogen IX metabolic process	P	0.0036	0.00079	2	1126	4359	391572	UNDER
GO:0006212	uracil catabolic process	P	0.0036	0.0008	0	689	4361	392009	UNDER
GO:0051726	regulation of cell cycle	P	0.0036	0.0008	0	689	4361	392009	UNDER
GO:0042435	indole-containing compound biosynthetic process	P	0.0036	0.0008	0	692	4361	392006	UNDER
GO:0019692	deoxyribose phosphate metabolic process	P	0.0036	0.0008	2	1129	4359	391569	UNDER
GO:0019523	L-idonate metabolic process	P	0.0036	0.00081	0	701	4361	391997	UNDER
GO:0046183	L-idonate catabolic process	P	0.0036	0.00081	0	701	4361	391997	UNDER
GO:0098776	protein transport across the cell outer membrane	P	0.0036	0.00081	0	702	4361	391996	UNDER
GO:0015628	protein secretion by the type II secretion system	P	0.0036	0.00081	0	702	4361	391996	UNDER
GO:0051090	regulation of sequence-specific DNA binding transcription factor activity	P	0.0036	0.00081	0	702	4361	391996	UNDER
GO:0008216	spermidine metabolic process	P	0.0036	0.00081	0	702	4361	391996	UNDER
GO:0046890	regulation of lipid biosynthetic process	P	0.0036	0.00081	0	704	4361	391994	UNDER
GO:1901642	nucleoside transmembrane transport	P	0.0037	0.00084	0	713	4361	391985	UNDER
GO:1902221	erythrose 4-phosphate/phosphoenolpyruvate family amino acid metabolic process	P	0.0038	0.00084	0	715	4361	391983	UNDER
GO:0006558	L-phenylalanine metabolic process	P	0.0038	0.00084	0	715	4361	391983	UNDER
GO:0006915	apoptotic process	P	0.0038	0.00084	0	715	4361	391983	UNDER
GO:0019700	organic phosphonate catabolic process	P	0.0038	0.00085	0	717	4361	391981	UNDER
GO:0010941	regulation of cell death	P	0.0039	0.00087	0	721	4361	391977	UNDER
GO:0043093	FtsZ-dependent cytokinesis	P	0.0039	0.00087	9	2167	4352	390531	UNDER
GO:0042710	biofilm formation	P	0.004	0.00089	68	8984	4293	383714	UNDER
GO:1902021	regulation of bacterial-type flagellum-dependent cell motility	P	0.0044	0.00099	3	1254	4358	391444	UNDER
GO:0015889	cobalamin transport	P	0.0046	0.001	1	882	4360	391816	UNDER
GO:0018198	peptidyl-cysteine modification	P	0.0046	0.0011	1	889	4360	391809	UNDER
GO:0006782	protoporphyrinogen IX biosynthetic process	P	0.0047	0.0011	2	1065	4359	391633	UNDER
GO:0060491	regulation of cell projection assembly	P	0.0047	0.0011	2	1069	4359	391629	UNDER
GO:0043708	cell adhesion involved in biofilm formation	P	0.0047	0.0011	2	1073	4359	391625	UNDER
GO:0009187	cyclic nucleotide metabolic process	P	0.0048	0.0011	2	1087	4359	391611	UNDER
GO:0031344	regulation of cell projection organization	P	0.0049	0.0011	2	1091	4359	391607	UNDER
GO:0043650	dicarboxylic acid biosynthetic process	P	0.0049	0.0011	26	4244	4335	388454	UNDER
GO:0009447	putrescine catabolic process	P	0.0049	0.0011	1	913	4360	391785	UNDER
GO:0072525	pyridine-containing compound biosynthetic process	P	0.005	0.0012	10	2278	4351	390420	UNDER
GO:0015914	phospholipid transport	P	0.0051	0.0012	0	656	4361	392042	UNDER
GO:0042942	D-serine transport	P	0.0051	0.0012	0	658	4361	392040	UNDER
GO:0032328	alanine transport	P	0.0051	0.0012	0	663	4361	392035	UNDER
GO:0010438	cellular response to sulfur starvation	P	0.0053	0.0012	0	678	4361	392020	UNDER
GO:0046219	indolalkylamine biosynthetic process	P	0.0053	0.0012	0	678	4361	392020	UNDER
GO:0000162	tryptophan biosynthetic process	P	0.0053	0.0012	0	678	4361	392020	UNDER
GO:0046392	galactarate catabolic process	P	0.0053	0.0012	0	679	4361	392019	UNDER
GO:0019580	galactarate metabolic process	P	0.0053	0.0012	0	679	4361	392019	UNDER
GO:0045005	DNA-dependent DNA replication maintenance of fidelity	P	0.0053	0.0012	0	679	4361	392019	UNDER
GO:0035556	intracellular signal transduction	P	0.0054	0.0013	77	9862	4284	382836	UNDER
GO:0016072	rRNA metabolic process	P	0.0061	0.0014	28	4426	4333	388272	UNDER
GO:0042537	benzene-containing compound metabolic process	P	0.0062	0.0015	10	2210	4351	390488	UNDER
GO:0009313	oligosaccharide catabolic process	P	0.0064	0.0015	1	847	4360	391851	UNDER
GO:0017003	protein-heme linkage	P	0.0064	0.0015	1	855	4360	391843	UNDER
GO:0017006	protein-tetrapyrrole linkage	P	0.0064	0.0015	1	855	4360	391843	UNDER
GO:0030154	cell differentiation	P	0.0064	0.0015	1	861	4360	391837	UNDER
GO:0035725	sodium ion transmembrane transport	P	0.0068	0.0016	1	877	4360	391821	UNDER
GO:0010967	regulation of polyamine biosynthetic process	P	0.0068	0.0016	2	1062	4359	391636	UNDER
GO:0035510	DNA dealkylation	P	0.0072	0.0017	0	622	4361	392076	UNDER
GO:0006307	DNA dealkylation involved in DNA repair	P	0.0072	0.0017	0	622	4361	392076	UNDER
GO:0009261	ribonucleotide catabolic process	P	0.0072	0.0017	0	625	4361	392073	UNDER
GO:0042956	maltodextrin transport	P	0.0072	0.0017	0	627	4361	392071	UNDER
GO:0009992	cellular water homeostasis	P	0.0072	0.0017	0	627	4361	392071	UNDER
GO:0008156	negative regulation of DNA replication	P	0.0073	0.0017	0	633	4361	392065	UNDER
GO:0010124	phenylacetate catabolic process	P	0.0073	0.0017	0	635	4361	392063	UNDER
GO:0032101	regulation of response to external stimulus	P	0.0073	0.0017	0	636	4361	392062	UNDER
GO:0006554	lysine catabolic process	P	0.0073	0.0017	0	636	4361	392062	UNDER
GO:0009074	aromatic amino acid family catabolic process	P	0.0073	0.0018	0	638	4361	392060	UNDER
GO:0097237	cellular response to toxic substance	P	0.0073	0.0018	0	639	4361	392059	UNDER
GO:0071236	cellular response to antibiotic	P	0.0073	0.0018	0	639	4361	392059	UNDER
GO:0001887	selenium compound metabolic process	P	0.0074	0.0018	0	640	4361	392058	UNDER
GO:0031399	regulation of protein modification process	P	0.0074	0.0018	0	641	4361	392057	UNDER
GO:0035429	gluconate transmembrane transport	P	0.0075	0.0018	0	645	4361	392053	UNDER
GO:0052646	alditol phosphate metabolic process	P	0.0075	0.0018	0	647	4361	392051	UNDER
GO:0006072	glycerol-3-phosphate metabolic process	P	0.0075	0.0018	0	647	4361	392051	UNDER
GO:0009453	energy taxis	P	0.0076	0.0018	0	648	4361	392050	UNDER
GO:0006523	alanine biosynthetic process	P	0.0076	0.0018	0	648	4361	392050	UNDER
GO:0009079	pyruvate family amino acid biosynthetic process	P	0.0076	0.0018	0	648	4361	392050	UNDER
GO:0048646	anatomical structure formation involved in morphogenesis	P	0.0076	0.0018	0	649	4361	392049	UNDER
GO:0015939	pantothenate metabolic process	P	0.0077	0.0019	0	652	4361	392046	UNDER
GO:0015725	gluconate transport	P	0.0077	0.0019	0	652	4361	392046	UNDER
GO:0012501	programmed cell death	P	0.008	0.0019	3	1200	4358	391498	UNDER
GO:0043543	protein acylation	P	0.0082	0.002	7	1795	4354	390903	UNDER
GO:0008643	carbohydrate transport	P	0.0083	0.002	122	14358	4239	378340	UNDER
GO:0009394	2'-deoxyribonucleotide metabolic process	P	0.0086	0.0021	2	998	4359	391700	UNDER
GO:0019645	anaerobic electron transport chain	P	0.0088	0.0022	2	1014	4359	391684	UNDER
GO:0006829	zinc II ion transport	P	0.0088	0.0022	2	1014	4359	391684	UNDER
GO:0006364	rRNA processing	P	0.0089	0.0022	28	4376	4333	388322	UNDER
GO:0051050	positive regulation of transport	P	0.0092	0.0023	1	839	4360	391859	UNDER
GO:0000154	rRNA modification	P	0.0098	0.0024	19	3266	4342	389432	UNDER
GO:0032989	cellular component morphogenesis	P	0.0098	0.0024	39	5601	4322	387097	UNDER
GO:0008655	pyrimidine-containing compound salvage	P	0.01	0.0025	0	586	4361	392112	UNDER
GO:0015752	D-ribose transport	P	0.01	0.0025	0	586	4361	392112	UNDER
GO:1904062	regulation of cation transmembrane transport	P	0.01	0.0025	0	588	4361	392110	UNDER
GO:0033993	response to lipid	P	0.01	0.0025	0	588	4361	392110	UNDER
GO:0046135	pyrimidine nucleoside catabolic process	P	0.01	0.0025	0	598	4361	392100	UNDER
GO:0000256	allantoin catabolic process	P	0.01	0.0026	0	601	4361	392097	UNDER
GO:0000255	allantoin metabolic process	P	0.01	0.0026	0	601	4361	392097	UNDER
GO:0008295	spermidine biosynthetic process	P	0.01	0.0026	0	603	4361	392095	UNDER
GO:0072530	purine-containing compound transmembrane transport	P	0.01	0.0026	0	603	4361	392095	UNDER
GO:0019935	cyclic-nucleotide-mediated signaling	P	0.011	0.0026	0	608	4361	392090	UNDER
GO:0019932	second-messenger-mediated signaling	P	0.011	0.0026	0	608	4361	392090	UNDER
GO:0006108	malate metabolic process	P	0.011	0.0026	0	610	4361	392088	UNDER
GO:0019545	arginine catabolic process to succinate	P	0.011	0.0027	0	614	4361	392084	UNDER
GO:0043623	cellular protein complex assembly	P	0.011	0.0027	14	2653	4347	390045	UNDER
GO:0009265	2'-deoxyribonucleotide biosynthetic process	P	0.011	0.0027	0	615	4361	392083	UNDER
GO:0046385	deoxyribose phosphate biosynthetic process	P	0.011	0.0027	0	615	4361	392083	UNDER
GO:0010041	response to iron(III) ion	P	0.011	0.0027	0	615	4361	392083	UNDER
GO:0051409	response to nitrosative stress	P	0.011	0.0027	0	616	4361	392082	UNDER
GO:0009411	response to UV	P	0.011	0.0027	0	619	4361	392079	UNDER
GO:0033212	iron assimilation	P	0.012	0.003	2	970	4359	391728	UNDER
GO:0051259	protein oligomerization	P	0.012	0.003	24	3822	4337	388876	UNDER
GO:0032412	regulation of ion transmembrane transporter activity	P	0.012	0.0031	1	781	4360	391917	UNDER
GO:0022898	regulation of transmembrane transporter activity	P	0.012	0.0031	1	781	4360	391917	UNDER
GO:0032409	regulation of transporter activity	P	0.012	0.0031	1	781	4360	391917	UNDER
GO:0051262	protein tetramerization	P	0.012	0.0031	11	2253	4350	390445	UNDER
GO:0044010	single-species biofilm formation	P	0.012	0.0032	66	8434	4295	384264	UNDER
GO:0015949	nucleobase-containing small molecule interconversion	P	0.013	0.0032	10	2099	4351	390599	UNDER
GO:0042908	xenobiotic transport	P	0.013	0.0032	1	803	4360	391895	UNDER
GO:0022603	regulation of anatomical structure morphogenesis	P	0.013	0.0034	39	5482	4322	387216	UNDER
GO:0000902	cell morphogenesis	P	0.013	0.0034	39	5490	4322	387208	UNDER
GO:0009454	aerotaxis	P	0.014	0.0037	0	551	4361	392147	UNDER
GO:0052128	positive energy taxis	P	0.014	0.0037	0	551	4361	392147	UNDER
GO:0052131	positive aerotaxis	P	0.014	0.0037	0	551	4361	392147	UNDER
GO:0019262	N-acetylneuraminate catabolic process	P	0.014	0.0037	0	553	4361	392145	UNDER
GO:0009448	gamma-aminobutyric acid metabolic process	P	0.014	0.0037	0	554	4361	392144	UNDER
GO:0072507	divalent inorganic cation homeostasis	P	0.014	0.0037	0	554	4361	392144	UNDER
GO:0006366	transcription from RNA polymerase II promoter	P	0.014	0.0037	0	554	4361	392144	UNDER
GO:0018209	peptidyl-serine modification	P	0.014	0.0037	0	555	4361	392143	UNDER
GO:0045861	negative regulation of proteolysis	P	0.014	0.0037	0	555	4361	392143	UNDER
GO:0019407	hexitol catabolic process	P	0.014	0.0037	0	556	4361	392142	UNDER
GO:0006054	N-acetylneuraminate metabolic process	P	0.014	0.0037	0	557	4361	392141	UNDER
GO:0071478	cellular response to radiation	P	0.014	0.0037	0	560	4361	392138	UNDER
GO:0002252	immune effector process	P	0.014	0.0037	0	563	4361	392135	UNDER
GO:0034755	iron ion transmembrane transport	P	0.014	0.0037	0	563	4361	392135	UNDER
GO:0015716	organic phosphonate transport	P	0.014	0.0037	0	564	4361	392134	UNDER
GO:0019402	galactitol metabolic process	P	0.014	0.0037	0	566	4361	392132	UNDER
GO:0043067	regulation of programmed cell death	P	0.015	0.0038	0	569	4361	392129	UNDER
GO:0071214	cellular response to abiotic stimulus	P	0.015	0.0038	16	2853	4345	389845	UNDER
GO:0006044	N-acetylglucosamine metabolic process	P	0.015	0.0038	0	572	4361	392126	UNDER
GO:0001762	beta-alanine transport	P	0.015	0.0039	0	577	4361	392121	UNDER
GO:0042941	D-alanine transport	P	0.015	0.0039	0	577	4361	392121	UNDER
GO:0031123	RNA 3'-end processing	P	0.015	0.0039	0	577	4361	392121	UNDER
GO:0015808	L-alanine transport	P	0.015	0.0039	0	577	4361	392121	UNDER
GO:0015816	glycine transport	P	0.015	0.0039	0	577	4361	392121	UNDER
GO:0051453	regulation of intracellular pH	P	0.015	0.0039	0	578	4361	392120	UNDER
GO:0015879	carnitine transport	P	0.015	0.0039	0	579	4361	392119	UNDER
GO:0019219	regulation of nucleobase-containing compound metabolic process	P	0.015	0.004	378	39144	3983	353554	UNDER
GO:0043171	peptide catabolic process	P	0.017	0.0043	1	746	4360	391952	UNDER
GO:0070482	response to oxygen levels	P	0.017	0.0044	1	757	4360	391941	UNDER
GO:0036293	response to decreased oxygen levels	P	0.017	0.0044	1	757	4360	391941	UNDER
GO:1901136	carbohydrate derivative catabolic process	P	0.017	0.0045	38	5324	4323	387374	UNDER
GO:0051254	positive regulation of RNA metabolic process	P	0.017	0.0046	87	10527	4274	382171	UNDER
GO:0006468	protein phosphorylation	P	0.017	0.0046	43	5861	4318	386837	UNDER
GO:0015697	quaternary ammonium group transport	P	0.018	0.0049	3	1072	4358	391626	UNDER
GO:0015838	amino-acid betaine transport	P	0.018	0.0049	3	1072	4358	391626	UNDER
GO:0008654	phospholipid biosynthetic process	P	0.019	0.005	42	5739	4319	386959	UNDER
GO:0044106	cellular amine metabolic process	P	0.02	0.0054	48	6353	4313	386345	UNDER
GO:0009308	amine metabolic process	P	0.02	0.0054	48	6359	4313	386339	UNDER
GO:0046177	D-gluconate catabolic process	P	0.02	0.0054	0	517	4361	392181	UNDER
GO:0052547	regulation of peptidase activity	P	0.02	0.0054	0	520	4361	392178	UNDER
GO:0072531	pyrimidine-containing compound transmembrane transport	P	0.02	0.0054	0	522	4361	392176	UNDER
GO:0046133	pyrimidine ribonucleoside catabolic process	P	0.02	0.0054	0	522	4361	392176	UNDER
GO:0009442	allantoin assimilation pathway	P	0.02	0.0054	0	523	4361	392175	UNDER
GO:0017038	protein import	P	0.02	0.0054	0	524	4361	392174	UNDER
GO:1900192	positive regulation of single-species biofilm formation	P	0.02	0.0054	0	524	4361	392174	UNDER
GO:0043709	cell adhesion involved in single-species biofilm formation	P	0.02	0.0054	0	526	4361	392172	UNDER
GO:0015821	methionine transport	P	0.02	0.0055	0	532	4361	392166	UNDER
GO:0019544	arginine catabolic process to glutamate	P	0.02	0.0055	0	534	4361	392164	UNDER
GO:0006000	fructose metabolic process	P	0.02	0.0055	0	534	4361	392164	UNDER
GO:0051338	regulation of transferase activity	P	0.021	0.0055	0	535	4361	392163	UNDER
GO:0018962	3-phenylpropionate metabolic process	P	0.021	0.0056	0	537	4361	392161	UNDER
GO:0019380	3-phenylpropionate catabolic process	P	0.021	0.0056	0	537	4361	392161	UNDER
GO:0009436	glyoxylate catabolic process	P	0.021	0.0056	0	539	4361	392159	UNDER
GO:0006808	regulation of nitrogen utilization	P	0.021	0.0056	0	539	4361	392159	UNDER
GO:0019751	polyol metabolic process	P	0.021	0.0056	30	4383	4331	388315	UNDER
GO:0046145	D-alanine family amino acid biosynthetic process	P	0.021	0.0056	0	540	4361	392158	UNDER
GO:0030632	D-alanine biosynthetic process	P	0.021	0.0056	0	540	4361	392158	UNDER
GO:0051167	xylulose 5-phosphate metabolic process	P	0.021	0.0057	0	541	4361	392157	UNDER
GO:1901159	xylulose 5-phosphate biosynthetic process	P	0.021	0.0057	0	541	4361	392157	UNDER
GO:0046437	D-amino acid biosynthetic process	P	0.021	0.0057	0	542	4361	392156	UNDER
GO:0097305	response to alcohol	P	0.021	0.0057	0	542	4361	392156	UNDER
GO:1902208	regulation of bacterial-type flagellum assembly	P	0.021	0.0057	0	543	4361	392155	UNDER
GO:1902115	regulation of organelle assembly	P	0.021	0.0057	0	543	4361	392155	UNDER
GO:0019877	diaminopimelate biosynthetic process	P	0.021	0.0057	0	544	4361	392154	UNDER
GO:0002684	positive regulation of immune system process	P	0.021	0.0057	0	544	4361	392154	UNDER
GO:0009450	gamma-aminobutyric acid catabolic process	P	0.021	0.0058	0	546	4361	392152	UNDER
GO:0051607	defense response to virus	P	0.021	0.0058	0	546	4361	392152	UNDER
GO:0015940	pantothenate biosynthetic process	P	0.021	0.0058	0	547	4361	392151	UNDER
GO:0046296	glycolate catabolic process	P	0.021	0.0058	0	548	4361	392150	UNDER
GO:1903508	positive regulation of nucleic acid-templated transcription	P	0.021	0.0059	87	10419	4274	382279	UNDER
GO:0045893	positive regulation of transcription	DNA-templated	P	0.021	0.0059	87	10419	4274	382279	UNDER
GO:1902680	positive regulation of RNA biosynthetic process	P	0.021	0.0059	87	10419	4274	382279	UNDER
GO:0006576	cellular biogenic amine metabolic process	P	0.022	0.0062	45	6012	4316	386686	UNDER
GO:0019320	hexose catabolic process	P	0.022	0.0062	18	2975	4343	389723	UNDER
GO:0030104	water homeostasis	P	0.023	0.0062	1	717	4360	391981	UNDER
GO:0043107	type IV pilus-dependent motility	P	0.024	0.0066	1	738	4360	391960	UNDER
GO:0008360	regulation of cell shape	P	0.024	0.0068	39	5326	4322	387372	UNDER
GO:0022604	regulation of cell morphogenesis	P	0.024	0.0068	39	5349	4322	387349	UNDER
GO:1900190	regulation of single-species biofilm formation	P	0.025	0.0071	9	1847	4352	390851	UNDER
GO:0035672	oligopeptide transmembrane transport	P	0.026	0.0073	13	2363	4348	390335	UNDER
GO:0000272	polysaccharide catabolic process	P	0.027	0.0076	6	1438	4355	391260	UNDER
GO:1902223	erythrose 4-phosphate/phosphoenolpyruvate family amino acid biosynthetic process	P	0.028	0.0079	0	483	4361	392215	UNDER
GO:0008218	bioluminescence	P	0.028	0.0079	0	483	4361	392215	UNDER
GO:0009094	L-phenylalanine biosynthetic process	P	0.028	0.0079	0	483	4361	392215	UNDER
GO:0048473	D-methionine transport	P	0.028	0.0079	0	488	4361	392210	UNDER
GO:0019243	methylglyoxal catabolic process to D-lactate via S-lactoyl-glutathione	P	0.028	0.0079	0	488	4361	392210	UNDER
GO:0061727	methylglyoxal catabolic process to lactate	P	0.028	0.0079	0	488	4361	392210	UNDER
GO:0042981	regulation of apoptotic process	P	0.028	0.0079	0	489	4361	392209	UNDER
GO:0018394	peptidyl-lysine acetylation	P	0.028	0.0079	0	489	4361	392209	UNDER
GO:0009095	aromatic amino acid family biosynthetic process	prephenate pathway	P	0.028	0.008	0	493	4361	392205	UNDER
GO:0042938	dipeptide transport	P	0.028	0.008	15	2601	4346	390097	UNDER
GO:0015864	pyrimidine nucleoside transport	P	0.028	0.0081	0	498	4361	392200	UNDER
GO:0042304	regulation of fatty acid biosynthetic process	P	0.029	0.0081	0	499	4361	392199	UNDER
GO:0022616	DNA strand elongation	P	0.029	0.0082	0	502	4361	392196	UNDER
GO:0006271	DNA strand elongation involved in DNA replication	P	0.029	0.0082	0	502	4361	392196	UNDER
GO:0009264	deoxyribonucleotide catabolic process	P	0.029	0.0082	0	504	4361	392194	UNDER
GO:0044872	lipoprotein localization	P	0.029	0.0083	0	505	4361	392193	UNDER
GO:0030435	sporulation resulting in formation of a cellular spore	P	0.029	0.0083	0	505	4361	392193	UNDER
GO:0019478	D-amino acid catabolic process	P	0.029	0.0083	0	506	4361	392192	UNDER
GO:0009221	pyrimidine deoxyribonucleotide biosynthetic process	P	0.029	0.0083	0	506	4361	392192	UNDER
GO:0009157	deoxyribonucleoside monophosphate biosynthetic process	P	0.029	0.0083	0	506	4361	392192	UNDER
GO:0009162	deoxyribonucleoside monophosphate metabolic process	P	0.029	0.0083	0	506	4361	392192	UNDER
GO:0015685	ferric-enterobactin transport	P	0.029	0.0083	0	507	4361	392191	UNDER
GO:0006528	asparagine metabolic process	P	0.029	0.0083	0	507	4361	392191	UNDER
GO:0006152	purine nucleoside catabolic process	P	0.029	0.0084	0	508	4361	392190	UNDER
GO:0051289	protein homotetramerization	P	0.029	0.0085	11	2107	4350	390591	UNDER
GO:0051239	regulation of multicellular organismal process	P	0.029	0.0085	0	511	4361	392187	UNDER
GO:0046341	CDP-diacylglycerol metabolic process	P	0.029	0.0085	0	511	4361	392187	UNDER
GO:0046168	glycerol-3-phosphate catabolic process	P	0.029	0.0085	0	511	4361	392187	UNDER
GO:0042450	arginine biosynthetic process via ornithine	P	0.03	0.0085	0	512	4361	392186	UNDER
GO:0045852	pH elevation	P	0.03	0.0086	0	514	4361	392184	UNDER
GO:0051454	intracellular pH elevation	P	0.03	0.0086	0	514	4361	392184	UNDER
GO:0031280	negative regulation of cyclase activity	P	0.03	0.0087	0	516	4361	392182	UNDER
GO:0031279	regulation of cyclase activity	P	0.03	0.0087	0	516	4361	392182	UNDER
GO:0042221	response to chemical	P	0.03	0.0087	347	35728	4014	356970	UNDER
GO:0050801	ion homeostasis	P	0.03	0.0088	54	6875	4307	385823	UNDER
GO:0005991	trehalose metabolic process	P	0.032	0.0093	1	698	4360	392000	UNDER
GO:0019521	D-gluconate metabolic process	P	0.032	0.0094	3	1015	4358	391683	UNDER
GO:0000097	sulfur amino acid biosynthetic process	P	0.034	0.0097	20	3116	4341	389582	UNDER
GO:0098771	inorganic ion homeostasis	P	0.035	0.01	54	6837	4307	385861	UNDER
GO:0051252	regulation of RNA metabolic process	P	0.036	0.01	368	37620	3993	355078	UNDER
GO:0009056	catabolic process	P	0.036	0.011	479	48129	3882	344569	UNDER
GO:0009200	deoxyribonucleoside triphosphate metabolic process	P	0.038	0.011	2	820	4359	391878	UNDER
GO:1903826	arginine transmembrane transport	P	0.04	0.012	0	448	4361	392250	UNDER
GO:0045927	positive regulation of growth	P	0.04	0.012	0	451	4361	392247	UNDER
GO:1902778	response to alkane	P	0.04	0.012	0	453	4361	392245	UNDER
GO:0034628	'de novo' NAD biosynthetic process from aspartate	P	0.04	0.012	0	454	4361	392244	UNDER
GO:0034627	'de novo' NAD biosynthetic process	P	0.04	0.012	0	454	4361	392244	UNDER
GO:0019355	nicotinamide nucleotide biosynthetic process from aspartate	P	0.04	0.012	0	454	4361	392244	UNDER
GO:0046440	L-lysine metabolic process	P	0.04	0.012	0	455	4361	392243	UNDER
GO:0019477	L-lysine catabolic process	P	0.04	0.012	0	455	4361	392243	UNDER
GO:0006007	glucose catabolic process	P	0.04	0.012	0	456	4361	392242	UNDER
GO:0019324	L-lyxose metabolic process	P	0.04	0.012	0	458	4361	392240	UNDER
GO:0042391	regulation of membrane potential	P	0.04	0.012	0	459	4361	392239	UNDER
GO:0006816	calcium ion transport	P	0.04	0.012	0	459	4361	392239	UNDER
GO:0015855	pyrimidine nucleobase transport	P	0.04	0.012	0	460	4361	392238	UNDER
GO:0009237	siderophore metabolic process	P	0.04	0.012	9	1780	4352	390918	UNDER
GO:0030254	protein secretion by the type III secretion system	P	0.04	0.012	0	462	4361	392236	UNDER
GO:0006145	purine nucleobase catabolic process	P	0.04	0.012	0	464	4361	392234	UNDER
GO:0006195	purine nucleotide catabolic process	P	0.04	0.012	0	464	4361	392234	UNDER
GO:1902815	N	N'-diacetylchitobiose import	P	0.04	0.012	0	464	4361	392234	UNDER
GO:0098586	cellular response to virus	P	0.04	0.012	0	466	4361	392232	UNDER
GO:1903530	regulation of secretion by cell	P	0.04	0.012	0	466	4361	392232	UNDER
GO:0051046	regulation of secretion	P	0.04	0.012	0	466	4361	392232	UNDER
GO:0010639	negative regulation of organelle organization	P	0.041	0.012	0	468	4361	392230	UNDER
GO:0071482	cellular response to light stimulus	P	0.041	0.012	0	469	4361	392229	UNDER
GO:0006564	L-serine biosynthetic process	P	0.041	0.012	0	470	4361	392228	UNDER
GO:1901379	regulation of potassium ion transmembrane transport	P	0.041	0.012	0	470	4361	392228	UNDER
GO:1902603	carnitine transmembrane transport	P	0.041	0.012	0	471	4361	392227	UNDER
GO:0072503	cellular divalent inorganic cation homeostasis	P	0.041	0.012	0	473	4361	392225	UNDER
GO:0071267	L-methionine salvage	P	0.041	0.012	0	475	4361	392223	UNDER
GO:0043102	amino acid salvage	P	0.041	0.012	0	475	4361	392223	UNDER
GO:1903506	regulation of nucleic acid-templated transcription	P	0.042	0.012	364	37147	3997	355551	UNDER
GO:2001141	regulation of RNA biosynthetic process	P	0.042	0.012	364	37147	3997	355551	UNDER
GO:0060341	regulation of cellular localization	P	0.042	0.012	3	963	4358	391735	UNDER
GO:0042882	L-arabinose transport	P	0.042	0.012	0	477	4361	392221	UNDER
GO:0046352	disaccharide catabolic process	P	0.042	0.013	1	641	4360	392057	UNDER
GO:0010562	positive regulation of phosphorus metabolic process	P	0.042	0.013	0	479	4361	392219	UNDER
GO:0045937	positive regulation of phosphate metabolic process	P	0.042	0.013	0	479	4361	392219	UNDER
GO:0050790	regulation of catalytic activity	P	0.043	0.013	56	6988	4305	385710	UNDER
GO:0018065	protein-cofactor linkage	P	0.043	0.013	1	659	4360	392039	UNDER
GO:0006355	regulation of transcription	DNA-templated	P	0.047	0.014	364	37037	3997	355661	UNDER

## Sheet: Shigella_o
GO Term	Name	Type	FDR	Single test p-Value	# in test group	# in reference group	# non annot test	# non annot reference	Over/Under
GO:0043604	amide biosynthetic process	P	0	0	796	19974	1907	374382	OVER
GO:0043603	cellular amide metabolic process	P	0	0	817	23948	1886	370408	OVER
GO:0006412	translation	P	0	0	758	13987	1945	380369	OVER
GO:0006518	peptide metabolic process	P	0	0	762	17843	1941	376513	OVER
GO:0043043	peptide biosynthetic process	P	0	0	762	16024	1941	378332	OVER
GO:0034641	cellular nitrogen compound metabolic process	P	3.5e-238	4.7e-241	1796	137774	907	256582	OVER
GO:0010467	gene expression	P	1.2e-230	1.8e-233	1189	66900	1514	327456	OVER
GO:0006807	nitrogen compound metabolic process	P	2.6e-221	4.6e-224	1948	163959	755	230397	OVER
GO:1901564	organonitrogen compound metabolic process	P	1.2e-216	2.3e-219	1336	85425	1367	308931	OVER
GO:0044267	cellular protein metabolic process	P	1e-210	2.2e-213	812	34963	1891	359393	OVER
GO:0044271	cellular nitrogen compound biosynthetic process	P	6.3e-205	1.5e-207	1281	81720	1422	312636	OVER
GO:1901566	organonitrogen compound biosynthetic process	P	1e-193	2.7e-196	1045	58992	1658	335364	OVER
GO:0034645	cellular macromolecule biosynthetic process	P	8e-172	2.3e-174	1157	75131	1546	319225	OVER
GO:0009059	macromolecule biosynthetic process	P	2.7e-169	8.2e-172	1157	75703	1546	318653	OVER
GO:0019538	protein metabolic process	P	1.3e-166	4.3e-169	873	47094	1830	347262	OVER
GO:0044238	primary metabolic process	P	2.4e-153	8.5e-156	2078	204992	625	189364	OVER
GO:1901576	organic substance biosynthetic process	P	2.6e-141	9.7e-144	1531	128627	1172	265729	OVER
GO:0044249	cellular biosynthetic process	P	3.1e-135	1.2e-137	1512	127982	1191	266374	OVER
GO:0009058	biosynthetic process	P	6e-132	2.5e-134	1539	132650	1164	261706	OVER
GO:0044237	cellular metabolic process	P	1.3e-120	5.6e-123	2157	230105	546	164251	OVER
GO:0044260	cellular macromolecule metabolic process	P	9.6e-115	4.5e-117	1438	124960	1265	269396	OVER
GO:0071704	organic substance metabolic process	P	4.9e-109	2.4e-111	2140	231752	563	162604	OVER
GO:0009161	ribonucleoside monophosphate metabolic process	P	1.9e-101	9.7e-104	304	9658	2399	384698	OVER
GO:0043170	macromolecule metabolic process	P	3.5e-98	1.9e-100	1492	138159	1211	256197	OVER
GO:0009123	nucleoside monophosphate metabolic process	P	3.3e-96	1.8e-98	304	10164	2399	384192	OVER
GO:0009987	cellular process	P	7.4e-96	4.2e-98	2526	310722	177	83634	OVER
GO:0046034	ATP metabolic process	P	2.6e-94	1.6e-96	227	5639	2476	388717	OVER
GO:0009126	purine nucleoside monophosphate metabolic process	P	1.8e-86	1.1e-88	258	8107	2445	386249	OVER
GO:0009167	purine ribonucleoside monophosphate metabolic process	P	1.8e-86	1.1e-88	258	8107	2445	386249	OVER
GO:0019693	ribose phosphate metabolic process	P	3.9e-80	2.6e-82	340	14652	2363	379704	OVER
GO:0009259	ribonucleotide metabolic process	P	1.9e-78	1.3e-80	319	13270	2384	381086	OVER
GO:0009205	purine ribonucleoside triphosphate metabolic process	P	6.8e-75	4.8e-77	229	7338	2474	387018	OVER
GO:0009199	ribonucleoside triphosphate metabolic process	P	1.8e-74	1.3e-76	235	7769	2468	386587	OVER
GO:0009144	purine nucleoside triphosphate metabolic process	P	1.3e-73	9.8e-76	229	7463	2474	386893	OVER
GO:0009119	ribonucleoside metabolic process	P	1.6e-73	1.3e-75	308	13094	2395	381262	OVER
GO:0006417	regulation of translation	P	2.4e-71	1.9e-73	178	4575	2525	389781	OVER
GO:0008152	metabolic process	P	4.1e-71	3.3e-73	2289	274496	414	119860	OVER
GO:0034248	regulation of cellular amide metabolic process	P	7e-70	5.9e-72	178	4685	2525	389671	OVER
GO:0009116	nucleoside metabolic process	P	1.8e-68	1.6e-70	308	13809	2395	380547	OVER
GO:0009150	purine ribonucleotide metabolic process	P	6e-67	5.4e-69	274	11392	2429	382964	OVER
GO:0046128	purine ribonucleoside metabolic process	P	6e-67	5.5e-69	261	10424	2442	383932	OVER
GO:0009141	nucleoside triphosphate metabolic process	P	1.5e-66	1.4e-68	235	8609	2468	385747	OVER
GO:1901657	glycosyl compound metabolic process	P	3e-66	2.8e-68	308	14143	2395	380213	OVER
GO:0006418	tRNA aminoacylation for protein translation	P	3.6e-65	3.5e-67	134	2701	2569	391655	OVER
GO:0042278	purine nucleoside metabolic process	P	6.3e-64	6.3e-66	261	10816	2442	383540	OVER
GO:0006139	nucleobase-containing compound metabolic process	P	2.1e-63	2.2e-65	1147	106822	1556	287534	OVER
GO:0043039	tRNA aminoacylation	P	2.9e-63	3e-65	134	2809	2569	391547	OVER
GO:0042777	plasma membrane ATP synthesis coupled proton transport	P	2.9e-63	3.1e-65	79	688	2624	393668	OVER
GO:0006163	purine nucleotide metabolic process	P	1.6e-62	1.7e-64	274	12007	2429	382349	OVER
GO:0010608	posttranscriptional regulation of gene expression	P	3.5e-62	3.8e-64	178	5314	2525	389042	OVER
GO:0043038	amino acid activation	P	9.9e-62	1.1e-63	134	2901	2569	391455	OVER
GO:0015986	ATP synthesis coupled proton transport	P	1.5e-58	1.7e-60	82	896	2621	393460	OVER
GO:0015985	energy coupled proton transport, down electrochemical gradient	P	1.5e-58	1.7e-60	82	896	2621	393460	OVER
GO:0009156	ribonucleoside monophosphate biosynthetic process	P	1.7e-56	2.1e-58	159	4655	2544	389701	OVER
GO:0032268	regulation of cellular protein metabolic process	P	2.4e-54	2.9e-56	179	6123	2524	388233	OVER
GO:0006754	ATP biosynthetic process	P	4.4e-54	5.4e-56	82	1034	2621	393322	OVER
GO:0009124	nucleoside monophosphate biosynthetic process	P	6.4e-51	8.1e-53	159	5161	2544	389195	OVER
GO:0009206	purine ribonucleoside triphosphate biosynthetic process	P	6.4e-51	8.3e-53	82	1145	2621	393211	OVER
GO:0009145	purine nucleoside triphosphate biosynthetic process	P	6.4e-51	8.3e-53	82	1145	2621	393211	OVER
GO:0046483	heterocycle metabolic process	P	5e-50	6.6e-52	1200	120161	1503	274195	OVER
GO:0006353	DNA-templated transcription, termination	P	3.4e-49	4.6e-51	104	2169	2599	392187	OVER
GO:0072521	purine-containing compound metabolic process	P	7.7e-49	1.1e-50	274	14210	2429	380146	OVER
GO:0009201	ribonucleoside triphosphate biosynthetic process	P	7.7e-49	1.1e-50	88	1467	2615	392889	OVER
GO:0009260	ribonucleotide biosynthetic process	P	5.6e-48	7.8e-50	172	6342	2531	388014	OVER
GO:0009117	nucleotide metabolic process	P	5.6e-48	8e-50	340	20309	2363	374047	OVER
GO:0051246	regulation of protein metabolic process	P	9.1e-48	1.3e-49	179	6860	2524	387496	OVER
GO:0006725	cellular aromatic compound metabolic process	P	1.9e-47	2.8e-49	1203	121929	1500	272427	OVER
GO:0006753	nucleoside phosphate metabolic process	P	4.6e-47	6.9e-49	340	20526	2363	373830	OVER
GO:0046390	ribose phosphate biosynthetic process	P	2.5e-46	3.8e-48	172	6537	2531	387819	OVER
GO:0090662	ATP hydrolysis coupled transmembrane transport	P	3.7e-46	5.9e-48	48	275	2655	394081	OVER
GO:0015991	ATP hydrolysis coupled proton transport	P	3.7e-46	5.9e-48	48	275	2655	394081	OVER
GO:0042455	ribonucleoside biosynthetic process	P	2.5e-45	4e-47	161	5887	2542	388469	OVER
GO:0061475	cytosolic valyl-tRNA aminoacylation	P	1.3e-44	2.1e-46	34	75	2669	394281	OVER
GO:0006438	valyl-tRNA aminoacylation	P	1.3e-44	2.1e-46	34	75	2669	394281	OVER
GO:0009163	nucleoside biosynthetic process	P	8.6e-44	1.4e-45	161	6064	2542	388292	OVER
GO:0006096	glycolytic process	P	4.1e-43	6.8e-45	103	2504	2600	391852	OVER
GO:0006414	translational elongation	P	4e-42	6.8e-44	103	2573	2600	391783	OVER
GO:1901360	organic cyclic compound metabolic process	P	5.4e-42	9.3e-44	1208	125637	1495	268719	OVER
GO:0006757	ATP generation from ADP	P	1.4e-41	2.5e-43	103	2613	2600	391743	OVER
GO:1901659	glycosyl compound biosynthetic process	P	1.4e-41	2.5e-43	161	6334	2542	388022	OVER
GO:0071826	ribonucleoprotein complex subunit organization	P	8.7e-41	1.6e-42	77	1376	2626	392980	OVER
GO:0043952	protein transport by the Sec complex	P	2.2e-40	3.9e-42	57	633	2646	393723	OVER
GO:0009142	nucleoside triphosphate biosynthetic process	P	3e-40	5.6e-42	88	1919	2615	392437	OVER
GO:0009127	purine nucleoside monophosphate biosynthetic process	P	4.6e-39	8.6e-41	113	3393	2590	390963	OVER
GO:0009168	purine ribonucleoside monophosphate biosynthetic process	P	4.6e-39	8.6e-41	113	3393	2590	390963	OVER
GO:0032984	macromolecular complex disassembly	P	9.7e-39	1.8e-40	99	2602	2604	391754	OVER
GO:0022411	cellular component disassembly	P	9.9e-39	1.9e-40	99	2603	2604	391753	OVER
GO:0006165	nucleoside diphosphate phosphorylation	P	1.6e-38	3.2e-40	103	2848	2600	391508	OVER
GO:0046031	ADP metabolic process	P	3.1e-38	6.2e-40	103	2871	2600	391485	OVER
GO:0009179	purine ribonucleoside diphosphate metabolic process	P	6.6e-37	1.3e-38	103	2980	2600	391376	OVER
GO:0009185	ribonucleoside diphosphate metabolic process	P	6.6e-37	1.3e-38	103	2980	2600	391376	OVER
GO:0009135	purine nucleoside diphosphate metabolic process	P	6.7e-37	1.4e-38	103	2981	2600	391375	OVER
GO:0045727	positive regulation of translation	P	7.1e-37	1.5e-38	63	971	2640	393385	OVER
GO:0034250	positive regulation of cellular amide metabolic process	P	7.1e-37	1.5e-38	63	971	2640	393385	OVER
GO:0071230	cellular response to amino acid stimulus	P	1.3e-36	2.7e-38	36	179	2667	394177	OVER
GO:0034613	cellular protein localization	P	2.1e-36	4.4e-38	105	3145	2598	391211	OVER
GO:0070727	cellular macromolecule localization	P	2.1e-36	4.4e-38	105	3145	2598	391211	OVER
GO:0031564	transcription antitermination	P	1e-35	2.3e-37	71	1367	2632	392989	OVER
GO:0042451	purine nucleoside biosynthetic process	P	1.8e-35	3.9e-37	114	3799	2589	390557	OVER
GO:0046129	purine ribonucleoside biosynthetic process	P	1.8e-35	3.9e-37	114	3799	2589	390557	OVER
GO:0031555	transcriptional attenuation	P	8.3e-35	1.9e-36	71	1416	2632	392940	OVER
GO:0006450	regulation of translational fidelity	P	2e-34	4.6e-36	59	915	2644	393441	OVER
GO:0015988	energy coupled proton transmembrane transport, against electrochemical gradient	P	2.2e-34	5.1e-36	63	1081	2640	393275	OVER
GO:0009152	purine ribonucleotide biosynthetic process	P	7.7e-34	1.8e-35	127	4862	2576	389494	OVER
GO:0006399	tRNA metabolic process	P	1.6e-32	3.8e-34	181	9272	2522	385084	OVER
GO:0016070	RNA metabolic process	P	1.1e-31	2.6e-33	618	55892	2085	338464	OVER
GO:0045903	positive regulation of translational fidelity	P	1.1e-31	2.6e-33	35	234	2668	394122	OVER
GO:0034660	ncRNA metabolic process	P	1.9e-31	4.5e-33	222	13102	2481	381254	OVER
GO:0006164	purine nucleotide biosynthetic process	P	5.5e-31	1.3e-32	127	5223	2576	389133	OVER
GO:0065002	intracellular protein transmembrane transport	P	5.7e-31	1.4e-32	57	985	2646	393371	OVER
GO:0046939	nucleotide phosphorylation	P	1.7e-30	4.2e-32	103	3593	2600	390763	OVER
GO:0090304	nucleic acid metabolic process	P	1.8e-30	4.4e-32	815	80861	1888	313495	OVER
GO:0031554	regulation of DNA-templated transcription, termination	P	3.7e-30	9.4e-32	72	1753	2631	392603	OVER
GO:0009132	nucleoside diphosphate metabolic process	P	5.3e-30	1.4e-31	103	3648	2600	390708	OVER
GO:1902600	hydrogen ion transmembrane transport	P	5.6e-30	1.4e-31	97	3254	2606	391102	OVER
GO:0006090	pyruvate metabolic process	P	5.7e-30	1.5e-31	113	4342	2590	390014	OVER
GO:0017148	negative regulation of translation	P	3.4e-29	8.9e-31	66	1505	2637	392851	OVER
GO:0055086	nucleobase-containing small molecule metabolic process	P	3.7e-29	9.7e-31	343	25769	2360	368587	OVER
GO:0006413	translational initiation	P	9.1e-29	2.4e-30	56	1050	2647	393306	OVER
GO:0006448	regulation of translational elongation	P	1.3e-28	3.6e-30	62	1342	2641	393014	OVER
GO:0043244	regulation of protein complex disassembly	P	3e-28	8.3e-30	72	1892	2631	392464	OVER
GO:0046496	nicotinamide nucleotide metabolic process	P	9.8e-28	2.7e-29	124	5452	2579	388904	OVER
GO:0034249	negative regulation of cellular amide metabolic process	P	1.4e-27	4e-29	66	1614	2637	392742	OVER
GO:2000765	regulation of cytoplasmic translation	P	1.9e-27	5.4e-29	24	86	2679	394270	OVER
GO:2000766	negative regulation of cytoplasmic translation	P	1.9e-27	5.4e-29	24	86	2679	394270	OVER
GO:0060567	negative regulation of DNA-templated transcription	termination	P	5.4e-27	1.5e-28	49	832	2654	393524	OVER
GO:0043242	negative regulation of protein complex disassembly	P	8.4e-27	2.4e-28	49	841	2654	393515	OVER
GO:0019362	pyridine nucleotide metabolic process	P	2.2e-26	6.3e-28	124	5655	2579	388701	OVER
GO:0072522	purine-containing compound biosynthetic process	P	2.7e-26	7.8e-28	127	5906	2576	388450	OVER
GO:0043241	protein complex disassembly	P	8.4e-26	2.4e-27	79	2516	2624	391840	OVER
GO:0042255	ribosome assembly	P	2e-25	5.9e-27	57	1289	2646	393067	OVER
GO:0022618	ribonucleoprotein complex assembly	P	2.1e-25	6.1e-27	57	1290	2646	393066	OVER
GO:0006520	cellular amino acid metabolic process	P	5.3e-25	1.6e-26	361	29223	2342	365133	OVER
GO:0071417	cellular response to organonitrogen compound	P	5.5e-25	1.7e-26	36	420	2667	393936	OVER
GO:0000050	urea cycle	P	6.7e-25	2e-26	37	456	2666	393900	OVER
GO:0009165	nucleotide biosynthetic process	P	2.1e-24	6.6e-26	172	10111	2531	384245	OVER
GO:0071229	cellular response to acid chemical	P	2.5e-24	7.9e-26	52	1109	2651	393247	OVER
GO:0032270	positive regulation of cellular protein metabolic process	P	1.6e-23	4.9e-25	64	1809	2639	392547	OVER
GO:0002181	cytoplasmic translation	P	1.9e-23	5.9e-25	25	155	2678	394201	OVER
GO:0016032	viral process	P	2e-23	6.4e-25	127	6388	2576	387968	OVER
GO:1901293	nucleoside phosphate biosynthetic process	P	3.6e-23	1.1e-24	172	10360	2531	383996	OVER
GO:0009266	response to temperature stimulus	P	3.8e-23	1.2e-24	163	9552	2540	384804	OVER
GO:0000028	ribosomal small subunit assembly	P	6.7e-23	2.2e-24	33	386	2670	393970	OVER
GO:0051205	protein insertion into membrane	P	8.8e-23	2.9e-24	43	776	2660	393580	OVER
GO:0051247	positive regulation of protein metabolic process	P	2.9e-22	9.5e-24	64	1918	2639	392438	OVER
GO:0072524	pyridine-containing compound metabolic process	P	4.8e-22	1.6e-23	125	6471	2578	387885	OVER
GO:0032988	ribonucleoprotein complex disassembly	P	1.4e-21	4.8e-23	20	86	2683	394270	OVER
GO:0032790	ribosome disassembly	P	1.4e-21	4.8e-23	20	86	2683	394270	OVER
GO:1903008	organelle disassembly	P	1.7e-21	5.8e-23	20	87	2683	394269	OVER
GO:0006091	generation of precursor metabolites and energy	P	2.4e-21	8.2e-23	230	16564	2473	377792	OVER
GO:0019627	urea metabolic process	P	3.7e-21	1.3e-22	37	598	2666	393758	OVER
GO:0006886	intracellular protein transport	P	5.5e-21	1.9e-22	59	1731	2644	392625	OVER
GO:0032269	negative regulation of cellular protein metabolic process	P	6.8e-21	2.4e-22	66	2173	2637	392183	OVER
GO:0044403	symbiosis	encompassing mutualism through parasitism	P	7.5e-21	2.7e-22	150	8913	2553	385443	OVER
GO:0044419	interspecies interaction between organisms	P	7.5e-21	2.7e-22	150	8913	2553	385443	OVER
GO:0019058	viral life cycle	P	1e-20	3.8e-22	109	5382	2594	388974	OVER
GO:0019637	organophosphate metabolic process	P	1.4e-20	5.2e-22	364	31420	2339	362936	OVER
GO:0043933	macromolecular complex subunit organization	P	5.9e-20	2.2e-21	186	12529	2517	381827	OVER
GO:0006605	protein targeting	P	7.2e-20	2.7e-21	47	1141	2656	393215	OVER
GO:0071495	cellular response to endogenous stimulus	P	1e-19	3.8e-21	36	622	2667	393734	OVER
GO:0051248	negative regulation of protein metabolic process	P	4.7e-19	1.8e-20	66	2368	2637	391988	OVER
GO:0090150	establishment of protein localization to membrane	P	1.2e-18	4.6e-20	45	1120	2658	393236	OVER
GO:0044205	'de novo' UMP biosynthetic process	P	1.4e-18	5.3e-20	37	723	2666	393633	OVER
GO:0051641	cellular localization	P	1.4e-18	5.3e-20	107	5597	2596	388759	OVER
GO:0009409	response to cold	P	2e-18	8e-20	70	2721	2633	391635	OVER
GO:0006733	oxidoreduction coenzyme metabolic process	P	3.2e-18	1.3e-19	125	7246	2578	387110	OVER
GO:1902582	single-organism intracellular transport	P	4.3e-18	1.7e-19	59	2007	2644	392349	OVER
GO:0051701	interaction with host	P	5e-18	2e-19	88	4134	2615	390222	OVER
GO:0051817	modification of morphology or physiology of other organism involved in symbiotic interaction	P	7.9e-18	3.2e-19	37	766	2666	393590	OVER
GO:0046907	intracellular transport	P	1e-17	4.1e-19	59	2047	2644	392309	OVER
GO:0009060	aerobic respiration	P	1.1e-17	4.5e-19	104	5517	2599	388839	OVER
GO:0006401	RNA catabolic process	P	1.1e-17	4.7e-19	61	2187	2642	392169	OVER
GO:0019752	carboxylic acid metabolic process	P	5.8e-17	2.5e-18	562	57305	2141	337051	OVER
GO:0045013	carbon catabolite repression of transcription	P	5.8e-17	2.5e-18	17	92	2686	394264	OVER
GO:1901699	cellular response to nitrogen compound	P	6.8e-17	2.9e-18	37	823	2666	393533	OVER
GO:0007059	chromosome segregation	P	5.8e-16	2.5e-17	53	1839	2650	392517	OVER
GO:0043436	oxoacid metabolic process	P	7.7e-16	3.4e-17	573	59500	2130	334856	OVER
GO:0035821	modification of morphology or physiology of other organism	P	9.9e-16	4.4e-17	37	899	2666	393457	OVER
GO:2000112	regulation of cellular macromolecule biosynthetic process	P	1.4e-15	6.3e-17	430	41876	2273	352480	OVER
GO:0046132	pyrimidine ribonucleoside biosynthetic process	P	1.5e-15	6.9e-17	45	1372	2658	392984	OVER
GO:0006082	organic acid metabolic process	P	1.7e-15	7.7e-17	573	59752	2130	334604	OVER
GO:0006421	asparaginyl-tRNA aminoacylation	P	1.7e-15	7.8e-17	16	94	2687	394262	OVER
GO:0010556	regulation of macromolecule biosynthetic process	P	2e-15	9.1e-17	430	41986	2273	352370	OVER
GO:0015882	L-ascorbic acid transport	P	2.5e-15	1.2e-16	20	198	2683	394158	OVER
GO:0043200	response to amino acid	P	2.8e-15	1.3e-16	40	1099	2663	393257	OVER
GO:0044208	'de novo' AMP biosynthetic process	P	3.3e-15	1.5e-16	20	201	2683	394155	OVER
GO:0080090	regulation of primary metabolic process	P	3.3e-15	1.5e-16	453	44941	2250	349415	OVER
GO:0006222	UMP biosynthetic process	P	3.5e-15	1.6e-16	39	1050	2664	393306	OVER
GO:0009174	pyrimidine ribonucleoside monophosphate biosynthetic process	P	3.5e-15	1.6e-16	39	1050	2664	393306	OVER
GO:0042274	ribosomal small subunit biogenesis	P	4.3e-15	2.1e-16	34	787	2669	393569	OVER
GO:0019541	propionate metabolic process	P	4.8e-15	2.3e-16	51	1808	2652	392548	OVER
GO:0031326	regulation of cellular biosynthetic process	P	5.4e-15	2.6e-16	431	42355	2272	352001	OVER
GO:0010629	negative regulation of gene expression	P	5.9e-15	2.9e-16	191	14673	2512	379683	OVER
GO:0009889	regulation of biosynthetic process	P	7.7e-15	3.7e-16	431	42473	2272	351883	OVER
GO:0006402	mRNA catabolic process	P	8.7e-15	4.2e-16	37	969	2666	393387	OVER
GO:0034654	nucleobase-containing compound biosynthetic process	P	9.1e-15	4.5e-16	535	55455	2168	338901	OVER
GO:0046134	pyrimidine nucleoside biosynthetic process	P	1e-14	4.9e-16	45	1451	2658	392905	OVER
GO:0070689	L-threonine catabolic process to propionate	P	1.5e-14	7.3e-16	38	1044	2665	393312	OVER
GO:0051171	regulation of nitrogen compound metabolic process	P	1.9e-14	9.6e-16	434	43106	2269	351250	OVER
GO:0009220	pyrimidine ribonucleotide biosynthetic process	P	2e-14	1e-15	45	1481	2658	392875	OVER
GO:0015992	proton transport	P	2.2e-14	1.1e-15	109	6676	2594	387680	OVER
GO:0006818	hydrogen transport	P	2.2e-14	1.1e-15	109	6676	2594	387680	OVER
GO:0051129	negative regulation of cellular component organization	P	2.5e-14	1.3e-15	49	1755	2654	392601	OVER
GO:2000113	negative regulation of cellular macromolecule biosynthetic process	P	2.8e-14	1.4e-15	190	14810	2513	379546	OVER
GO:0010558	negative regulation of macromolecule biosynthetic process	P	2.8e-14	1.4e-15	190	14812	2513	379544	OVER
GO:0006433	prolyl-tRNA aminoacylation	P	2.8e-14	1.5e-15	15	93	2688	394263	OVER
GO:0006996	organelle organization	P	3.2e-14	1.7e-15	132	8915	2571	385441	OVER
GO:0072657	protein localization to membrane	P	3.5e-14	1.8e-15	48	1704	2655	392652	OVER
GO:1902580	single-organism cellular localization	P	3.6e-14	1.9e-15	48	1706	2655	392650	OVER
GO:0006260	DNA replication	P	7.3e-14	3.9e-15	113	7183	2590	387173	OVER
GO:0031327	negative regulation of cellular biosynthetic process	P	9.9e-14	5.2e-15	190	15033	2513	379323	OVER
GO:0051172	negative regulation of nitrogen compound metabolic process	P	1.1e-13	5.7e-15	194	15480	2509	378876	OVER
GO:0010468	regulation of gene expression	P	2.3e-13	1.2e-14	429	43201	2274	351155	OVER
GO:0071310	cellular response to organic substance	P	3.4e-13	1.8e-14	41	1349	2662	393007	OVER
GO:0046049	UMP metabolic process	P	3.5e-13	1.9e-14	39	1225	2664	393131	OVER
GO:0009173	pyrimidine ribonucleoside monophosphate metabolic process	P	3.5e-13	1.9e-14	39	1225	2664	393131	OVER
GO:0019222	regulation of metabolic process	P	4.7e-13	2.6e-14	464	47778	2239	346578	OVER
GO:0030261	chromosome condensation	P	5.1e-13	2.8e-14	28	617	2675	393739	OVER
GO:0006323	DNA packaging	P	9.4e-13	5.2e-14	28	634	2675	393722	OVER
GO:0019264	glycine biosynthetic process from serine	P	1.3e-12	7.4e-14	14	100	2689	394256	OVER
GO:0042026	protein refolding	P	1.4e-12	7.8e-14	28	645	2675	393711	OVER
GO:0044003	modification by symbiont of host morphology or physiology	P	1.5e-12	8.3e-14	30	752	2673	393604	OVER
GO:0031323	regulation of cellular metabolic process	P	1.6e-12	9.1e-14	435	44550	2268	349806	OVER
GO:0046718	viral entry into host cell	P	1.8e-12	1e-13	52	2202	2651	392154	OVER
GO:0009890	negative regulation of biosynthetic process	P	2.1e-12	1.2e-13	190	15602	2513	378754	OVER
GO:0030260	entry into host cell	P	2.9e-12	1.7e-13	52	2232	2651	392124	OVER
GO:0051806	entry into cell of other organism involved in symbiotic interaction	P	2.9e-12	1.7e-13	52	2232	2651	392124	OVER
GO:0051828	entry into other organism involved in symbiotic interaction	P	2.9e-12	1.7e-13	52	2232	2651	392124	OVER
GO:0044409	entry into host	P	2.9e-12	1.7e-13	52	2232	2651	392124	OVER
GO:0006566	threonine metabolic process	P	3.6e-12	2.1e-13	52	2245	2651	392111	OVER
GO:0061024	membrane organization	P	4.6e-12	2.7e-13	58	2726	2645	391630	OVER
GO:0009218	pyrimidine ribonucleotide metabolic process	P	6.4e-12	3.7e-13	45	1765	2658	392591	OVER
GO:0010605	negative regulation of macromolecule metabolic process	P	7e-12	4.1e-13	195	16358	2508	377998	OVER
GO:0052509	positive regulation by symbiont of host defense response	P	1.4e-11	8.4e-13	13	96	2690	394260	OVER
GO:0052510	positive regulation by organism of defense response of other organism involved in symbiotic interaction	P	1.4e-11	8.4e-13	13	96	2690	394260	OVER
GO:0044416	induction by symbiont of host defense response	P	1.4e-11	8.4e-13	13	96	2690	394260	OVER
GO:0052251	induction by organism of defense response of other organism involved in symbiotic interaction	P	1.4e-11	8.4e-13	13	96	2690	394260	OVER
GO:0019042	viral latency	P	1.8e-11	1.1e-12	30	837	2673	393519	OVER
GO:0009057	macromolecule catabolic process	P	2.5e-11	1.5e-12	114	7992	2589	386364	OVER
GO:0019646	aerobic electron transport chain	P	3.5e-11	2.2e-12	31	920	2672	393436	OVER
GO:0048255	mRNA stabilization	P	3.7e-11	2.3e-12	18	267	2685	394089	OVER
GO:0043489	RNA stabilization	P	3.7e-11	2.3e-12	18	267	2685	394089	OVER
GO:0009130	pyrimidine nucleoside monophosphate biosynthetic process	P	4.3e-11	2.7e-12	39	1447	2664	392909	OVER
GO:0019856	pyrimidine nucleobase biosynthetic process	P	4.5e-11	2.9e-12	37	1314	2666	393042	OVER
GO:0019043	establishment of viral latency	P	4.5e-11	2.9e-12	22	443	2681	393913	OVER
GO:0075713	establishment of integrated proviral latency	P	4.5e-11	2.9e-12	22	443	2681	393913	OVER
GO:0060255	regulation of macromolecule metabolic process	P	4.9e-11	3.1e-12	440	46228	2263	348128	OVER
GO:0006119	oxidative phosphorylation	P	5.2e-11	3.3e-12	42	1669	2661	392687	OVER
GO:0046131	pyrimidine ribonucleoside metabolic process	P	5.7e-11	3.7e-12	45	1894	2658	392462	OVER
GO:0031324	negative regulation of cellular metabolic process	P	5.7e-11	3.7e-12	194	16647	2509	377709	OVER
GO:0046459	short-chain fatty acid metabolic process	P	5.7e-11	3.7e-12	51	2353	2652	392003	OVER
GO:0042254	ribosome biogenesis	P	6.6e-11	4.3e-12	93	6069	2610	388287	OVER
GO:0052126	movement in host environment	P	6.6e-11	4.3e-12	52	2442	2651	391914	OVER
GO:0052192	movement in environment of other organism involved in symbiotic interaction	P	6.6e-11	4.3e-12	52	2442	2651	391914	OVER
GO:0022613	ribonucleoprotein complex biogenesis	P	6.6e-11	4.3e-12	93	6070	2610	388286	OVER
GO:0009408	response to heat	P	7.1e-11	4.7e-12	92	5972	2611	388384	OVER
GO:0006567	threonine catabolic process	P	1.7e-10	1.1e-11	38	1450	2665	392906	OVER
GO:0030420	establishment of competence for transformation	P	4e-10	2.7e-11	17	271	2686	394085	OVER
GO:0009892	negative regulation of metabolic process	P	6.3e-10	4.4e-11	199	17746	2504	376610	OVER
GO:0006221	pyrimidine nucleotide biosynthetic process	P	7.2e-10	5e-11	45	2057	2658	392299	OVER
GO:0045974	regulation of translation	ncRNA-mediated	P	8.2e-10	5.8e-11	10	60	2693	394296	OVER
GO:0045975	positive regulation of translation	ncRNA-mediated	P	8.2e-10	5.8e-11	10	60	2693	394296	OVER
GO:0040033	negative regulation of translation	ncRNA-mediated	P	8.2e-10	5.8e-11	10	60	2693	394296	OVER
GO:0002939	tRNA N1-guanine methylation	P	9.5e-10	6.7e-11	10	61	2693	394295	OVER
GO:0009129	pyrimidine nucleoside monophosphate metabolic process	P	9.9e-10	7e-11	39	1622	2664	392734	OVER
GO:0050792	regulation of viral process	P	1e-09	7.2e-11	7	14	2696	394342	OVER
GO:0048524	positive regulation of viral process	P	1e-09	7.2e-11	7	14	2696	394342	OVER
GO:0051851	modification by host of symbiont morphology or physiology	P	1e-09	7.2e-11	7	14	2696	394342	OVER
GO:0044794	positive regulation by host of viral process	P	1e-09	7.2e-11	7	14	2696	394342	OVER
GO:0044788	modulation by host of viral process	P	1e-09	7.2e-11	7	14	2696	394342	OVER
GO:0051702	interaction with symbiont	P	1e-09	7.2e-11	7	14	2696	394342	OVER
GO:0019076	viral release from host cell	P	1.7e-09	1.2e-10	61	3432	2642	390924	OVER
GO:0006544	glycine metabolic process	P	1.7e-09	1.2e-10	29	958	2674	393398	OVER
GO:0001123	transcription initiation from bacterial-type RNA polymerase promoter	P	2.5e-09	1.8e-10	19	401	2684	393955	OVER
GO:0071103	DNA conformation change	P	2.5e-09	1.8e-10	55	2977	2648	391379	OVER
GO:0000027	ribosomal large subunit assembly	P	2.7e-09	2e-10	23	614	2680	393742	OVER
GO:0006213	pyrimidine nucleoside metabolic process	P	3e-09	2.2e-10	45	2160	2658	392196	OVER
GO:0006265	DNA topological change	P	3.1e-09	2.3e-10	25	735	2678	393621	OVER
GO:0009052	pentose-phosphate shunt	non-oxidative branch	P	3.5e-09	2.6e-10	21	513	2682	393843	OVER
GO:0044265	cellular macromolecule catabolic process	P	3.9e-09	2.9e-10	69	4256	2634	390100	OVER
GO:0044281	small molecule metabolic process	P	5e-09	3.8e-10	823	98955	1880	295401	OVER
GO:0006526	arginine biosynthetic process	P	5.2e-09	4e-10	37	1576	2666	392780	OVER
GO:0051649	establishment of localization in cell	P	5.8e-09	4.5e-10	61	3586	2642	390770	OVER
GO:0015721	bile acid and bile salt transport	P	6.5e-09	5e-10	16	286	2687	394070	OVER
GO:0044802	single-organism membrane organization	P	7.1e-09	5.5e-10	48	2473	2655	391883	OVER
GO:0006268	DNA unwinding involved in DNA replication	P	7.1e-09	5.5e-10	27	894	2676	393462	OVER
GO:0070925	organelle assembly	P	7.6e-09	5.9e-10	57	3226	2646	391130	OVER
GO:0045990	carbon catabolite regulation of transcription	P	9.1e-09	7.1e-10	17	339	2686	394017	OVER
GO:0031328	positive regulation of cellular biosynthetic process	P	9.1e-09	7.2e-10	141	11768	2562	382588	OVER
GO:0043488	regulation of mRNA stability	P	9.8e-09	7.7e-10	18	389	2685	393967	OVER
GO:0016071	mRNA metabolic process	P	1.1e-08	8.4e-10	39	1776	2664	392580	OVER
GO:0010557	positive regulation of macromolecule biosynthetic process	P	1.2e-08	9.7e-10	140	11727	2563	382629	OVER
GO:0006457	protein folding	P	1.4e-08	1.1e-09	79	5365	2624	388991	OVER
GO:0009891	positive regulation of biosynthetic process	P	1.6e-08	1.3e-09	141	11908	2562	382448	OVER
GO:0051173	positive regulation of nitrogen compound metabolic process	P	2.2e-08	1.8e-09	140	11864	2563	382492	OVER
GO:0039633	killing by virus of host cell	P	2.3e-08	1.9e-09	17	363	2686	393993	OVER
GO:0044659	cytolysis by virus of host cell	P	2.3e-08	1.9e-09	17	363	2686	393993	OVER
GO:0044661	disruption by virus of host cell	P	2.3e-08	1.9e-09	17	363	2686	393993	OVER
GO:0006167	AMP biosynthetic process	P	2.7e-08	2.2e-09	20	525	2683	393831	OVER
GO:0046033	AMP metabolic process	P	2.7e-08	2.2e-09	20	525	2683	393831	OVER
GO:0001101	response to acid chemical	P	2.9e-08	2.4e-09	59	3553	2644	390803	OVER
GO:1901135	carbohydrate derivative metabolic process	P	3e-08	2.5e-09	395	42850	2308	351506	OVER
GO:0052255	modulation by organism of defense response of other organism involved in symbiotic interaction	P	3.2e-08	2.7e-09	13	194	2690	394162	OVER
GO:0052031	modulation by symbiont of host defense response	P	3.2e-08	2.7e-09	13	194	2690	394162	OVER
GO:0042273	ribosomal large subunit biogenesis	P	4.4e-08	3.8e-09	23	721	2680	393635	OVER
GO:0071806	protein transmembrane transport	P	5e-08	4.3e-09	57	3419	2646	390937	OVER
GO:0006426	glycyl-tRNA aminoacylation	P	6.2e-08	5.3e-09	13	206	2690	394150	OVER
GO:0044764	multi-organism cellular process	P	7.4e-08	6.4e-09	183	17044	2520	377312	OVER
GO:0019048	modulation by virus of host morphology or physiology	P	8e-08	7e-09	17	398	2686	393958	OVER
GO:0001121	transcription from bacterial-type RNA polymerase promoter	P	8.9e-08	7.9e-09	19	510	2684	393846	OVER
GO:0046653	tetrahydrofolate metabolic process	P	9.1e-08	8.1e-09	38	1853	2665	392503	OVER
GO:0043487	regulation of RNA stability	P	1e-07	9.1e-09	18	459	2685	393897	OVER
GO:0098662	inorganic cation transmembrane transport	P	1.1e-07	9.6e-09	111	8964	2592	385392	OVER
GO:0031670	cellular response to nutrient	P	1.1e-07	1e-08	17	408	2686	393948	OVER
GO:0007584	response to nutrient	P	1.1e-07	1e-08	17	408	2686	393948	OVER
GO:0010243	response to organonitrogen compound	P	1.2e-07	1.1e-08	40	2037	2663	392319	OVER
GO:0019835	cytolysis	P	1.2e-07	1.1e-08	38	1874	2665	392482	OVER
GO:0009099	valine biosynthetic process	P	1.3e-07	1.1e-08	27	1037	2676	393319	OVER
GO:0031349	positive regulation of defense response	P	1.3e-07	1.2e-08	13	221	2690	394135	OVER
GO:0046336	ethanolamine catabolic process	P	1.6e-07	1.5e-08	32	1421	2671	392935	OVER
GO:0034622	cellular macromolecular complex assembly	P	2.1e-07	1.9e-08	62	4072	2641	390284	OVER
GO:0010501	RNA secondary structure unwinding	P	2.2e-07	2e-08	22	727	2681	393629	OVER
GO:0044004	disruption by symbiont of host cell	P	2.4e-07	2.2e-08	17	432	2686	393924	OVER
GO:0001907	killing by symbiont of host cells	P	2.4e-07	2.2e-08	17	432	2686	393924	OVER
GO:0001897	cytolysis by symbiont of host cells	P	2.4e-07	2.2e-08	17	432	2686	393924	OVER
GO:0051883	killing of cells in other organism involved in symbiotic interaction	P	2.4e-07	2.2e-08	17	432	2686	393924	OVER
GO:0051801	cytolysis in other organism involved in symbiotic interaction	P	2.4e-07	2.2e-08	17	432	2686	393924	OVER
GO:0051818	disruption of cells of other organism involved in symbiotic interaction	P	2.4e-07	2.2e-08	17	432	2686	393924	OVER
GO:0006732	coenzyme metabolic process	P	2.5e-07	2.4e-08	177	16654	2526	377702	OVER
GO:1901161	primary amino compound catabolic process	P	2.6e-07	2.5e-08	32	1453	2671	392903	OVER
GO:0006580	ethanolamine metabolic process	P	3.2e-07	3e-08	32	1466	2671	392890	OVER
GO:0009628	response to abiotic stimulus	P	3.4e-07	3.2e-08	195	18865	2508	375491	OVER
GO:0046112	nucleobase biosynthetic process	P	4.2e-07	4e-08	37	1890	2666	392466	OVER
GO:0090503	RNA phosphodiester bond hydrolysis	exonucleolytic	P	5e-07	4.8e-08	23	832	2680	393524	OVER
GO:0043902	positive regulation of multi-organism process	P	5.3e-07	5.1e-08	24	904	2679	393452	OVER
GO:1901160	primary amino compound metabolic process	P	5.6e-07	5.3e-08	32	1505	2671	392851	OVER
GO:0006760	folic acid-containing compound metabolic process	P	5.9e-07	5.7e-08	39	2088	2664	392268	OVER
GO:0006220	pyrimidine nucleotide metabolic process	P	6.6e-07	6.4e-08	45	2604	2658	391752	OVER
GO:0019438	aromatic compound biosynthetic process	P	7.1e-07	7e-08	564	66449	2139	327907	OVER
GO:0009092	homoserine metabolic process	P	9.1e-07	8.9e-08	20	662	2683	393694	OVER
GO:0032784	regulation of DNA-templated transcription	elongation	P	9.9e-07	9.8e-08	16	424	2687	393932	OVER
GO:0051349	positive regulation of lyase activity	P	1e-06	1e-07	11	179	2692	394177	OVER
GO:0006006	glucose metabolic process	P	1.2e-06	1.2e-07	56	3695	2647	390661	OVER
GO:0006545	glycine biosynthetic process	P	1.2e-06	1.2e-07	14	322	2689	394034	OVER
GO:0016310	phosphorylation	P	1.3e-06	1.3e-07	214	21518	2489	372838	OVER
GO:0019682	glyceraldehyde-3-phosphate metabolic process	P	1.3e-06	1.3e-07	41	2336	2662	392020	OVER
GO:0035999	tetrahydrofolate interconversion	P	1.5e-06	1.5e-07	19	619	2684	393737	OVER
GO:0010628	positive regulation of gene expression	P	1.5e-06	1.5e-07	133	11953	2570	382403	OVER
GO:0048523	negative regulation of cellular process	P	1.7e-06	1.8e-07	202	20173	2501	374183	OVER
GO:0042558	pteridine-containing compound metabolic process	P	2e-06	2e-07	39	2198	2664	392158	OVER
GO:0009070	serine family amino acid biosynthetic process	P	2.5e-06	2.6e-07	44	2668	2659	391688	OVER
GO:0006541	glutamine metabolic process	P	2.6e-06	2.7e-07	37	2048	2666	392308	OVER
GO:0019464	glycine decarboxylation via glycine cleavage system	P	4.2e-06	4.4e-07	15	417	2688	393939	OVER
GO:0097533	cellular stress response to acid chemical	P	4.4e-06	4.6e-07	16	478	2687	393878	OVER
GO:0097532	stress response to acid chemical	P	4.4e-06	4.6e-07	16	478	2687	393878	OVER
GO:0031325	positive regulation of cellular metabolic process	P	5e-06	5.4e-07	141	13166	2562	381190	OVER
GO:0006796	phosphate-containing compound metabolic process	P	5.2e-06	5.6e-07	425	49005	2278	345351	OVER
GO:0042742	defense response to bacterium	P	6e-06	6.4e-07	16	491	2687	393865	OVER
GO:0090407	organophosphate biosynthetic process	P	6.4e-06	6.9e-07	198	20104	2505	374252	OVER
GO:0031640	killing of cells of other organism	P	7.7e-06	8.4e-07	17	565	2686	393791	OVER
GO:0051715	cytolysis in other organism	P	7.7e-06	8.4e-07	17	565	2686	393791	OVER
GO:0044364	disruption of cells of other organism	P	7.7e-06	8.4e-07	17	565	2686	393791	OVER
GO:1901605	alpha-amino acid metabolic process	P	8.3e-06	9.1e-07	224	23386	2479	370970	OVER
GO:0000453	enzyme-directed rRNA 2'-O-methylation	P	9.2e-06	1e-06	14	388	2689	393968	OVER
GO:0000451	rRNA 2'-O-methylation	P	9.4e-06	1e-06	14	389	2689	393967	OVER
GO:0070417	cellular response to cold	P	9.8e-06	1.1e-06	18	642	2685	393714	OVER
GO:0006431	methionyl-tRNA aminoacylation	P	9.8e-06	1.1e-06	8	103	2695	394253	OVER
GO:0045333	cellular respiration	P	1.1e-05	1.2e-06	124	11415	2579	382941	OVER
GO:0051276	chromosome organization	P	1.2e-05	1.3e-06	55	3901	2648	390455	OVER
GO:0009719	response to endogenous stimulus	P	1.2e-05	1.4e-06	41	2533	2662	391823	OVER
GO:0048519	negative regulation of biological process	P	1.6e-05	1.9e-06	210	21904	2493	372452	OVER
GO:0006952	defense response	P	1.7e-05	1.9e-06	32	1785	2671	392571	OVER
GO:0006573	valine metabolic process	P	1.7e-05	2e-06	27	1361	2676	392995	OVER
GO:0010604	positive regulation of macromolecule metabolic process	P	1.7e-05	2e-06	140	13399	2563	380957	OVER
GO:0009068	aspartate family amino acid catabolic process	P	1.9e-05	2.1e-06	38	2332	2665	392024	OVER
GO:0051339	regulation of lyase activity	P	1.9e-05	2.2e-06	12	301	2691	394055	OVER
GO:0009617	response to bacterium	P	1.9e-05	2.2e-06	16	542	2687	393814	OVER
GO:0006546	glycine catabolic process	P	2e-05	2.3e-06	15	479	2688	393877	OVER
GO:0045184	establishment of protein localization	P	2e-05	2.3e-06	123	11465	2580	382891	OVER
GO:0018130	heterocycle biosynthetic process	P	2.2e-05	2.6e-06	568	68908	2135	325448	OVER
GO:0018307	enzyme active site formation	P	2.5e-05	2.9e-06	9	160	2694	394196	OVER
GO:0009090	homoserine biosynthetic process	P	2.7e-05	3.2e-06	14	430	2689	393926	OVER
GO:0009294	DNA mediated transformation	P	3e-05	3.6e-06	17	632	2686	393724	OVER
GO:0009292	genetic transfer	P	3e-05	3.6e-06	17	632	2686	393724	OVER
GO:0042439	ethanolamine-containing compound metabolic process	P	3.3e-05	4e-06	32	1851	2671	392505	OVER
GO:0019629	propionate catabolic process	2-methylcitrate cycle	P	3.8e-05	4.6e-06	13	383	2690	393973	OVER
GO:0008104	protein localization	P	4.1e-05	4.9e-06	126	11976	2577	382380	OVER
GO:0051084	'de novo' posttranslational protein folding	P	4.3e-05	5.3e-06	13	388	2690	393968	OVER
GO:0051085	chaperone mediated protein folding requiring cofactor	P	4.3e-05	5.3e-06	13	388	2690	393968	OVER
GO:0006793	phosphorus metabolic process	P	5e-05	6.1e-06	430	50849	2273	343507	OVER
GO:0015980	energy derivation by oxidation of organic compounds	P	5.2e-05	6.3e-06	136	13221	2567	381135	OVER
GO:0006549	isoleucine metabolic process	P	5.4e-05	6.6e-06	27	1457	2676	392899	OVER
GO:0009097	isoleucine biosynthetic process	P	5.4e-05	6.6e-06	27	1457	2676	392899	OVER
GO:0006099	tricarboxylic acid cycle	P	7.2e-05	9e-06	44	3064	2659	391292	OVER
GO:0009069	serine family amino acid metabolic process	P	7.3e-05	9.1e-06	59	4591	2644	389765	OVER
GO:0019543	propionate catabolic process	P	8e-05	1e-05	13	413	2690	393943	OVER
GO:0006121	mitochondrial electron transport	succinate to ubiquinone	P	8.3e-05	1e-05	7	101	2696	394255	OVER
GO:0071941	nitrogen cycle metabolic process	P	9.5e-05	1.2e-05	48	3488	2655	390868	OVER
GO:0046086	adenosine biosynthetic process	P	0.00011	1.4e-05	6	70	2697	394286	OVER
GO:0031347	regulation of defense response	P	0.00012	1.5e-05	13	430	2690	393926	OVER
GO:0006631	fatty acid metabolic process	P	0.00012	1.5e-05	99	9084	2604	385272	OVER
GO:1901698	response to nitrogen compound	P	0.00013	1.6e-05	41	2815	2662	391541	OVER
GO:0019064	fusion of virus membrane with host plasma membrane	P	0.00013	1.6e-05	10	253	2693	394103	OVER
GO:0039663	membrane fusion involved in viral entry into host cell	P	0.00013	1.6e-05	10	253	2693	394103	OVER
GO:0044803	multi-organism membrane organization	P	0.00013	1.6e-05	10	253	2693	394103	OVER
GO:0044800	multi-organism membrane fusion	P	0.00013	1.6e-05	10	253	2693	394103	OVER
GO:0061025	membrane fusion	P	0.00013	1.6e-05	10	253	2693	394103	OVER
GO:0006354	DNA-templated transcription	elongation	P	0.00013	1.7e-05	16	642	2687	393714	OVER
GO:0034655	nucleobase-containing compound catabolic process	P	0.00014	1.8e-05	67	5554	2636	388802	OVER
GO:0006101	citrate metabolic process	P	0.00014	1.9e-05	44	3149	2659	391207	OVER
GO:0002943	tRNA dihydrouridine synthesis	P	0.00015	2e-05	11	317	2692	394039	OVER
GO:0009893	positive regulation of metabolic process	P	0.00016	2.1e-05	141	14206	2562	380150	OVER
GO:0030490	maturation of SSU-rRNA	P	0.00018	2.3e-05	9	210	2694	394146	OVER
GO:0006458	'de novo' protein folding	P	0.00018	2.4e-05	13	450	2690	393906	OVER
GO:0098660	inorganic ion transmembrane transport	P	0.00019	2.5e-05	112	10773	2591	383583	OVER
GO:0032787	monocarboxylic acid metabolic process	P	0.0002	2.6e-05	227	24981	2476	369375	OVER
GO:0044660	cytolysis by virus via pore formation in host cell membrane	P	0.0002	2.6e-05	5	46	2698	394310	OVER
GO:0001906	cell killing	P	0.0002	2.7e-05	17	742	2686	393614	OVER
GO:0015031	protein transport	P	0.0002	2.7e-05	113	10876	2590	383480	OVER
GO:0051704	multi-organism process	P	0.00023	3.1e-05	242	26990	2461	367366	OVER
GO:0006986	response to unfolded protein	P	0.00023	3.1e-05	9	218	2694	394138	OVER
GO:1901362	organic cyclic compound biosynthetic process	P	0.00025	3.4e-05	571	70920	2132	323436	OVER
GO:0001510	RNA methylation	P	0.00028	3.8e-05	52	4084	2651	390272	OVER
GO:0022904	respiratory electron transport chain	P	0.00031	4.3e-05	53	4175	2650	390181	OVER
GO:0030163	protein catabolic process	P	0.00033	4.5e-05	32	2080	2671	392276	OVER
GO:0006048	UDP-N-acetylglucosamine biosynthetic process	P	0.00037	5.1e-05	11	353	2692	394003	OVER
GO:0006351	transcription	DNA-templated	P	0.00038	5.3e-05	327	38313	2376	356043	OVER
GO:0034310	primary alcohol catabolic process	P	0.00042	5.8e-05	32	2120	2671	392236	OVER
GO:0046655	folic acid metabolic process	P	0.00047	6.5e-05	21	1132	2682	393224	OVER
GO:0097659	nucleic acid-templated transcription	P	0.00051	7.1e-05	327	38423	2376	355933	OVER
GO:0006396	RNA processing	P	0.00053	7.4e-05	113	11174	2590	383182	OVER
GO:1901607	alpha-amino acid biosynthetic process	P	0.00053	7.5e-05	137	14074	2566	380282	OVER
GO:0048522	positive regulation of cellular process	P	0.00058	8.2e-05	154	16232	2549	378124	OVER
GO:0015693	magnesium ion transport	P	0.00058	8.3e-05	9	249	2694	394107	OVER
GO:0042775	mitochondrial ATP synthesis coupled electron transport	P	0.00069	9.8e-05	10	316	2693	394040	OVER
GO:0043207	response to external biotic stimulus	P	0.0007	0.0001	38	2739	2665	391617	OVER
GO:0051707	response to other organism	P	0.0007	0.0001	38	2739	2665	391617	OVER
GO:0046656	folic acid biosynthetic process	P	0.00074	0.00011	19	1001	2684	393355	OVER
GO:0015672	monovalent inorganic cation transport	P	0.00075	0.00011	132	13572	2571	380784	OVER
GO:0033036	macromolecule localization	P	0.00075	0.00011	148	15560	2555	378796	OVER
GO:0032774	RNA biosynthetic process	P	0.00087	0.00013	332	39408	2371	354948	OVER
GO:0009084	glutamine family amino acid biosynthetic process	P	0.001	0.00015	37	2710	2666	391646	OVER
GO:0032298	positive regulation of DNA-dependent DNA replication initiation	P	0.001	0.00015	7	158	2696	394198	OVER
GO:0019343	cysteine biosynthetic process via cystathionine	P	0.001	0.00016	6	110	2697	394246	OVER
GO:0072350	tricarboxylic acid metabolic process	P	0.0011	0.00017	44	3454	2659	390902	OVER
GO:0051253	negative regulation of RNA metabolic process	P	0.0012	0.00017	128	13240	2575	381116	OVER
GO:0006086	acetyl-CoA biosynthetic process from pyruvate	P	0.0012	0.00017	8	216	2695	394140	OVER
GO:0016998	cell wall macromolecule catabolic process	P	0.0012	0.00018	16	792	2687	393564	OVER
GO:0043414	macromolecule methylation	P	0.0013	0.0002	62	5478	2641	388878	OVER
GO:0009088	threonine biosynthetic process	P	0.0014	0.00021	14	641	2689	393715	OVER
GO:0006633	fatty acid biosynthetic process	P	0.0017	0.00026	45	3643	2658	390713	OVER
GO:1903507	negative regulation of nucleic acid-templated transcription	P	0.0017	0.00027	124	12876	2579	381480	OVER
GO:0045892	negative regulation of transcription	DNA-templated	P	0.0017	0.00027	124	12876	2579	381480	OVER
GO:1902679	negative regulation of RNA biosynthetic process	P	0.0017	0.00027	124	12876	2579	381480	OVER
GO:0009607	response to biotic stimulus	P	0.0017	0.00027	38	2912	2665	391444	OVER
GO:0071616	acyl-CoA biosynthetic process	P	0.0019	0.0003	17	913	2686	393443	OVER
GO:0035384	thioester biosynthetic process	P	0.0019	0.0003	17	913	2686	393443	OVER
GO:0008652	cellular amino acid biosynthetic process	P	0.0019	0.0003	153	16537	2550	377819	OVER
GO:0006206	pyrimidine nucleobase metabolic process	P	0.002	0.00031	37	2802	2666	391554	OVER
GO:0006085	acetyl-CoA biosynthetic process	P	0.002	0.00031	13	588	2690	393768	OVER
GO:0051143	propanediol metabolic process	P	0.0022	0.00034	12	517	2691	393839	OVER
GO:0042846	glycol catabolic process	P	0.0022	0.00034	12	517	2691	393839	OVER
GO:0034313	diol catabolic process	P	0.0022	0.00034	12	517	2691	393839	OVER
GO:0075136	response to host	P	0.0022	0.00035	19	1104	2684	393252	OVER
GO:0071822	protein complex subunit organization	P	0.0023	0.00037	106	10772	2597	383584	OVER
GO:0048518	positive regulation of biological process	P	0.0027	0.00044	167	18503	2536	375853	OVER
GO:0006098	pentose-phosphate shunt	P	0.0032	0.00051	21	1296	2682	393060	OVER
GO:1901701	cellular response to oxygen-containing compound	P	0.0032	0.00052	38	3006	2665	391350	OVER
GO:0000746	conjugation	P	0.0033	0.00053	8	257	2695	394099	OVER
GO:0006047	UDP-N-acetylglucosamine metabolic process	P	0.0034	0.00056	11	470	2692	393886	OVER
GO:0019046	release from viral latency	P	0.0038	0.00063	10	402	2693	393954	OVER
GO:0032359	provirus excision	P	0.0038	0.00063	10	402	2693	393954	OVER
GO:0006109	regulation of carbohydrate metabolic process	P	0.0039	0.00064	18	1070	2685	393286	OVER
GO:0015990	electron transport coupled proton transport	P	0.004	0.00066	15	806	2688	393550	OVER
GO:0042844	glycol metabolic process	P	0.004	0.00066	12	558	2691	393798	OVER
GO:0035966	response to topologically incorrect protein	P	0.004	0.00067	9	334	2694	394022	OVER
GO:0019626	short-chain fatty acid catabolic process	P	0.0041	0.00068	13	640	2690	393716	OVER
GO:0034308	primary alcohol metabolic process	P	0.0045	0.00075	41	3389	2662	390967	OVER
GO:0031167	rRNA methylation	P	0.0045	0.00075	32	2430	2671	391926	OVER
GO:0019068	virion assembly	P	0.0045	0.00076	10	413	2693	393943	OVER
GO:0046085	adenosine metabolic process	P	0.0046	0.00078	6	151	2697	394205	OVER
GO:0072528	pyrimidine-containing compound biosynthetic process	P	0.0047	0.00079	45	3843	2658	390513	OVER
GO:0098655	cation transmembrane transport	P	0.0048	0.00081	112	11782	2591	382574	OVER
GO:0016043	cellular component organization	P	0.0048	0.00082	324	39436	2379	354920	OVER
GO:0070389	chaperone cofactor-dependent protein refolding	P	0.0048	0.00082	4	57	2699	394299	OVER
GO:0090305	nucleic acid phosphodiester bond hydrolysis	P	0.0049	0.00085	82	8125	2621	386231	OVER
GO:0042402	cellular biogenic amine catabolic process	P	0.0052	0.00089	34	2674	2669	391682	OVER
GO:0051983	regulation of chromosome segregation	P	0.0053	0.00091	5	103	2698	394253	OVER
GO:0071840	cellular component organization or biogenesis	P	0.0058	0.001	362	44684	2341	349672	OVER
GO:0052200	response to host defenses	P	0.0063	0.0011	17	1031	2686	393325	OVER
GO:0052173	response to defenses of other organism involved in symbiotic interaction	P	0.0063	0.0011	17	1031	2686	393325	OVER
GO:0045934	negative regulation of nucleobase-containing compound metabolic process	P	0.0067	0.0012	128	13939	2575	380417	OVER
GO:0006730	one-carbon metabolic process	P	0.0074	0.0013	19	1221	2684	393135	OVER
GO:0006312	mitotic recombination	P	0.0075	0.0013	3	29	2700	394327	OVER
GO:0045003	double-strand break repair via synthesis-dependent strand annealing	P	0.0075	0.0013	3	29	2700	394327	OVER
GO:0000730	DNA recombinase assembly	P	0.0075	0.0013	3	29	2700	394327	OVER
GO:0042148	strand invasion	P	0.0082	0.0015	3	30	2700	394326	OVER
GO:0043903	regulation of symbiosis	encompassing mutualism through parasitism	P	0.0087	0.0016	7	238	2696	394118	OVER
GO:0032508	DNA duplex unwinding	P	0.0087	0.0016	27	2017	2676	392339	OVER
GO:0032392	DNA geometric change	P	0.0087	0.0016	27	2017	2676	392339	OVER
GO:1904659	glucose transmembrane transport	P	0.011	0.002	2	8	2701	394348	OVER
GO:0035428	hexose transmembrane transport	P	0.011	0.002	2	8	2701	394348	OVER
GO:0034620	cellular response to unfolded protein	P	0.011	0.002	4	74	2699	394282	OVER
GO:0034605	cellular response to heat	P	0.011	0.0021	12	642	2691	393714	OVER
GO:2000105	positive regulation of DNA-dependent DNA replication	P	0.015	0.0028	7	264	2696	394092	OVER
GO:0009310	amine catabolic process	P	0.015	0.0028	34	2854	2669	391502	OVER
GO:0034311	diol metabolic process	P	0.016	0.0031	12	674	2691	393682	OVER
GO:0009066	aspartate family amino acid metabolic process	P	0.016	0.0031	71	7205	2632	387151	OVER
GO:0098542	defense response to other organism	P	0.019	0.0036	16	1037	2687	393319	OVER
GO:0046040	IMP metabolic process	P	0.019	0.0037	22	1631	2681	392725	OVER
GO:0033195	response to alkyl hydroperoxide	P	0.02	0.0039	4	89	2699	394267	OVER
GO:0044210	'de novo' CTP biosynthetic process	P	0.02	0.004	6	211	2697	394145	OVER
GO:0046654	tetrahydrofolate biosynthetic process	P	0.02	0.0041	19	1342	2684	393014	OVER
GO:0065003	macromolecular complex assembly	P	0.02	0.0041	91	9707	2612	384649	OVER
GO:0006420	arginyl-tRNA aminoacylation	P	0.021	0.0042	6	213	2697	394143	OVER
GO:0016053	organic acid biosynthetic process	P	0.021	0.0042	207	24762	2496	369594	OVER
GO:0046394	carboxylic acid biosynthetic process	P	0.021	0.0042	207	24762	2496	369594	OVER
GO:0051054	positive regulation of DNA metabolic process	P	0.021	0.0043	7	286	2696	394070	OVER
GO:0045740	positive regulation of DNA replication	P	0.021	0.0043	7	286	2696	394070	OVER
GO:0006081	cellular aldehyde metabolic process	P	0.023	0.0046	63	6353	2640	388003	OVER
GO:0019279	L-methionine biosynthetic process from L-homoserine via cystathionine	P	0.023	0.0046	6	218	2697	394138	OVER
GO:0030091	protein repair	P	0.023	0.0047	11	621	2692	393735	OVER
GO:0042773	ATP synthesis coupled electron transport	P	0.024	0.0048	18	1236	2685	393120	OVER
GO:0009082	branched-chain amino acid biosynthetic process	P	0.024	0.0049	34	2960	2669	391396	OVER
GO:0046391	5-phosphoribose 1-diphosphate metabolic process	P	0.025	0.005	7	295	2696	394061	OVER
GO:0006015	5-phosphoribose 1-diphosphate biosynthetic process	P	0.025	0.005	7	295	2696	394061	OVER
GO:0006525	arginine metabolic process	P	0.027	0.0056	37	3311	2666	391045	OVER
GO:0006437	tyrosyl-tRNA aminoacylation	P	0.03	0.0063	5	164	2698	394192	OVER
GO:0006428	isoleucyl-tRNA aminoacylation	P	0.03	0.0063	5	164	2698	394192	OVER
GO:0006446	regulation of translational initiation	P	0.03	0.0064	10	560	2693	393796	OVER
GO:0045947	negative regulation of translational initiation	P	0.03	0.0064	10	560	2693	393796	OVER
GO:0006425	glutaminyl-tRNA aminoacylation	P	0.032	0.0068	4	105	2699	394251	OVER
GO:0006429	leucyl-tRNA aminoacylation	P	0.032	0.0068	4	105	2699	394251	OVER
GO:0019072	viral genome packaging	P	0.032	0.0068	1	0	2702	394356	OVER
GO:0019074	viral RNA genome packaging	P	0.032	0.0068	1	0	2702	394356	OVER
GO:0044789	modulation by host of viral release from host cell	P	0.032	0.0068	1	0	2702	394356	OVER
GO:0044791	positive regulation by host of viral release from host cell	P	0.032	0.0068	1	0	2702	394356	OVER
GO:1902186	regulation of viral release from host cell	P	0.032	0.0068	1	0	2702	394356	OVER
GO:1902188	positive regulation of viral release from host cell	P	0.032	0.0068	1	0	2702	394356	OVER
GO:1903902	positive regulation of viral life cycle	P	0.032	0.0068	1	0	2702	394356	OVER
GO:1903900	regulation of viral life cycle	P	0.032	0.0068	1	0	2702	394356	OVER
GO:0043900	regulation of multi-organism process	P	0.032	0.007	27	2267	2676	392089	OVER
GO:0001682	tRNA 5'-leader removal	P	0.033	0.007	4	106	2699	394250	OVER
GO:0046349	amino sugar biosynthetic process	P	0.033	0.007	11	658	2692	393698	OVER
GO:0006207	'de novo' pyrimidine nucleobase biosynthetic process	P	0.036	0.0078	14	930	2689	393426	OVER
GO:0051156	glucose 6-phosphate metabolic process	P	0.044	0.0097	21	1638	2682	392718	OVER
GO:0009396	folic acid-containing compound biosynthetic process	P	0.047	0.011	19	1477	2684	392879	OVER
GO:0010033	response to organic substance	P	0.047	0.011	54	5494	2649	388862	OVER
GO:0019344	cysteine biosynthetic process	P	0.049	0.011	16	1159	2687	393197	OVER

## Sheet: Shigella_u
GO Term	Name	Type	FDR	Single test p-Value	# in test group	# in reference group	# non annot test	# non annot reference	Over/Under
GO:0071705	nitrogen compound transport	P	1.1e-38	2.2e-40	33	25376	2670	368980	UNDER
GO:0044262	cellular carbohydrate metabolic process	P	3.6e-29	9.4e-31	41	23700	2662	370656	UNDER
GO:0044699	single-organism process	P	2.3e-25	6.9e-27	1500	258434	1203	135922	UNDER
GO:0051179	localization	P	4.9e-25	1.5e-26	393	89745	2310	304611	UNDER
GO:0005976	polysaccharide metabolic process	P	4.6e-23	1.5e-24	15	13881	2688	380475	UNDER
GO:0016051	carbohydrate biosynthetic process	P	1.9e-22	6.3e-24	18	14559	2685	379797	UNDER
GO:0010035	response to inorganic substance	P	4.1e-22	1.4e-23	2	8797	2701	385559	UNDER
GO:0044264	cellular polysaccharide metabolic process	P	1e-20	3.7e-22	15	12957	2688	381399	UNDER
GO:0006810	transport	P	8.6e-20	3.2e-21	368	81509	2335	312847	UNDER
GO:0044765	single-organism transport	P	1.3e-19	4.8e-21	322	73502	2381	320854	UNDER
GO:0051234	establishment of localization	P	1.1e-18	4.3e-20	378	82289	2325	312067	UNDER
GO:0034637	cellular carbohydrate biosynthetic process	P	1.1e-18	4.3e-20	14	11854	2689	382502	UNDER
GO:0000271	polysaccharide biosynthetic process	P	1.5e-18	5.9e-20	14	11762	2689	382594	UNDER
GO:0006865	amino acid transport	P	1.9e-18	7.3e-20	11	10830	2692	383526	UNDER
GO:0033692	cellular polysaccharide biosynthetic process	P	8.1e-18	3.3e-19	14	11506	2689	382850	UNDER
GO:0042592	homeostatic process	P	1.5e-17	6.2e-19	15	11652	2688	382704	UNDER
GO:0006464	cellular protein modification process	P	2.3e-17	9.7e-19	36	17101	2667	377255	UNDER
GO:0036211	protein modification process	P	2.3e-17	9.7e-19	36	17101	2667	377255	UNDER
GO:0044700	single organism signaling	P	2.4e-17	1e-18	19	12764	2684	381592	UNDER
GO:0023052	signaling	P	2.4e-17	1e-18	19	12764	2684	381592	UNDER
GO:0006820	anion transport	P	3.7e-17	1.6e-18	63	23216	2640	371140	UNDER
GO:0007165	signal transduction	P	1.6e-16	6.9e-18	19	12396	2684	381960	UNDER
GO:0071702	organic substance transport	P	2.2e-16	9.8e-18	214	51937	2489	342419	UNDER
GO:0071555	cell wall organization	P	2.5e-15	1.2e-16	3	6877	2700	387479	UNDER
GO:0010038	response to metal ion	P	2.7e-15	1.2e-16	0	5432	2703	388924	UNDER
GO:1903509	liposaccharide metabolic process	P	2.1e-14	1.1e-15	10	8935	2693	385421	UNDER
GO:0006974	cellular response to DNA damage stimulus	P	3.6e-14	1.9e-15	99	28847	2604	365509	UNDER
GO:0009311	oligosaccharide metabolic process	P	4.7e-14	2.5e-15	1	5499	2702	388857	UNDER
GO:0006468	protein phosphorylation	P	6.8e-14	3.6e-15	2	5902	2701	388454	UNDER
GO:0048878	chemical homeostasis	P	1.3e-13	7e-15	8	7977	2695	386379	UNDER
GO:0030030	cell projection organization	P	2e-13	1.1e-14	2	5726	2701	388630	UNDER
GO:0006979	response to oxidative stress	P	5.9e-13	3.3e-14	15	9766	2688	384590	UNDER
GO:0035556	intracellular signal transduction	P	9.8e-13	5.4e-14	16	9923	2687	384433	UNDER
GO:0098656	anion transmembrane transport	P	2.9e-12	1.6e-13	21	10979	2682	383377	UNDER
GO:0050801	ion homeostasis	P	9.1e-12	5.4e-13	7	6922	2696	387434	UNDER
GO:0045229	external encapsulating structure organization	P	9.8e-12	5.8e-13	17	9712	2686	384644	UNDER
GO:1902578	single-organism localization	P	1e-11	6e-13	368	74378	2335	319978	UNDER
GO:0098771	inorganic ion homeostasis	P	1.3e-11	7.9e-13	7	6884	2696	387472	UNDER
GO:0016311	dephosphorylation	P	1.7e-11	1e-12	7	6775	2696	387581	UNDER
GO:0008653	lipopolysaccharide metabolic process	P	2.5e-11	1.6e-12	10	7629	2693	386727	UNDER
GO:0009312	oligosaccharide biosynthetic process	P	2.6e-11	1.6e-12	0	4039	2703	390317	UNDER
GO:0051188	cofactor biosynthetic process	P	5.2e-11	3.3e-12	51	17156	2652	377200	UNDER
GO:0015711	organic anion transport	P	5.2e-11	3.4e-12	62	19451	2641	374905	UNDER
GO:0006928	movement of cell or subcellular component	P	9.1e-11	6e-12	18	9564	2685	384792	UNDER
GO:0097588	archaeal or bacterial-type flagellum-dependent cell motility	P	1.1e-10	7.4e-12	6	6142	2697	388214	UNDER
GO:1990267	response to transition metal nanoparticle	P	1.1e-10	7.6e-12	0	3843	2703	390513	UNDER
GO:0001539	cilium or flagellum-dependent cell motility	P	1.1e-10	7.7e-12	6	6167	2697	388189	UNDER
GO:0009103	lipopolysaccharide biosynthetic process	P	1.2e-10	8e-12	10	7329	2693	387027	UNDER
GO:0055080	cation homeostasis	P	1.2e-10	8.4e-12	7	6474	2696	387882	UNDER
GO:0042546	cell wall biogenesis	P	1.4e-10	9.4e-12	5	5795	2698	388561	UNDER
GO:0044275	cellular carbohydrate catabolic process	P	2.5e-10	1.7e-11	3	4996	2700	389360	UNDER
GO:0009273	peptidoglycan-based cell wall biogenesis	P	2.7e-10	1.9e-11	5	5672	2698	388684	UNDER
GO:0071973	bacterial-type flagellum-dependent cell motility	P	3e-10	2.1e-11	6	5965	2697	388391	UNDER
GO:0018193	peptidyl-amino acid modification	P	4.1e-10	2.8e-11	11	7413	2692	386943	UNDER
GO:0051716	cellular response to stimulus	P	4.1e-10	2.8e-11	255	53839	2448	340517	UNDER
GO:0032502	developmental process	P	1.6e-09	1.2e-10	18	8926	2685	385430	UNDER
GO:0044038	cell wall macromolecule biosynthetic process	P	2.5e-09	1.9e-10	4	4991	2699	389365	UNDER
GO:0070589	cellular component macromolecule biosynthetic process	P	2.5e-09	1.9e-10	4	4991	2699	389365	UNDER
GO:1903825	organic acid transmembrane transport	P	2.6e-09	1.9e-10	11	7044	2692	387312	UNDER
GO:0044767	single-organism developmental process	P	2.6e-09	1.9e-10	17	8579	2686	385777	UNDER
GO:0015849	organic acid transport	P	3.7e-09	2.8e-10	47	15223	2656	379133	UNDER
GO:0006313	transposition,DNA-mediated	P	4.2e-09	3.1e-10	12	7200	2691	387156	UNDER
GO:0009252	peptidoglycan biosynthetic process	P	4.7e-09	3.6e-10	4	4858	2699	389498	UNDER
GO:0006024	glycosaminoglycan biosynthetic process	P	4.7e-09	3.6e-10	4	4858	2699	389498	UNDER
GO:0006023	aminoglycan biosynthetic process	P	4.8e-09	3.6e-10	4	4866	2699	389490	UNDER
GO:0055065	metal ion homeostasis	P	8.2e-09	6.4e-10	7	5716	2696	388640	UNDER
GO:1905039	carboxylic acid transmembrane transport	P	8.5e-09	6.6e-10	11	6789	2692	387567	UNDER
GO:0046942	carboxylic acid transport	P	9.4e-09	7.4e-10	47	14976	2656	379380	UNDER
GO:0048869	cellular developmental process	P	9.7e-09	7.7e-10	10	6546	2693	387810	UNDER
GO:0051674	localization of cell	P	1.2e-08	9.6e-10	18	8534	2685	385822	UNDER
GO:0048870	cell motility	P	1.2e-08	9.6e-10	18	8534	2685	385822	UNDER
GO:0009653	anatomical structure morphogenesis	P	1.3e-08	1e-09	10	6467	2693	387889	UNDER
GO:0019725	cellular homeostasis	P	1.6e-08	1.3e-09	11	6724	2692	387632	UNDER
GO:0000160	phosphorelay signal transduction system	P	1.7e-08	1.4e-09	16	7960	2687	386396	UNDER
GO:0042180	cellular ketone metabolic process	P	2.1e-08	1.7e-09	6	5221	2697	389135	UNDER
GO:0048856	anatomical structure development	P	2.5e-08	2.1e-09	17	8119	2686	386237	UNDER
GO:0015807	L-amino acid transport	P	3.2e-08	2.7e-09	10	6296	2693	388060	UNDER
GO:0023014	signal transduction by protein phosphorylation	P	3.9e-08	3.3e-09	1	3398	2702	390958	UNDER
GO:0030031	cell projection assembly	P	3.9e-08	3.3e-09	1	3403	2702	390953	UNDER
GO:0018202	peptidyl-histidine modification	P	4e-08	3.4e-09	0	2979	2703	391377	UNDER
GO:0018106	peptidyl-histidine phosphorylation	P	4e-08	3.4e-09	0	2979	2703	391377	UNDER
GO:0071554	cell wall organization or biogenesis	P	4.4e-08	3.8e-09	21	8981	2682	385375	UNDER
GO:0055082	cellular chemical homeostasis	P	4.7e-08	4e-09	4	4441	2699	389915	UNDER
GO:0050793	regulation of developmental process	P	4.8e-08	4.2e-09	9	5964	2694	388392	UNDER
GO:0044781	bacterial-type flagellum organization	P	5.2e-08	4.5e-09	0	2892	2703	391464	UNDER
GO:0015698	inorganic anion transport	P	6.4e-08	5.5e-09	2	3755	2701	390601	UNDER
GO:0046777	protein autophosphorylation	P	7.5e-08	6.5e-09	0	2827	2703	391529	UNDER
GO:0006664	glycolipid metabolic process	P	7.5e-08	6.5e-09	0	2832	2703	391524	UNDER
GO:0006643	membrane lipid metabolic process	P	7.6e-08	6.6e-09	0	2842	2703	391514	UNDER
GO:0046434	organophosphate catabolic process	P	8.4e-08	7.4e-09	2	3662	2701	390694	UNDER
GO:0044710	single-organism metabolic process	P	9.1e-08	8.1e-09	971	163153	1732	231203	UNDER
GO:0050896	response to stimulus	P	1.2e-07	1.1e-08	507	91951	2196	302405	UNDER
GO:0033554	cellular response to stress	P	1.3e-07	1.2e-08	183	39085	2520	355271	UNDER
GO:0046467	membrane lipid biosynthetic process	P	1.5e-07	1.4e-08	0	2723	2703	391633	UNDER
GO:0009247	glycolipid biosynthetic process	P	1.5e-07	1.4e-08	0	2723	2703	391633	UNDER
GO:0055076	transition metal ion homeostasis	P	1.9e-07	1.7e-08	7	5130	2696	389226	UNDER
GO:0032989	cellular component morphogenesis	P	2.1e-07	1.9e-08	9	5631	2694	388725	UNDER
GO:0022603	regulation of anatomical structure morphogenesis	P	3.8e-07	3.6e-08	9	5512	2694	388844	UNDER
GO:0000902	cell morphogenesis	P	3.8e-07	3.7e-08	9	5520	2694	388836	UNDER
GO:0000302	response to reactive oxygen species	P	6e-07	5.8e-08	3	3719	2700	390637	UNDER
GO:0044087	regulation of cellular component biogenesis	P	7e-07	6.7e-08	2	3360	2701	390996	UNDER
GO:0046365	monosaccharide catabolic process	P	7.1e-07	6.9e-08	11	5917	2692	388439	UNDER
GO:0007154	cell communication	P	7.5e-07	7.3e-08	78	19716	2625	374640	UNDER
GO:0032196	transposition	P	8.3e-07	8.1e-08	25	9185	2678	385171	UNDER
GO:0008360	regulation of cell shape	P	9.6e-07	9.4e-08	9	5356	2694	389000	UNDER
GO:0043711	pilus organization	P	9.9e-07	9.8e-08	0	2475	2703	391881	UNDER
GO:0022604	regulation of cell morphogenesis	P	9.9e-07	9.8e-08	9	5379	2694	388977	UNDER
GO:0006813	potassium ion transport	P	1e-06	1e-07	0	2486	2703	391870	UNDER
GO:0032879	regulation of localization	P	1.1e-06	1.1e-07	8	5049	2695	389307	UNDER
GO:0009268	response to pH	P	1.4e-06	1.5e-07	0	2426	2703	391930	UNDER
GO:0043412	macromolecule modification	P	1.5e-06	1.5e-07	117	26560	2586	367796	UNDER
GO:0044092	negative regulation of molecular function	P	1.6e-06	1.7e-07	7	4737	2696	389619	UNDER
GO:1901269	lipooligosaccharide metabolic process	P	2e-06	2e-07	0	2353	2703	392003	UNDER
GO:1901271	lipooligosaccharide biosynthetic process	P	2e-06	2e-07	0	2353	2703	392003	UNDER
GO:0006873	cellular ion homeostasis	P	2.4e-06	2.4e-07	4	3751	2699	390605	UNDER
GO:0022610	biological adhesion	P	2.4e-06	2.4e-07	9	5190	2694	389166	UNDER
GO:0072329	monocarboxylic acid catabolic process	P	2.9e-06	3e-07	21	7999	2682	386357	UNDER
GO:0042401	cellular biogenic amine biosynthetic process	P	3.7e-06	3.8e-07	1	2661	2702	391695	UNDER
GO:0009309	amine biosynthetic process	P	3.7e-06	3.8e-07	1	2661	2702	391695	UNDER
GO:0046493	lipid A metabolic process	P	4e-06	4.2e-07	0	2233	2703	392123	UNDER
GO:0009245	lipid A biosynthetic process	P	4e-06	4.2e-07	0	2233	2703	392123	UNDER
GO:0046486	glycerolipid metabolic process	P	4.1e-06	4.3e-07	0	2244	2703	392112	UNDER
GO:0046835	carbohydrate phosphorylation	P	4.3e-06	4.5e-07	0	2259	2703	392097	UNDER
GO:0030003	cellular cation homeostasis	P	4.5e-06	4.8e-07	4	3642	2699	390714	UNDER
GO:0072348	sulfur compound transport	P	4.6e-06	4.9e-07	18	7186	2685	387170	UNDER
GO:0090605	submerged biofilm formation	P	5e-06	5.3e-07	2	2981	2701	391375	UNDER
GO:0042181	ketone biosynthetic process	P	5.2e-06	5.5e-07	1	2618	2702	391738	UNDER
GO:0009072	aromatic amino acid family metabolic process	P	5.2e-06	5.6e-07	2	3019	2701	391337	UNDER
GO:0033014	tetrapyrrole biosynthetic process	P	5.9e-06	6.3e-07	3	3295	2700	391061	UNDER
GO:0042886	amide transport	P	7.7e-06	8.3e-07	17	6850	2686	387506	UNDER
GO:0006811	ion transport	P	7.7e-06	8.4e-07	211	41916	2492	352440	UNDER
GO:0006022	aminoglycan metabolic process	P	7.8e-06	8.4e-07	24	8398	2679	385958	UNDER
GO:0008610	lipid biosynthetic process	P	8.2e-06	8.9e-07	66	16697	2637	377659	UNDER
GO:0006650	glycerophospholipid metabolic process	P	8.7e-06	9.5e-07	0	2148	2703	392208	UNDER
GO:1901663	quinone biosynthetic process	P	1e-05	1.1e-06	1	2501	2702	391855	UNDER
GO:1901661	quinone metabolic process	P	1e-05	1.1e-06	1	2502	2702	391854	UNDER
GO:0015804	neutral amino acid transport	P	1.1e-05	1.3e-06	8	4566	2695	389790	UNDER
GO:0065009	regulation of molecular function	P	1.2e-05	1.3e-06	26	8704	2677	385652	UNDER
GO:0003333	amino acid transmembrane transport	P	1.2e-05	1.4e-06	11	5314	2692	389042	UNDER
GO:0030203	glycosaminoglycan metabolic process	P	1.2e-05	1.4e-06	24	8242	2679	386114	UNDER
GO:0030001	metal ion transport	P	1.3e-05	1.5e-06	30	9490	2673	384866	UNDER
GO:0055072	iron ion homeostasis	P	1.3e-05	1.5e-06	7	4287	2696	390069	UNDER
GO:0042440	pigment metabolic process	P	1.4e-05	1.6e-06	1	2440	2702	391916	UNDER
GO:0006778	porphyrin-containing compound metabolic process	P	1.5e-05	1.6e-06	1	2449	2702	391907	UNDER
GO:0044248	cellular catabolic process	P	1.5e-05	1.7e-06	173	35245	2530	359111	UNDER
GO:1902475	L-alpha-amino acid transmembrane transport	P	1.6e-05	1.8e-06	3	3143	2700	391213	UNDER
GO:0015802	basic amino acid transport	P	1.6e-05	1.9e-06	0	1994	2703	392362	UNDER
GO:0006790	sulfur compound metabolic process	P	1.9e-05	2.2e-06	51	13580	2652	380776	UNDER
GO:0000270	peptidoglycan metabolic process	P	2e-05	2.3e-06	24	8129	2679	386227	UNDER
GO:0043094	cellular metabolic compound salvage	P	2e-05	2.3e-06	2	2798	2701	391558	UNDER
GO:0008645	hexose transport	P	2.1e-05	2.4e-06	5	3643	2698	390713	UNDER
GO:0006779	porphyrin-containing compound biosynthetic process	P	2.2e-05	2.6e-06	1	2434	2702	391922	UNDER
GO:0006595	polyamine metabolic process	P	2.2e-05	2.6e-06	3	3098	2700	391258	UNDER
GO:0009065	glutamine family amino acid catabolic process	P	2.3e-05	2.8e-06	0	1949	2703	392407	UNDER
GO:0046688	response to copper ion	P	2.3e-05	2.8e-06	0	1954	2703	392402	UNDER
GO:0040007	growth	P	2.4e-05	2.9e-06	13	5665	2690	388691	UNDER
GO:0071804	cellular potassium ion transport	P	3.3e-05	4e-06	0	1886	2703	392470	UNDER
GO:0071805	potassium ion transmembrane transport	P	3.3e-05	4e-06	0	1886	2703	392470	UNDER
GO:0009262	deoxyribonucleotide metabolic process	P	3.3e-05	4e-06	0	1887	2703	392469	UNDER
GO:0043623	cellular protein complex assembly	P	3.7e-05	4.5e-06	2	2665	2701	391691	UNDER
GO:0072525	pyridine-containing compound biosynthetic process	P	4.1e-05	4.9e-06	1	2287	2702	392069	UNDER
GO:0046148	pigment biosynthetic process	P	4.3e-05	5.2e-06	1	2315	2702	392041	UNDER
GO:0010447	response to acidic pH	P	4.9e-05	6e-06	0	1854	2703	392502	UNDER
GO:0044780	bacterial-type flagellum assembly	P	5.2e-05	6.3e-06	0	1874	2703	392482	UNDER
GO:0042537	benzene-containing compound metabolic process	P	5.7e-05	7e-06	1	2219	2702	392137	UNDER
GO:0043543	protein acylation	P	7.1e-05	8.8e-06	0	1802	2703	392554	UNDER
GO:0009073	aromatic amino acid family biosynthetic process	P	7.2e-05	8.9e-06	2	2541	2701	391815	UNDER
GO:0008643	carbohydrate transport	P	7.2e-05	8.9e-06	58	14422	2645	379934	UNDER
GO:0015833	peptide transport	P	9.8e-05	1.2e-05	17	6234	2686	388122	UNDER
GO:0072529	pyrimidine-containing compound catabolic process	P	0.0001	1.3e-05	0	1747	2703	392609	UNDER
GO:0019520	aldonic acid metabolic process	P	0.0001	1.3e-05	0	1757	2703	392599	UNDER
GO:0043254	regulation of protein complex assembly	P	0.00012	1.5e-05	1	2148	2702	392208	UNDER
GO:0022402	cell cycle process	P	0.00014	1.8e-05	10	4567	2693	389789	UNDER
GO:0090609	single-species submerged biofilm formation	P	0.00014	1.8e-05	2	2432	2701	391924	UNDER
GO:0015755	fructose transport	P	0.00014	1.8e-05	0	1665	2703	392691	UNDER
GO:0006144	purine nucleobase metabolic process	P	0.00015	1.9e-05	0	1695	2703	392661	UNDER
GO:0042221	response to chemical	P	0.00015	2e-05	184	35891	2519	358465	UNDER
GO:0006826	iron ion transport	P	0.00016	2.1e-05	1	2064	2702	392292	UNDER
GO:0007155	cell adhesion	P	0.00017	2.2e-05	9	4257	2694	390099	UNDER
GO:0044711	single-organism biosynthetic process	P	0.00018	2.3e-05	415	72806	2288	321550	UNDER
GO:0043086	negative regulation of catalytic activity	P	0.00018	2.4e-05	7	3779	2696	390577	UNDER
GO:0044763	single-organism cellular process	P	0.00019	2.4e-05	1404	220847	1299	173509	UNDER
GO:0006875	cellular metal ion homeostasis	P	0.00019	2.5e-05	4	2944	2699	391412	UNDER
GO:0055085	transmembrane transport	P	0.00019	2.5e-05	252	46897	2451	347459	UNDER
GO:0046401	lipopolysaccharide core region metabolic process	P	0.0002	2.7e-05	0	1613	2703	392743	UNDER
GO:0009244	lipopolysaccharide core region biosynthetic process	P	0.0002	2.7e-05	0	1613	2703	392743	UNDER
GO:0006473	protein acetylation	P	0.00022	2.9e-05	0	1662	2703	392694	UNDER
GO:0009108	coenzyme biosynthetic process	P	0.00024	3.2e-05	41	10809	2662	383547	UNDER
GO:0042542	response to hydrogen peroxide	P	0.00024	3.2e-05	1	2040	2702	392316	UNDER
GO:0006073	cellular glucan metabolic process	P	0.00027	3.6e-05	4	2912	2699	391444	UNDER
GO:0042330	taxis	P	0.00027	3.6e-05	4	2923	2699	391433	UNDER
GO:0006935	chemotaxis	P	0.00027	3.6e-05	4	2923	2699	391433	UNDER
GO:0044042	glucan metabolic process	P	0.00027	3.7e-05	4	2930	2699	391426	UNDER
GO:0046113	nucleobase catabolic process	P	0.0003	4.1e-05	0	1589	2703	392767	UNDER
GO:0042178	xenobiotic catabolic process	P	0.00032	4.3e-05	0	1607	2703	392749	UNDER
GO:0019748	secondary metabolic process	P	0.00032	4.3e-05	7	3639	2696	390717	UNDER
GO:0009061	anaerobic respiration	P	0.00033	4.5e-05	17	5914	2686	388442	UNDER
GO:0006596	polyamine biosynthetic process	P	0.00033	4.6e-05	1	1983	2702	392373	UNDER
GO:0034614	cellular response to reactive oxygen species	P	0.00039	5.3e-05	2	2284	2701	392072	UNDER
GO:0008219	cell death	P	0.00041	5.7e-05	0	1498	2703	392858	UNDER
GO:0006527	arginine catabolic process	P	0.00041	5.7e-05	0	1516	2703	392840	UNDER
GO:0098754	detoxification	P	0.00044	6.1e-05	0	1541	2703	392815	UNDER
GO:0006772	thiamine metabolic process	P	0.00044	6.2e-05	0	1547	2703	392809	UNDER
GO:0042723	thiamine-containing compound metabolic process	P	0.00044	6.2e-05	0	1547	2703	392809	UNDER
GO:0000910	cytokinesis	P	0.00048	6.7e-05	8	3844	2695	390512	UNDER
GO:0051049	regulation of transport	P	0.00051	7.2e-05	3	2478	2700	391878	UNDER
GO:0000041	transition metal ion transport	P	0.00054	7.7e-05	11	4492	2692	389864	UNDER
GO:0006767	water-soluble vitamin metabolic process	P	0.00056	8e-05	35	9396	2668	384960	UNDER
GO:0032445	fructose import	P	0.00059	8.4e-05	0	1459	2703	392897	UNDER
GO:0043269	regulation of ion transport	P	0.00059	8.4e-05	0	1464	2703	392892	UNDER
GO:0044550	secondary metabolite biosynthetic process	P	0.00059	8.4e-05	5	3035	2698	391321	UNDER
GO:0046176	aldonic acid catabolic process	P	0.0006	8.5e-05	0	1469	2703	392887	UNDER
GO:0015809	arginine transport	P	0.0006	8.5e-05	0	1471	2703	392885	UNDER
GO:0016054	organic acid catabolic process	P	0.00065	9.2e-05	72	16157	2631	378199	UNDER
GO:0046395	carboxylic acid catabolic process	P	0.00065	9.2e-05	72	16157	2631	378199	UNDER
GO:0034599	cellular response to oxidative stress	P	0.00067	9.7e-05	6	3250	2697	391106	UNDER
GO:0098661	inorganic anion transmembrane transport	P	0.0007	0.0001	2	2127	2701	392229	UNDER
GO:0019400	alditol metabolic process	P	0.00074	0.00011	7	3475	2696	390881	UNDER
GO:0071248	cellular response to metal ion	P	0.00085	0.00012	0	1410	2703	392946	UNDER
GO:0046474	glycerophospholipid biosynthetic process	P	0.00085	0.00012	0	1414	2703	392942	UNDER
GO:0045017	glycerolipid biosynthetic process	P	0.00085	0.00012	0	1415	2703	392941	UNDER
GO:0043213	bacteriocin transport	P	0.00088	0.00013	0	1430	2703	392926	UNDER
GO:0006768	biotin metabolic process	P	0.00091	0.00013	0	1439	2703	392917	UNDER
GO:0045226	extracellular polysaccharide biosynthetic process	P	0.00095	0.00014	3	2366	2700	391990	UNDER
GO:0046379	extracellular polysaccharide metabolic process	P	0.00095	0.00014	3	2366	2700	391990	UNDER
GO:0042364	water-soluble vitamin biosynthetic process	P	0.00099	0.00015	27	7678	2676	386678	UNDER
GO:0009110	vitamin biosynthetic process	P	0.00099	0.00015	27	7678	2676	386678	UNDER
GO:0042710	biofilm formation	P	0.0011	0.00016	34	9018	2669	385338	UNDER
GO:0009246	enterobacterial common antigen biosynthetic process	P	0.0012	0.00018	0	1335	2703	393021	UNDER
GO:0046378	enterobacterial common antigen metabolic process	P	0.0012	0.00018	0	1335	2703	393021	UNDER
GO:0006577	amino-acid betaine metabolic process	P	0.0012	0.00018	0	1342	2703	393014	UNDER
GO:0040008	regulation of growth	P	0.0012	0.00018	1	1708	2702	392648	UNDER
GO:0071241	cellular response to inorganic substance	P	0.0012	0.00018	1	1716	2702	392640	UNDER
GO:0042168	heme metabolic process	P	0.0012	0.00018	1	1720	2702	392636	UNDER
GO:0006284	base-excision repair	P	0.0012	0.00018	0	1360	2703	392996	UNDER
GO:0072523	purine-containing compound catabolic process	P	0.0012	0.00018	0	1361	2703	392995	UNDER
GO:0071978	bacterial-type flagellum-dependent swarming motility	P	0.0012	0.00019	1	1741	2702	392615	UNDER
GO:0033013	tetrapyrrole metabolic process	P	0.0014	0.00021	8	3566	2695	390790	UNDER
GO:0000101	sulfur amino acid transport	P	0.0014	0.00021	8	3573	2695	390783	UNDER
GO:1901136	carbohydrate derivative catabolic process	P	0.0014	0.00021	16	5346	2687	389010	UNDER
GO:0044282	small molecule catabolic process	P	0.0014	0.00022	129	25507	2574	368849	UNDER
GO:0015696	ammonium transport	P	0.0016	0.00024	6	3091	2697	391265	UNDER
GO:0006461	protein complex assembly	P	0.0017	0.00026	31	8298	2672	386058	UNDER
GO:0070271	protein complex biogenesis	P	0.0017	0.00026	31	8298	2672	386058	UNDER
GO:0019674	NAD metabolic process	P	0.0017	0.00026	0	1285	2703	393071	UNDER
GO:0019363	pyridine nucleotide biosynthetic process	P	0.0017	0.00026	0	1289	2703	393067	UNDER
GO:0017004	cytochrome complex assembly	P	0.0017	0.00027	1	1687	2702	392669	UNDER
GO:0015931	nucleobase-containing compound transport	P	0.0017	0.00027	0	1308	2703	393048	UNDER
GO:0031365	N-terminal protein amino acid modification	P	0.0017	0.00027	0	1314	2703	393042	UNDER
GO:0010565	regulation of cellular ketone metabolic process	P	0.0018	0.00028	0	1322	2703	393034	UNDER
GO:1901264	carbohydrate derivative transport	P	0.0018	0.00028	15	5037	2688	389319	UNDER
GO:1901678	iron coordination entity transport	P	0.0018	0.00028	8	3524	2695	390832	UNDER
GO:0009102	biotin biosynthetic process	P	0.0018	0.00028	0	1324	2703	393032	UNDER
GO:0002376	immune system process	P	0.0018	0.00028	0	1327	2703	393029	UNDER
GO:0019321	pentose metabolic process	P	0.0022	0.00034	4	2510	2699	391846	UNDER
GO:0006743	ubiquinone metabolic process	P	0.0023	0.00037	1	1592	2702	392764	UNDER
GO:0006744	ubiquinone biosynthetic process	P	0.0023	0.00037	1	1592	2702	392764	UNDER
GO:0006783	heme biosynthetic process	P	0.0023	0.00037	1	1596	2702	392760	UNDER
GO:2000142	regulation of DNA-templated transcription, initiation	P	0.0024	0.00038	1	1623	2702	392733	UNDER
GO:1901658	glycosyl compound catabolic process	P	0.0024	0.00039	0	1250	2703	393106	UNDER
GO:0044011	single-species biofilm formation on inanimate substrate	P	0.0025	0.0004	2	1912	2701	392444	UNDER
GO:0051703	intraspecies interaction between organisms	P	0.0025	0.0004	2	1912	2701	392444	UNDER
GO:0009263	deoxyribonucleotide biosynthetic process	P	0.0025	0.0004	0	1262	2703	393094	UNDER
GO:0032506	cytokinetic process	P	0.0033	0.00053	3	2156	2700	392200	UNDER
GO:0006835	dicarboxylic acid transport	P	0.0033	0.00054	1	1566	2702	392790	UNDER
GO:0015851	nucleobase transport	P	0.0034	0.00055	0	1169	2703	393187	UNDER
GO:0015801	aromatic amino acid transport	P	0.0034	0.00056	0	1178	2703	393178	UNDER
GO:0006635	fatty acid beta-oxidation	P	0.0034	0.00056	0	1179	2703	393177	UNDER
GO:0031589	cell-substrate adhesion	P	0.0034	0.00056	0	1187	2703	393169	UNDER
GO:0009164	nucleoside catabolic process	P	0.0035	0.00056	0	1191	2703	393165	UNDER
GO:0043649	dicarboxylic acid catabolic process	P	0.0035	0.00057	1	1589	2702	392767	UNDER
GO:0033043	regulation of organelle organization	P	0.0035	0.00057	0	1197	2703	393159	UNDER
GO:0044036	cell wall macromolecule metabolic process	P	0.0035	0.00057	20	5874	2683	388482	UNDER
GO:0042724	thiamine-containing compound biosynthetic process	P	0.0035	0.00058	0	1201	2703	393155	UNDER
GO:0009228	thiamine biosynthetic process	P	0.0035	0.00058	0	1201	2703	393155	UNDER
GO:0012501	programmed cell death	P	0.0035	0.00058	0	1203	2703	393153	UNDER
GO:0009297	pilus assembly	P	0.0037	0.00061	0	1218	2703	393138	UNDER
GO:0046916	cellular transition metal ion homeostasis	P	0.0038	0.00063	4	2358	2699	391998	UNDER
GO:0042594	response to starvation	P	0.0039	0.00065	12	4193	2691	390163	UNDER
GO:1903047	mitotic cell cycle process	P	0.0043	0.00072	3	2074	2700	392282	UNDER
GO:0000278	mitotic cell cycle	P	0.0043	0.00073	3	2090	2700	392266	UNDER
GO:0050790	regulation of catalytic activity	P	0.0043	0.00073	26	7018	2677	387338	UNDER
GO:0006644	phospholipid metabolic process	P	0.0045	0.00075	23	6451	2680	387905	UNDER
GO:0005984	disaccharide metabolic process	P	0.0045	0.00076	1	1502	2702	392854	UNDER
GO:0051271	negative regulation of cellular component movement	P	0.0048	0.00081	0	1112	2703	393244	UNDER
GO:0016036	cellular response to phosphate starvation	P	0.0048	0.00081	0	1117	2703	393239	UNDER
GO:0034765	regulation of ion transmembrane transport	P	0.0048	0.00082	0	1127	2703	393229	UNDER
GO:0034762	regulation of transmembrane transport	P	0.0048	0.00082	0	1127	2703	393229	UNDER
GO:0043101	purine-containing compound salvage	P	0.0048	0.00082	0	1128	2703	393228	UNDER
GO:0019692	deoxyribose phosphate metabolic process	P	0.0048	0.00082	0	1131	2703	393225	UNDER
GO:0044010	single-species biofilm formation	P	0.0048	0.00082	34	8466	2669	385890	UNDER
GO:0015803	branched-chain amino acid transport	P	0.0049	0.00084	0	1143	2703	393213	UNDER
GO:0042940	D-amino acid transport	P	0.0049	0.00084	0	1146	2703	393210	UNDER
GO:0006063	uronic acid metabolic process	P	0.005	0.00086	0	1155	2703	393201	UNDER
GO:1902410	mitotic cytokinetic process	P	0.0059	0.001	3	2047	2700	392309	UNDER
GO:0000281	mitotic cytokinesis	P	0.0059	0.001	3	2047	2700	392309	UNDER
GO:0090529	cell septum assembly	P	0.0059	0.001	3	2047	2700	392309	UNDER
GO:0000917	barrier septum assembly	P	0.0059	0.001	3	2047	2700	392309	UNDER
GO:0061640	cytoskeleton-dependent cytokinesis	P	0.0059	0.001	3	2047	2700	392309	UNDER
GO:0000272	polysaccharide catabolic process	P	0.0062	0.0011	1	1443	2702	392913	UNDER
GO:0030162	regulation of proteolysis	P	0.0063	0.0011	1	1452	2702	392904	UNDER
GO:0015688	iron chelate transport	P	0.0065	0.0011	2	1766	2701	392590	UNDER
GO:0046417	chorismate metabolic process	P	0.0066	0.0011	2	1768	2701	392588	UNDER
GO:0030258	lipid modification	P	0.0067	0.0012	4	2237	2699	392119	UNDER
GO:0006105	succinate metabolic process	P	0.0067	0.0012	0	1061	2703	393295	UNDER
GO:0006208	pyrimidine nucleobase catabolic process	P	0.0067	0.0012	0	1062	2703	393294	UNDER
GO:0048874	homeostasis of number of cells in a free-living population	P	0.0067	0.0012	0	1067	2703	393289	UNDER
GO:0019740	nitrogen utilization	P	0.0067	0.0012	0	1068	2703	393288	UNDER
GO:0015827	tryptophan transport	P	0.0067	0.0012	0	1071	2703	393285	UNDER
GO:0005977	glycogen metabolic process	P	0.0067	0.0012	0	1074	2703	393282	UNDER
GO:0006112	energy reserve metabolic process	P	0.0067	0.0012	0	1074	2703	393282	UNDER
GO:0015697	quaternary ammonium group transport	P	0.0067	0.0012	0	1075	2703	393281	UNDER
GO:0043708	cell adhesion involved in biofilm formation	P	0.0067	0.0012	0	1075	2703	393281	UNDER
GO:0015838	amino-acid betaine transport	P	0.0067	0.0012	0	1075	2703	393281	UNDER
GO:0006474	N-terminal protein amino acid acetylation	P	0.0068	0.0012	0	1081	2703	393275	UNDER
GO:0048872	homeostasis of number of cells	P	0.0068	0.0012	0	1084	2703	393272	UNDER
GO:0046416	D-amino acid metabolic process	P	0.0068	0.0012	0	1085	2703	393271	UNDER
GO:0019359	nicotinamide nucleotide biosynthetic process	P	0.0069	0.0012	0	1087	2703	393269	UNDER
GO:0009187	cyclic nucleotide metabolic process	P	0.0069	0.0012	0	1089	2703	393267	UNDER
GO:0042357	thiamine diphosphate metabolic process	P	0.007	0.0013	0	1099	2703	393257	UNDER
GO:0009229	thiamine diphosphate biosynthetic process	P	0.007	0.0013	0	1099	2703	393257	UNDER
GO:0018205	peptidyl-lysine modification	P	0.0072	0.0013	0	1108	2703	393248	UNDER
GO:0019405	alditol catabolic process	P	0.0084	0.0015	2	1662	2701	392694	UNDER
GO:0051189	prosthetic group metabolic process	P	0.0084	0.0015	2	1675	2701	392681	UNDER
GO:0034440	lipid oxidation	P	0.0085	0.0016	1	1392	2702	392964	UNDER
GO:0019395	fatty acid oxidation	P	0.0085	0.0016	1	1392	2702	392964	UNDER
GO:0033238	regulation of cellular amine metabolic process	P	0.0085	0.0016	1	1393	2702	392963	UNDER
GO:0046039	GTP metabolic process	P	0.0086	0.0016	2	1699	2701	392657	UNDER
GO:0006817	phosphate ion transport	P	0.0087	0.0016	1	1408	2702	392948	UNDER
GO:0051336	regulation of hydrolase activity	P	0.0087	0.0016	4	2190	2699	392166	UNDER
GO:0006766	vitamin metabolic process	P	0.0088	0.0016	41	9544	2662	384812	UNDER
GO:1901615	organic hydroxy compound metabolic process	P	0.0088	0.0016	63	13369	2640	380987	UNDER
GO:0009410	response to xenobiotic stimulus	P	0.0089	0.0016	4	2214	2699	392142	UNDER
GO:0019751	polyol metabolic process	P	0.009	0.0016	14	4399	2689	389957	UNDER
GO:0009394	2'-deoxyribonucleotide metabolic process	P	0.0094	0.0017	0	1000	2703	393356	UNDER
GO:0055067	monovalent inorganic cation homeostasis	P	0.0095	0.0017	0	1016	2703	393340	UNDER
GO:0019521	D-gluconate metabolic process	P	0.0095	0.0018	0	1018	2703	393338	UNDER
GO:0051270	regulation of cellular component movement	P	0.0096	0.0018	5	2421	2698	391935	UNDER
GO:0033037	polysaccharide localization	P	0.0098	0.0018	0	1036	2703	393320	UNDER
GO:0015774	polysaccharide transport	P	0.0098	0.0018	0	1036	2703	393320	UNDER
GO:0006470	protein dephosphorylation	P	0.0099	0.0018	0	1040	2703	393316	UNDER
GO:0009233	menaquinone metabolic process	P	0.0099	0.0018	0	1044	2703	393312	UNDER
GO:0009234	menaquinone biosynthetic process	P	0.0099	0.0018	0	1044	2703	393312	UNDER
GO:0046618	drug export	P	0.01	0.0019	0	1049	2703	393307	UNDER
GO:0009437	carnitine metabolic process	P	0.01	0.0019	0	1052	2703	393304	UNDER
GO:0006629	lipid metabolic process	P	0.011	0.0021	135	25337	2568	369019	UNDER
GO:0001522	pseudouridine synthesis	P	0.012	0.0022	1	1318	2702	393038	UNDER
GO:0019216	regulation of lipid metabolic process	P	0.012	0.0022	1	1321	2702	393035	UNDER
GO:0070301	cellular response to hydrogen peroxide	P	0.012	0.0022	1	1337	2702	393019	UNDER
GO:0098657	import into cell	P	0.012	0.0022	4	2155	2699	392201	UNDER
GO:0009242	colanic acid biosynthetic process	P	0.012	0.0022	2	1650	2701	392706	UNDER
GO:0046377	colanic acid metabolic process	P	0.012	0.0022	2	1650	2701	392706	UNDER
GO:0072593	reactive oxygen species metabolic process	P	0.012	0.0023	1	1350	2702	393006	UNDER
GO:0005975	carbohydrate metabolic process	P	0.012	0.0024	239	41918	2464	352438	UNDER
GO:0019852	L-ascorbic acid metabolic process	P	0.013	0.0025	0	948	2703	393408	UNDER
GO:0009894	regulation of catabolic process	P	0.013	0.0025	0	952	2703	393404	UNDER
GO:0030004	cellular monovalent inorganic cation homeostasis	P	0.013	0.0026	0	956	2703	393400	UNDER
GO:0032329	serine transport	P	0.013	0.0026	0	959	2703	393397	UNDER
GO:0009372	quorum sensing	P	0.013	0.0026	0	960	2703	393396	UNDER
GO:0051345	positive regulation of hydrolase activity	P	0.013	0.0026	0	961	2703	393395	UNDER
GO:0019577	aldaric acid metabolic process	P	0.013	0.0026	0	966	2703	393390	UNDER
GO:0019579	aldaric acid catabolic process	P	0.013	0.0026	0	966	2703	393390	UNDER
GO:0040013	negative regulation of locomotion	P	0.013	0.0026	0	967	2703	393389	UNDER
GO:0019585	glucuronate metabolic process	P	0.013	0.0026	0	968	2703	393388	UNDER
GO:0006064	glucuronate catabolic process	P	0.013	0.0026	0	968	2703	393388	UNDER
GO:0046348	amino sugar catabolic process	P	0.014	0.0026	0	971	2703	393385	UNDER
GO:1900190	regulation of single-species biofilm formation	P	0.014	0.0026	3	1853	2700	392503	UNDER
GO:0009435	NAD biosynthetic process	P	0.014	0.0026	0	976	2703	393380	UNDER
GO:0071467	cellular response to pH	P	0.014	0.0026	0	977	2703	393379	UNDER
GO:0046471	phosphatidylglycerol metabolic process	P	0.014	0.0027	0	983	2703	393373	UNDER
GO:0071466	cellular response to xenobiotic stimulus	P	0.016	0.003	4	2103	2699	392253	UNDER
GO:0006805	xenobiotic metabolic process	P	0.016	0.003	4	2103	2699	392253	UNDER
GO:0010646	regulation of cell communication	P	0.016	0.0032	1	1279	2702	393077	UNDER
GO:0040012	regulation of locomotion	P	0.017	0.0033	5	2332	2698	392024	UNDER
GO:0006950	response to stress	P	0.017	0.0034	339	57225	2364	337131	UNDER
GO:0019320	hexose catabolic process	P	0.017	0.0034	8	2985	2695	391371	UNDER
GO:0018198	peptidyl-cysteine modification	P	0.019	0.0037	0	890	2703	393466	UNDER
GO:0019217	regulation of fatty acid metabolic process	P	0.019	0.0037	0	890	2703	393466	UNDER
GO:1902023	L-arginine transport	P	0.019	0.0037	0	894	2703	393462	UNDER
GO:0042839	D-glucuronate metabolic process	P	0.019	0.0037	0	895	2703	393461	UNDER
GO:0042840	D-glucuronate catabolic process	P	0.019	0.0037	0	895	2703	393461	UNDER
GO:0042430	indole-containing compound metabolic process	P	0.019	0.0037	0	897	2703	393459	UNDER
GO:0097501	stress response to metal ion	P	0.019	0.0037	0	903	2703	393453	UNDER
GO:0006591	ornithine metabolic process	P	0.019	0.0038	0	909	2703	393447	UNDER
GO:0006885	regulation of pH	P	0.019	0.0038	0	912	2703	393444	UNDER
GO:0006863	purine nucleobase transport	P	0.019	0.0038	0	913	2703	393443	UNDER
GO:0051606	detection of stimulus	P	0.019	0.0038	0	914	2703	393442	UNDER
GO:0009267	cellular response to starvation	P	0.019	0.0038	12	3802	2691	390554	UNDER
GO:0010959	regulation of metal ion transport	P	0.02	0.0039	0	927	2703	393429	UNDER
GO:1901998	toxin transport	P	0.02	0.004	4	2019	2699	392337	UNDER
GO:0042891	antibiotic transport	P	0.02	0.004	4	2019	2699	392337	UNDER
GO:0006749	glutathione metabolic process	P	0.02	0.0041	0	942	2703	393414	UNDER
GO:0019563	glycerol catabolic process	P	0.02	0.0041	0	942	2703	393414	UNDER
GO:0019184	nonribosomal peptide biosynthetic process	P	0.02	0.0041	4	2037	2699	392319	UNDER
GO:0009236	cobalamin biosynthetic process	P	0.021	0.0042	2	1511	2701	392845	UNDER
GO:1901292	nucleoside phosphate catabolic process	P	0.021	0.0042	2	1515	2701	392841	UNDER
GO:0032501	multicellular organismal process	P	0.022	0.0044	7	2688	2696	391668	UNDER
GO:0015750	pentose transport	P	0.024	0.0049	3	1722	2700	392634	UNDER
GO:0009250	glucan biosynthetic process	P	0.025	0.0051	3	1760	2700	392596	UNDER
GO:0043164	Gram-negative-bacterium-type cell wall biogenesis	P	0.027	0.0055	0	835	2703	393521	UNDER
GO:0042454	ribonucleoside catabolic process	P	0.027	0.0055	0	837	2703	393519	UNDER
GO:0051050	positive regulation of transport	P	0.027	0.0055	0	840	2703	393516	UNDER
GO:0042884	microcin transport	P	0.027	0.0055	0	841	2703	393515	UNDER
GO:0009254	peptidoglycan turnover	P	0.027	0.0055	4	1969	2699	392387	UNDER
GO:1902201	negative regulation of bacterial-type flagellum-dependent cell motility	P	0.027	0.0055	0	855	2703	393501	UNDER
GO:2000146	negative regulation of cell motility	P	0.027	0.0056	0	858	2703	393498	UNDER
GO:0045117	azole transport	P	0.027	0.0056	0	858	2703	393498	UNDER
GO:0006166	purine ribonucleoside salvage	P	0.027	0.0056	0	858	2703	393498	UNDER
GO:0071468	cellular response to acidic pH	P	0.027	0.0056	0	865	2703	393491	UNDER
GO:0006522	alanine metabolic process	P	0.027	0.0057	0	866	2703	393490	UNDER
GO:0009078	pyruvate family amino acid metabolic process	P	0.027	0.0057	0	866	2703	393490	UNDER
GO:0009399	nitrogen fixation	P	0.027	0.0057	0	869	2703	393487	UNDER
GO:0051604	protein maturation	P	0.027	0.0057	9	3093	2694	391263	UNDER
GO:0006655	phosphatidylglycerol biosynthetic process	P	0.028	0.0058	0	877	2703	393479	UNDER
GO:0009416	response to light stimulus	P	0.028	0.0058	2	1445	2701	392911	UNDER
GO:0019634	organic phosphonate metabolic process	P	0.028	0.0058	0	878	2703	393478	UNDER
GO:0015828	tyrosine transport	P	0.028	0.0059	0	880	2703	393476	UNDER
GO:0015823	phenylalanine transport	P	0.028	0.0059	0	881	2703	393475	UNDER
GO:0006568	tryptophan metabolic process	P	0.028	0.0059	0	883	2703	393473	UNDER
GO:0006586	indolalkylamine metabolic process	P	0.028	0.0059	0	883	2703	393473	UNDER
GO:0015889	cobalamin transport	P	0.028	0.0059	0	883	2703	393473	UNDER
GO:0006777	Mo-molybdopterin cofactor biosynthetic process	P	0.028	0.006	2	1468	2701	392888	UNDER
GO:0019720	Mo-molybdopterin cofactor metabolic process	P	0.028	0.006	2	1468	2701	392888	UNDER
GO:0006281	DNA repair	P	0.029	0.006	40	8817	2663	385539	UNDER
GO:0008654	phospholipid biosynthetic process	P	0.029	0.006	23	5758	2680	388598	UNDER
GO:0044085	cellular component biogenesis	P	0.029	0.0061	161	28882	2542	365474	UNDER
GO:0043545	molybdopterin cofactor metabolic process	P	0.029	0.0061	2	1482	2701	392874	UNDER
GO:0032324	molybdopterin cofactor biosynthetic process	P	0.029	0.0061	2	1482	2701	392874	UNDER
GO:0035435	phosphate ion transmembrane transport	P	0.03	0.0063	1	1156	2702	393200	UNDER
GO:0044089	positive regulation of cellular component biogenesis	P	0.031	0.0065	1	1176	2702	393180	UNDER
GO:0044255	cellular lipid metabolic process	P	0.031	0.0065	125	23000	2578	371356	UNDER
GO:0023051	regulation of signaling	P	0.031	0.0065	1	1180	2702	393176	UNDER
GO:0072337	modified amino acid transport	P	0.034	0.0074	16	4415	2687	389941	UNDER
GO:0006071	glycerol metabolic process	P	0.035	0.0076	5	2101	2698	392255	UNDER
GO:2000145	regulation of cell motility	P	0.035	0.0076	5	2106	2698	392250	UNDER
GO:0009190	cyclic nucleotide biosynthetic process	P	0.037	0.008	0	779	2703	393577	UNDER
GO:0032412	regulation of ion transmembrane transporter activity	P	0.037	0.008	0	782	2703	393574	UNDER
GO:0022898	regulation of transmembrane transporter activity	P	0.037	0.008	0	782	2703	393574	UNDER
GO:0032409	regulation of transporter activity	P	0.037	0.008	0	782	2703	393574	UNDER
GO:0015761	mannose transport	P	0.037	0.008	0	788	2703	393568	UNDER
GO:0019860	uracil metabolic process	P	0.037	0.0081	0	798	2703	393558	UNDER
GO:0008202	steroid metabolic process	P	0.037	0.0082	0	801	2703	393555	UNDER
GO:0080135	regulation of cellular response to stress	P	0.037	0.0082	0	802	2703	393554	UNDER
GO:0090467	arginine import	P	0.037	0.0082	0	802	2703	393554	UNDER
GO:1902837	amino acid import into cell	P	0.037	0.0082	0	802	2703	393554	UNDER
GO:1902765	L-arginine import into cell	P	0.037	0.0082	0	802	2703	393554	UNDER
GO:0043092	L-amino acid import	P	0.037	0.0082	0	802	2703	393554	UNDER
GO:0043091	L-arginine import	P	0.037	0.0082	0	802	2703	393554	UNDER
GO:0043090	amino acid import	P	0.037	0.0082	0	802	2703	393554	UNDER
GO:0009166	nucleotide catabolic process	P	0.037	0.0082	2	1403	2701	392953	UNDER
GO:0009651	response to salt stress	P	0.038	0.0084	0	815	2703	393541	UNDER
GO:0035442	dipeptide transmembrane transport	P	0.038	0.0084	0	816	2703	393540	UNDER
GO:0009200	deoxyribonucleoside triphosphate metabolic process	P	0.039	0.0085	0	822	2703	393534	UNDER
GO:0010039	response to iron ion	P	0.039	0.0086	0	824	2703	393532	UNDER
GO:0051053	negative regulation of DNA metabolic process	P	0.039	0.0087	0	827	2703	393529	UNDER
GO:0043266	regulation of potassium ion transport	P	0.04	0.0087	0	830	2703	393526	UNDER
GO:0015858	nucleoside transport	P	0.04	0.0088	0	833	2703	393523	UNDER
GO:0009713	catechol-containing compound biosynthetic process	P	0.04	0.0089	1	1087	2702	393269	UNDER
GO:0031344	regulation of cell projection organization	P	0.04	0.0089	1	1092	2702	393264	UNDER
GO:0009966	regulation of signal transduction	P	0.04	0.0089	1	1096	2702	393260	UNDER
GO:0019290	siderophore biosynthetic process	P	0.041	0.0092	3	1603	2700	392753	UNDER
GO:0046501	protoporphyrinogen IX metabolic process	P	0.042	0.0094	1	1127	2702	393229	UNDER
GO:0015893	drug transport	P	0.044	0.0098	22	5404	2681	388952	UNDER
GO:0044723	single-organism carbohydrate metabolic process	P	0.045	0.01	197	34233	2506	360123	UNDER
GO:0046364	monosaccharide biosynthetic process	P	0.046	0.01	5	2068	2698	392288	UNDER
GO:0009712	catechol-containing compound metabolic process	P	0.05	0.011	2	1325	2701	393031	UNDER

## Sheet: No_E_S_o
GO Term	Name	Type	FDR	Single test p-Value	# in test group	# in reference group	# non annot test	# non annot reference	Over/Under
GO:0006412	translation	P	6.5e-248	1.4e-251	402	14343	852	381462	OVER
GO:0043043	peptide biosynthetic process	P	1.3e-235	5.5e-239	410	16376	844	379429	OVER
GO:0006518	peptide metabolic process	P	4.9e-221	3.3e-224	412	18193	842	377612	OVER
GO:0043604	amide biosynthetic process	P	7.3e-218	6.4e-221	427	20343	827	375462	OVER
GO:0043603	cellular amide metabolic process	P	9.2e-212	1e-214	452	24313	802	371492	OVER
GO:1901564	organonitrogen compound metabolic process	P	2.3e-134	3.1e-137	679	86082	575	309723	OVER
GO:0044267	cellular protein metabolic process	P	2.5e-130	3.8e-133	426	35349	828	360456	OVER
GO:0010467	gene expression	P	2.7e-128	4.8e-131	588	67501	666	328304	OVER
GO:0034641	cellular nitrogen compound metabolic process	P	2.4e-125	4.7e-128	860	138710	394	257095	OVER
GO:1901566	organonitrogen compound biosynthetic process	P	2.2e-122	4.8e-125	541	59496	713	336309	OVER
GO:0006807	nitrogen compound metabolic process	P	4.1e-114	9.8e-117	925	164982	329	230823	OVER
GO:0044271	cellular nitrogen compound biosynthetic process	P	1.7e-107	4.5e-110	618	82383	636	313422	OVER
GO:0019538	protein metabolic process	P	5.2e-107	1.5e-109	457	47510	797	348295	OVER
GO:0034645	cellular macromolecule biosynthetic process	P	3.2e-103	9.9e-106	582	75706	672	320099	OVER
GO:0009059	macromolecule biosynthetic process	P	6.6e-102	2.2e-104	582	76278	672	319527	OVER
GO:0044238	primary metabolic process	P	2e-89	6.9e-92	1000	206070	254	189735	OVER
GO:1901576	organic substance biosynthetic process	P	1.2e-86	4.6e-89	757	129401	497	266404	OVER
GO:0044249	cellular biosynthetic process	P	7.1e-85	2.8e-87	751	128743	503	267062	OVER
GO:0009058	biosynthetic process	P	2.4e-82	1e-84	762	133427	492	262378	OVER
GO:0071704	organic substance metabolic process	P	5.3e-70	2.3e-72	1035	232857	219	162948	OVER
GO:0044237	cellular metabolic process	P	4.8e-63	2.2e-65	1017	231245	237	164560	OVER
GO:0044260	cellular macromolecule metabolic process	P	3.5e-59	1.7e-61	683	125715	571	270090	OVER
GO:0043170	macromolecule metabolic process	P	1e-53	5.2e-56	715	138936	539	256869	OVER
GO:0046034	ATP metabolic process	P	6e-52	3.2e-54	116	5750	1138	390055	OVER
GO:0009161	ribonucleoside monophosphate metabolic process	P	8e-51	4.4e-53	147	9815	1107	385990	OVER
GO:0009123	nucleoside monophosphate metabolic process	P	2.8e-48	1.6e-50	147	10321	1107	385484	OVER
GO:0009987	cellular process	P	1e-47	6.2e-50	1178	312070	76	83735	OVER
GO:0008152	metabolic process	P	1.4e-47	8.4e-50	1097	275688	157	120117	OVER
GO:0009205	purine ribonucleoside triphosphate metabolic process	P	3.2e-41	2e-43	116	7451	1138	388354	OVER
GO:0009144	purine nucleoside triphosphate metabolic process	P	1.5e-40	9.6e-43	116	7576	1138	388229	OVER
GO:0009199	ribonucleoside triphosphate metabolic process	P	5.9e-39	4.1e-41	116	7888	1138	387917	OVER
GO:0019693	ribose phosphate metabolic process	P	1e-38	7e-41	161	14831	1093	380974	OVER
GO:0009126	purine nucleoside monophosphate metabolic process	P	1.4e-38	1e-40	118	8247	1136	387558	OVER
GO:0009167	purine ribonucleoside monophosphate metabolic process	P	1.4e-38	1e-40	118	8247	1136	387558	OVER
GO:0009119	ribonucleoside metabolic process	P	1.5e-38	1.2e-40	151	13251	1103	382554	OVER
GO:0009259	ribonucleotide metabolic process	P	1.8e-38	1.5e-40	152	13437	1102	382368	OVER
GO:0009116	nucleoside metabolic process	P	1.3e-36	1.1e-38	152	13965	1102	381840	OVER
GO:1901657	glycosyl compound metabolic process	P	1.8e-35	1.5e-37	152	14299	1102	381506	OVER
GO:0009141	nucleoside triphosphate metabolic process	P	4.8e-35	4.1e-37	116	8728	1138	387077	OVER
GO:0006096	glycolytic process	P	1.2e-31	1e-33	62	2545	1192	393260	OVER
GO:0046128	purine ribonucleoside metabolic process	P	9.9e-31	9e-33	121	10564	1133	385241	OVER
GO:0071230	cellular response to amino acid stimulus	P	1e-30	9.6e-33	26	189	1228	395616	OVER
GO:0006757	ATP generation from ADP	P	1e-30	9.6e-33	62	2654	1192	393151	OVER
GO:0042777	plasma membrane ATP synthesis coupled proton transport	P	2e-30	1.9e-32	38	729	1216	395076	OVER
GO:0006418	tRNA aminoacylation for protein translation	P	1e-29	1e-31	62	2773	1192	393032	OVER
GO:0042278	purine nucleoside metabolic process	P	2.3e-29	2.3e-31	121	10956	1133	384849	OVER
GO:0043039	tRNA aminoacylation	P	7.3e-29	7.5e-31	62	2881	1192	392924	OVER
GO:0006165	nucleoside diphosphate phosphorylation	P	8.2e-29	8.7e-31	62	2889	1192	392916	OVER
GO:0046031	ADP metabolic process	P	1.2e-28	1.3e-30	62	2912	1192	392893	OVER
GO:0009150	purine ribonucleotide metabolic process	P	1.6e-28	1.7e-30	123	11543	1131	384262	OVER
GO:0043038	amino acid activation	P	3.5e-28	3.9e-30	62	2973	1192	392832	OVER
GO:0006417	regulation of translation	P	6.6e-28	7.6e-30	76	4677	1178	391128	OVER
GO:0009179	purine ribonucleoside diphosphate metabolic process	P	7.6e-28	9.1e-30	62	3021	1192	392784	OVER
GO:0009185	ribonucleoside diphosphate metabolic process	P	7.6e-28	9.1e-30	62	3021	1192	392784	OVER
GO:0009135	purine nucleoside diphosphate metabolic process	P	7.6e-28	9.3e-30	62	3022	1192	392783	OVER
GO:0090662	ATP hydrolysis coupled transmembrane transport	P	1.3e-27	1.6e-29	27	296	1227	395509	OVER
GO:0015991	ATP hydrolysis coupled proton transport	P	1.3e-27	1.6e-29	27	296	1227	395509	OVER
GO:0034248	regulation of cellular amide metabolic process	P	2.5e-27	3.2e-29	76	4787	1178	391018	OVER
GO:0015986	ATP synthesis coupled proton transport	P	9.8e-27	1.3e-28	38	940	1216	394865	OVER
GO:0015985	energy coupled proton transport, down electrochemical gradient	P	9.8e-27	1.3e-28	38	940	1216	394865	OVER
GO:0006163	purine nucleotide metabolic process	P	1.2e-26	1.7e-28	123	12158	1131	383647	OVER
GO:0006414	translational elongation	P	5.5e-26	7.6e-28	56	2620	1198	393185	OVER
GO:0006754	ATP biosynthetic process	P	1e-24	1.4e-26	38	1078	1216	394727	OVER
GO:0010608	posttranscriptional regulation of gene expression	P	3.9e-24	5.4e-26	76	5416	1178	390389	OVER
GO:0045013	carbon catabolite repression of transcription	P	7.7e-24	1.1e-25	18	91	1236	395714	OVER
GO:0046939	nucleotide phosphorylation	P	8.6e-24	1.2e-25	62	3634	1192	392171	OVER
GO:0009117	nucleotide metabolic process	P	1.5e-23	2.2e-25	161	20488	1093	375317	OVER
GO:0009132	nucleoside diphosphate metabolic process	P	1.8e-23	2.7e-25	62	3689	1192	392116	OVER
GO:0009206	purine ribonucleoside triphosphate biosynthetic process	P	2.6e-23	3.9e-25	38	1189	1216	394616	OVER
GO:0009145	purine nucleoside triphosphate biosynthetic process	P	2.6e-23	3.9e-25	38	1189	1216	394616	OVER
GO:0006753	nucleoside phosphate metabolic process	P	5.1e-23	8e-25	161	20705	1093	375100	OVER
GO:0000050	urea cycle	P	8.1e-23	1.3e-24	27	466	1227	395339	OVER
GO:0009156	ribonucleoside monophosphate biosynthetic process	P	9.4e-23	1.5e-24	69	4745	1185	391060	OVER
GO:0032268	regulation of cellular protein metabolic process	P	1.5e-22	2.5e-24	79	6223	1175	389582	OVER
GO:0071417	cellular response to organonitrogen compound	P	2e-22	3.4e-24	26	430	1228	395375	OVER
GO:0072521	purine-containing compound metabolic process	P	1.1e-20	1.9e-22	123	14361	1131	381444	OVER
GO:0046496	nicotinamide nucleotide metabolic process	P	1.4e-20	2.4e-22	71	5505	1183	390300	OVER
GO:0006090	pyruvate metabolic process	P	1.8e-20	3.2e-22	63	4392	1191	391413	OVER
GO:0009124	nucleoside monophosphate biosynthetic process	P	2e-20	3.5e-22	69	5251	1185	390554	OVER
GO:0019627	urea metabolic process	P	5.2e-20	9.3e-22	27	608	1227	395197	OVER
GO:0042455	ribonucleoside biosynthetic process	P	6.7e-20	1.2e-21	73	5975	1181	389830	OVER
GO:0009201	ribonucleoside triphosphate biosynthetic process	P	7.4e-20	1.4e-21	38	1517	1216	394288	OVER
GO:0019362	pyridine nucleotide metabolic process	P	9.1e-20	1.7e-21	71	5708	1183	390097	OVER
GO:0051246	regulation of protein metabolic process	P	1e-19	1.9e-21	79	6960	1175	388845	OVER
GO:0071495	cellular response to endogenous stimulus	P	1.2e-19	2.3e-21	27	631	1227	395174	OVER
GO:0060567	negative regulation of DNA-templated transcription, termination	P	1.4e-19	2.7e-21	30	851	1224	394954	OVER
GO:0043242	negative regulation of protein complex disassembly	P	1.9e-19	3.6e-21	30	860	1224	394945	OVER
GO:0009163	nucleoside biosynthetic process	P	3e-19	6e-21	73	6152	1181	389653	OVER
GO:0043952	protein transport by the Sec complex	P	3.9e-19	7.8e-21	27	663	1227	395142	OVER
GO:1901699	cellular response to nitrogen compound	P	8.1e-19	1.6e-20	29	831	1225	394974	OVER
GO:0009260	ribonucleotide biosynthetic process	P	9.1e-19	1.9e-20	74	6440	1180	389365	OVER
GO:0034613	cellular protein localization	P	2e-18	4.2e-20	51	3199	1203	392606	OVER
GO:0070727	cellular macromolecule localization	P	2e-18	4.2e-20	51	3199	1203	392606	OVER
GO:0019264	glycine biosynthetic process from serine	P	2.1e-18	4.4e-20	15	99	1239	395706	OVER
GO:1901659	glycosyl compound biosynthetic process	P	2.8e-18	6e-20	73	6422	1181	389383	OVER
GO:0071229	cellular response to acid chemical	P	3e-18	6.5e-20	32	1129	1222	394676	OVER
GO:0044205	'de novo' UMP biosynthetic process	P	4.1e-18	9e-20	27	733	1227	395072	OVER
GO:0046390	ribose phosphate biosynthetic process	P	4.2e-18	9.3e-20	74	6635	1180	389170	OVER
GO:0015988	energy coupled proton transmembrane transport, against electrochemical gradient	P	1.8e-17	3.9e-19	31	1113	1223	394692	OVER
GO:0006091	generation of precursor metabolites and energy	P	2.4e-17	5.4e-19	127	16667	1127	379138	OVER
GO:0072524	pyridine-containing compound metabolic process	P	8.2e-17	1.9e-18	71	6525	1183	389280	OVER
GO:0009142	nucleoside triphosphate biosynthetic process	P	2.7e-16	6.3e-18	38	1969	1216	393836	OVER
GO:0030420	establishment of competence for transformation	P	2.8e-16	6.6e-18	18	270	1236	395535	OVER
GO:0006222	UMP biosynthetic process	P	3.6e-16	8.6e-18	29	1060	1225	394745	OVER
GO:0009174	pyrimidine ribonucleoside monophosphate biosynthetic process	P	3.6e-16	8.6e-18	29	1060	1225	394745	OVER
GO:0006353	DNA-templated transcription,termination	P	4.2e-16	1e-17	40	2233	1214	393572	OVER
GO:0065002	intracellular protein transmembrane transport	P	1e-15	2.5e-17	28	1014	1226	394791	OVER
GO:0043200	response to amino acid	P	1.1e-15	2.8e-17	29	1110	1225	394695	OVER
GO:0006450	regulation of translational fidelity	P	1.7e-15	4.3e-17	27	947	1227	394858	OVER
GO:0061475	cytosolic valyl-tRNA aminoacylation	P	2e-15	5.2e-17	13	96	1241	395709	OVER
GO:0006438	valyl-tRNA aminoacylation	P	2e-15	5.2e-17	13	96	1241	395709	OVER
GO:0019752	carboxylic acid metabolic process	P	3.3e-15	8.5e-17	294	57573	960	338232	OVER
GO:0043436	oxoacid metabolic process	P	3.8e-15	9.7e-17	302	59771	952	336034	OVER
GO:0006520	cellular amino acid metabolic process	P	4.2e-15	1.1e-16	179	29405	1075	366400	OVER
GO:0006448	regulation of translational elongation	P	4.3e-15	1.1e-16	31	1373	1223	394432	OVER
GO:0055086	nucleobase-containing small molecule metabolic process	P	4.3e-15	1.1e-16	164	25948	1090	369857	OVER
GO:0006733	oxidoreduction coenzyme metabolic process	P	5.9e-15	1.6e-16	72	7299	1182	388506	OVER
GO:0006082	organic acid metabolic process	P	7.6e-15	2.1e-16	302	60023	952	335782	OVER
GO:0045990	carbon catabolite regulation of transcription	P	9.9e-15	2.7e-16	18	338	1236	395467	OVER
GO:0046049	UMP metabolic process	P	1.4e-14	4e-16	29	1235	1225	394570	OVER
GO:0009173	pyrimidine ribonucleoside monophosphate metabolic process	P	1.4e-14	4e-16	29	1235	1225	394570	OVER
GO:0034660	ncRNA metabolic process	P	3.8e-14	1.1e-15	102	13222	1152	382583	OVER
GO:0043902	positive regulation of multi-organism process	P	4.1e-14	1.2e-15	25	903	1229	394902	OVER
GO:0031564	transcription antitermination	P	5.2e-14	1.5e-15	30	1408	1224	394397	OVER
GO:0006139	nucleobase-containing compound metabolic process	P	1.1e-13	3.1e-15	469	107500	785	288305	OVER
GO:0031555	transcriptional attenuation	P	1.2e-13	3.6e-15	30	1457	1224	394348	OVER
GO:0035999	tetrahydrofolate interconversion	P	1.6e-13	4.7e-15	21	617	1233	395188	OVER
GO:0006605	protein targeting	P	1.7e-13	5.2e-15	27	1161	1227	394644	OVER
GO:0031670	cellular response to nutrient	P	1.9e-13	5.8e-15	18	407	1236	395398	OVER
GO:0007584	response to nutrient	P	1.9e-13	5.8e-15	18	407	1236	395398	OVER
GO:0046132	pyrimidine ribonucleoside biosynthetic process	P	2.4e-13	7.3e-15	29	1388	1225	394417	OVER
GO:0006399	tRNA metabolic process	P	6.8e-13	2.1e-14	79	9374	1175	386431	OVER
GO:0009130	pyrimidine nucleoside monophosphate biosynthetic process	P	7.7e-13	2.4e-14	29	1457	1225	394348	OVER
GO:0046134	pyrimidine nucleoside biosynthetic process	P	9e-13	2.8e-14	29	1467	1225	394338	OVER
GO:0006545	glycine biosynthetic process	P	9.7e-13	3.1e-14	16	320	1238	395485	OVER
GO:0071310	cellular response to organic substance	P	9.7e-13	3.1e-14	28	1362	1226	394443	OVER
GO:0009220	pyrimidine ribonucleotide biosynthetic process	P	1.4e-12	4.6e-14	29	1497	1225	394308	OVER
GO:2000765	regulation of cytoplasmic translation	P	2.9e-12	9.6e-14	11	99	1243	395706	OVER
GO:2000766	negative regulation of cytoplasmic translation	P	2.9e-12	9.6e-14	11	99	1243	395706	OVER
GO:0019856	pyrimidine nucleobase biosynthetic process	P	3.2e-12	1.1e-13	27	1324	1227	394481	OVER
GO:0031554	regulation of DNA-templated transcription,termination	P	3.5e-12	1.2e-13	31	1794	1223	394011	OVER
GO:1902600	hydrogen ion transmembrane transport	P	4.5e-12	1.5e-13	42	3309	1212	392496	OVER
GO:0050792	regulation of viral process	P	9.9e-12	3.4e-13	7	14	1247	395791	OVER
GO:0048524	positive regulation of viral process	P	9.9e-12	3.4e-13	7	14	1247	395791	OVER
GO:0051851	modification by host of symbiont morphology or physiology	P	9.9e-12	3.4e-13	7	14	1247	395791	OVER
GO:0044794	positive regulation by host of viral process	P	9.9e-12	3.4e-13	7	14	1247	395791	OVER
GO:0044788	modulation by host of viral process	P	9.9e-12	3.4e-13	7	14	1247	395791	OVER
GO:0051702	interaction with symbiont	P	9.9e-12	3.4e-13	7	14	1247	395791	OVER
GO:0009129	pyrimidine nucleoside monophosphate metabolic process	P	1e-11	3.7e-13	29	1632	1225	394173	OVER
GO:0006886	intracellular protein transport	P	1.1e-11	4e-13	30	1760	1224	394045	OVER
GO:0051129	negative regulation of cellular component organization	P	1.4e-11	4.9e-13	30	1774	1224	394031	OVER
GO:0051205	protein insertion into membrane	P	1.6e-11	5.6e-13	21	798	1233	395007	OVER
GO:0043244	regulation of protein complex disassembly	P	2.1e-11	7.6e-13	31	1933	1223	393872	OVER
GO:0006725	cellular aromatic compound metabolic process	P	3e-11	1.1e-12	508	122624	746	273181	OVER
GO:0046483	heterocycle metabolic process	P	7.3e-11	2.7e-12	500	120861	754	274944	OVER
GO:0009218	pyrimidine ribonucleotide metabolic process	P	7.8e-11	2.9e-12	29	1781	1225	394024	OVER
GO:0006413	translational initiation	P	8.4e-11	3.1e-12	23	1083	1231	394722	OVER
GO:0051641	cellular localization	P	8.7e-11	3.2e-12	54	5650	1200	390155	OVER
GO:0042451	purine nucleoside biosynthetic process	P	1.4e-10	5.4e-12	43	3870	1211	391935	OVER
GO:0046129	purine ribonucleoside biosynthetic process	P	1.4e-10	5.4e-12	43	3870	1211	391935	OVER
GO:0045727	positive regulation of translation	P	1.6e-10	6e-12	22	1012	1232	394793	OVER
GO:0034250	positive regulation of cellular amide metabolic process	P	1.6e-10	6e-12	22	1012	1232	394793	OVER
GO:0006526	arginine biosynthetic process	P	1.6e-10	6.1e-12	27	1586	1227	394219	OVER
GO:0032984	macromolecular complex disassembly	P	1.6e-10	6.4e-12	35	2666	1219	393139	OVER
GO:0045903	positive regulation of translational fidelity	P	1.6e-10	6.4e-12	13	256	1241	395549	OVER
GO:0022411	cellular component disassembly	P	1.6e-10	6.5e-12	35	2667	1219	393138	OVER
GO:0009294	DNA mediated transformation	P	1.7e-10	6.9e-12	18	631	1236	395174	OVER
GO:0009292	genetic transfer	P	1.7e-10	6.9e-12	18	631	1236	395174	OVER
GO:0090150	establishment of protein localization to membrane	P	2.2e-10	8.8e-12	23	1142	1231	394663	OVER
GO:0009127	purine nucleoside monophosphate biosynthetic process	P	2.4e-10	9.8e-12	40	3466	1214	392339	OVER
GO:0009168	purine ribonucleoside monophosphate biosynthetic process	P	2.4e-10	9.8e-12	40	3466	1214	392339	OVER
GO:1902582	single-organism intracellular transport	P	3.3e-10	1.4e-11	30	2036	1224	393769	OVER
GO:0046131	pyrimidine ribonucleoside metabolic process	P	3.6e-10	1.5e-11	29	1910	1225	393895	OVER
GO:0009409	response to cold	P	3.8e-10	1.6e-11	35	2756	1219	393049	OVER
GO:0006544	glycine metabolic process	P	4.3e-10	1.8e-11	21	966	1233	394839	OVER
GO:0046907	intracellular transport	P	5.1e-10	2.1e-11	30	2076	1224	393729	OVER
GO:0002181	cytoplasmic translation	P	5.1e-10	2.2e-11	11	169	1243	395636	OVER
GO:1901360	organic cyclic compound metabolic process	P	6.3e-10	2.7e-11	513	126332	741	269473	OVER
GO:0075136	response to host	P	6.7e-10	2.9e-11	22	1101	1232	394704	OVER
GO:0006732	coenzyme metabolic process	P	8.8e-10	3.8e-11	106	16725	1148	379080	OVER
GO:0043241	protein complex disassembly	P	9.5e-10	4.1e-11	33	2562	1221	393243	OVER
GO:0019637	organophosphate metabolic process	P	1.2e-09	5.1e-11	169	31615	1085	364190	OVER
GO:0010243	response to organonitrogen compound	P	1.7e-09	7.3e-11	29	2048	1225	393757	OVER
GO:0002943	tRNA dihydrouridine synthesis	P	1.7e-09	7.5e-11	13	315	1241	395490	OVER
GO:0001101	response to acid chemical	P	1.9e-09	8.6e-11	39	3573	1215	392232	OVER
GO:0070689	L-threonine catabolic process to propionate	P	2.1e-09	9.5e-11	21	1061	1233	394744	OVER
GO:0006221	pyrimidine nucleotide biosynthetic process	P	2.2e-09	9.6e-11	29	2073	1225	393732	OVER
GO:0019541	propionate metabolic process	P	3.1e-09	1.4e-10	27	1832	1227	393973	OVER
GO:0009165	nucleotide biosynthetic process	P	3.7e-09	1.7e-10	74	10209	1180	385596	OVER
GO:0006213	pyrimidine nucleoside metabolic process	P	6.3e-09	2.9e-10	29	2176	1225	393629	OVER
GO:0046112	nucleobase biosynthetic process	P	6.6e-09	3e-10	27	1900	1227	393905	OVER
GO:1901293	nucleoside phosphate biosynthetic process	P	1.1e-08	5.2e-10	74	10458	1180	385347	OVER
GO:0009719	response to endogenous stimulus	P	1.2e-08	5.7e-10	31	2543	1223	393262	OVER
GO:0006566	threonine metabolic process	P	1.5e-08	7.2e-10	29	2268	1225	393537	OVER
GO:0009152	purine ribonucleotide biosynthetic process	P	1.9e-08	9.1e-10	45	4944	1209	390861	OVER
GO:0006730	one-carbon metabolic process	P	2.3e-08	1.1e-09	21	1219	1233	394586	OVER
GO:1901698	response to nitrogen compound	P	3.6e-08	1.7e-09	32	2824	1222	392981	OVER
GO:0071616	acyl-CoA biosynthetic process	P	4.4e-08	2.1e-09	18	912	1236	394893	OVER
GO:0035384	thioester biosynthetic process	P	4.4e-08	2.1e-09	18	912	1236	394893	OVER
GO:0043900	regulation of multi-organism process	P	6e-08	2.9e-09	28	2266	1226	393539	OVER
GO:0006431	methionyl-tRNA aminoacylation	P	6.6e-08	3.2e-09	8	103	1246	395702	OVER
GO:0006086	acetyl-CoA biosynthetic process from pyruvate	P	7.6e-08	3.7e-09	10	214	1244	395591	OVER
GO:0006567	threonine catabolic process	P	1e-07	5e-09	22	1466	1232	394339	OVER
GO:0071941	nitrogen cycle metabolic process	P	1.4e-07	6.9e-09	35	3501	1219	392304	OVER
GO:0006164	purine nucleotide biosynthetic process	P	1.4e-07	7.3e-09	45	5305	1209	390500	OVER
GO:0030163	protein catabolic process	P	1.7e-07	8.8e-09	26	2086	1228	393719	OVER
GO:0016070	RNA metabolic process	P	2e-07	1e-08	253	56257	1001	339548	OVER
GO:0017148	negative regulation of translation	P	2.6e-07	1.3e-08	22	1549	1232	394256	OVER
GO:0006085	acetyl-CoA biosynthetic process	P	2.6e-07	1.3e-08	14	587	1240	395218	OVER
GO:0032270	positive regulation of cellular protein metabolic process	P	3e-07	1.5e-08	24	1849	1230	393956	OVER
GO:0006220	pyrimidine nucleotide metabolic process	P	3.1e-07	1.6e-08	29	2620	1225	393185	OVER
GO:0072657	protein localization to membrane	P	3.8e-07	2e-08	23	1729	1231	394076	OVER
GO:1902580	single-organism cellular localization	P	3.9e-07	2e-08	23	1731	1231	394074	OVER
GO:1901701	cellular response to oxygen-containing compound	P	5.1e-07	2.6e-08	31	3013	1223	392792	OVER
GO:0046459	short-chain fatty acid metabolic process	P	5.7e-07	3e-08	27	2377	1227	393428	OVER
GO:0044281	small molecule metabolic process	P	6.3e-07	3.4e-08	402	99376	852	296429	OVER
GO:0034249	negative regulation of cellular amide metabolic process	P	7.9e-07	4.2e-08	22	1658	1232	394147	OVER
GO:1901607	alpha-amino acid biosynthetic process	P	8.2e-07	4.4e-08	85	14126	1169	381679	OVER
GO:0051247	positive regulation of protein metabolic process	P	8.2e-07	4.4e-08	24	1958	1230	393847	OVER
GO:0006433	prolyl-tRNA aminoacylation	P	1.2e-06	6.5e-08	7	101	1247	395704	OVER
GO:0052509	positive regulation by symbiont of host defense response	P	1.3e-06	6.9e-08	7	102	1247	395703	OVER
GO:0052510	positive regulation by organism of defense response of other organism involved in symbiotic interaction	P	1.3e-06	6.9e-08	7	102	1247	395703	OVER
GO:0044416	induction by symbiont of host defense response	P	1.3e-06	6.9e-08	7	102	1247	395703	OVER
GO:0052251	induction by organism of defense response of other organism involved in symbiotic interaction	P	1.3e-06	6.9e-08	7	102	1247	395703	OVER
GO:0009266	response to temperature stimulus	P	1.3e-06	7e-08	64	9651	1190	386154	OVER
GO:0046336	ethanolamine catabolic process	P	1.4e-06	7.7e-08	20	1433	1234	394372	OVER
GO:0009070	serine family amino acid biosynthetic process	P	1.7e-06	9.3e-08	28	2684	1226	393121	OVER
GO:1901161	primary amino compound catabolic process	P	1.9e-06	1.1e-07	20	1465	1234	394340	OVER
GO:0006580	ethanolamine metabolic process	P	2.2e-06	1.2e-07	20	1478	1234	394327	OVER
GO:0051649	establishment of localization in cell	P	2.5e-06	1.4e-07	33	3614	1221	392191	OVER
GO:1901160	primary amino compound metabolic process	P	3.2e-06	1.9e-07	20	1517	1234	394288	OVER
GO:0072522	purine-containing compound biosynthetic process	P	5.2e-06	3.1e-07	45	5988	1209	389817	OVER
GO:0046653	tetrahydrofolate metabolic process	P	5.2e-06	3.1e-07	22	1869	1232	393936	OVER
GO:0052200	response to host defenses	P	6.6e-06	3.9e-07	16	1032	1238	394773	OVER
GO:0052173	response to defenses of other organism involved in symbiotic interaction	P	6.6e-06	3.9e-07	16	1032	1238	394773	OVER
GO:0009084	glutamine family amino acid biosynthetic process	P	6.7e-06	4e-07	27	2720	1227	393085	OVER
GO:0048255	mRNA stabilization	P	7e-06	4.2e-07	9	276	1245	395529	OVER
GO:0043489	RNA stabilization	P	7e-06	4.2e-07	9	276	1245	395529	OVER
GO:0051817	modification of morphology or physiology of other organism involved in symbiotic interaction	P	7.2e-06	4.4e-07	14	789	1240	395016	OVER
GO:0009099	valine biosynthetic process	P	7.8e-06	4.8e-07	16	1048	1238	394757	OVER
GO:0006760	folic acid-containing compound metabolic process	P	9.5e-06	5.8e-07	23	2104	1231	393701	OVER
GO:0006206	pyrimidine nucleobase metabolic process	P	1.2e-05	7.5e-07	27	2812	1227	392993	OVER
GO:0009060	aerobic respiration	P	1.4e-05	8.3e-07	42	5579	1212	390226	OVER
GO:0042775	mitochondrial ATP synthesis coupled electron transport	P	2e-05	1.3e-06	9	317	1245	395488	OVER
GO:0042558	pteridine-containing compound metabolic process	P	2.1e-05	1.4e-06	23	2214	1231	393591	OVER
GO:0006428	isoleucyl-tRNA aminoacylation	P	2.1e-05	1.4e-06	7	162	1247	395643	OVER
GO:0032269	negative regulation of cellular protein metabolic process	P	2.1e-05	1.4e-06	23	2216	1231	393589	OVER
GO:0006121	mitochondrial electron transport	succinate to ubiquinone	P	2.2e-05	1.4e-06	6	102	1248	395703	OVER
GO:0032787	monocarboxylic acid metabolic process	P	3.6e-05	2.4e-06	123	25085	1131	370720	OVER
GO:0035821	modification of morphology or physiology of other organism	P	3.9e-05	2.6e-06	14	922	1240	394883	OVER
GO:0006814	sodium ion transport	P	4.8e-05	3.3e-06	24	2511	1230	393294	OVER
GO:0006573	valine metabolic process	P	5e-05	3.4e-06	17	1371	1237	394434	OVER
GO:0071806	protein transmembrane transport	P	5.6e-05	3.8e-06	29	3447	1225	392358	OVER
GO:0042439	ethanolamine-containing compound metabolic process	P	5.9e-05	4e-06	20	1863	1234	393942	OVER
GO:0006084	acetyl-CoA metabolic process	P	7.5e-05	5.1e-06	14	980	1240	394825	OVER
GO:0052255	modulation by organism of defense response of other organism involved in symbiotic interaction	P	7.6e-05	5.2e-06	7	200	1247	395605	OVER
GO:0052031	modulation by symbiont of host defense response	P	7.6e-05	5.2e-06	7	200	1247	395605	OVER
GO:0051248	negative regulation of protein metabolic process	P	7.7e-05	5.3e-06	23	2411	1231	393394	OVER
GO:0009697	salicylic acid biosynthetic process	P	7.8e-05	5.4e-06	4	32	1250	395773	OVER
GO:0009696	salicylic acid metabolic process	P	7.8e-05	5.4e-06	4	32	1250	395773	OVER
GO:0071826	ribonucleoprotein complex subunit organization	P	8.7e-05	6.1e-06	17	1436	1237	394369	OVER
GO:0043488	regulation of mRNA stability	P	0.00011	7.7e-06	9	398	1245	395407	OVER
GO:0034308	primary alcohol metabolic process	P	0.00012	8.2e-06	28	3402	1226	392403	OVER
GO:0044802	single-organism membrane organization	P	0.00013	9.3e-06	23	2498	1231	393307	OVER
GO:0051143	propanediol metabolic process	P	0.00013	9.5e-06	10	519	1244	395286	OVER
GO:0042846	glycol catabolic process	P	0.00013	9.5e-06	10	519	1244	395286	OVER
GO:0034313	diol catabolic process	P	0.00013	9.5e-06	10	519	1244	395286	OVER
GO:0001123	transcription initiation from bacterial-type RNA polymerase promoter	P	0.00014	9.8e-06	9	411	1245	395394	OVER
GO:0070887	cellular response to chemical stimulus	P	0.00014	9.8e-06	60	10203	1194	385602	OVER
GO:0009068	aspartate family amino acid catabolic process	P	0.00015	1.1e-05	22	2348	1232	393457	OVER
GO:1901605	alpha-amino acid metabolic process	P	0.00016	1.1e-05	114	23496	1140	372309	OVER
GO:0031349	positive regulation of defense response	P	0.00016	1.2e-05	7	227	1247	395578	OVER
GO:0051186	cofactor metabolic process	P	0.00016	1.2e-05	119	24922	1135	370883	OVER
GO:0043933	macromolecular complex subunit organization	P	0.00016	1.2e-05	70	12645	1184	383160	OVER
GO:0006457	protein folding	P	0.00018	1.3e-05	38	5406	1216	390399	OVER
GO:0006207	'de novo' pyrimidine nucleobase biosynthetic process	P	0.00019	1.4e-05	13	931	1241	394874	OVER
GO:0006637	acyl-CoA metabolic process	P	0.00019	1.4e-05	18	1700	1236	394105	OVER
GO:0035383	thioester metabolic process	P	0.00019	1.4e-05	18	1700	1236	394105	OVER
GO:0006525	arginine metabolic process	P	0.00019	1.5e-05	27	3321	1227	392484	OVER
GO:0008652	cellular amino acid biosynthetic process	P	0.0002	1.5e-05	86	16604	1168	379201	OVER
GO:0043903	regulation of symbiosis	encompassing mutualism through parasitism	P	0.00021	1.5e-05	7	238	1247	395567	OVER
GO:0072528	pyrimidine-containing compound biosynthetic process	P	0.00021	1.6e-05	30	3858	1224	391947	OVER
GO:0042773	ATP synthesis coupled electron transport	P	0.00021	1.6e-05	15	1239	1239	394566	OVER
GO:0042844	glycol metabolic process	P	0.00023	1.8e-05	10	560	1244	395245	OVER
GO:0031167	rRNA methylation	P	0.00025	2e-05	22	2440	1232	393365	OVER
GO:0010468	regulation of gene expression	P	0.00026	2e-05	187	43443	1067	352362	OVER
GO:0015992	proton transport	P	0.00033	2.6e-05	43	6742	1211	389063	OVER
GO:0006818	hydrogen transport	P	0.00033	2.6e-05	43	6742	1211	389063	OVER
GO:0043487	regulation of RNA stability	P	0.00034	2.7e-05	9	468	1245	395337	OVER
GO:0034310	primary alcohol catabolic process	P	0.00034	2.7e-05	20	2132	1234	393673	OVER
GO:0019042	viral latency	P	0.00035	2.8e-05	12	855	1242	394950	OVER
GO:0009069	serine family amino acid metabolic process	P	0.00036	2.9e-05	33	4617	1221	391188	OVER
GO:0006549	isoleucine metabolic process	P	0.00038	3e-05	16	1468	1238	394337	OVER
GO:0009097	isoleucine biosynthetic process	P	0.00038	3e-05	16	1468	1238	394337	OVER
GO:0043414	macromolecule methylation	P	0.00039	3.1e-05	37	5503	1217	390302	OVER
GO:0042255	ribosome assembly	P	0.00045	3.6e-05	15	1331	1239	394474	OVER
GO:0022618	ribonucleoprotein complex assembly	P	0.00045	3.7e-05	15	1332	1239	394473	OVER
GO:0090304	nucleic acid metabolic process	P	0.00051	4.1e-05	318	81358	936	314447	OVER
GO:0061024	membrane organization	P	0.00052	4.2e-05	23	2761	1231	393044	OVER
GO:0048678	response to axon injury	P	0.00052	4.3e-05	6	190	1248	395615	OVER
GO:2000112	regulation of cellular macromolecule biosynthetic process	P	0.00053	4.4e-05	180	42126	1074	353679	OVER
GO:0000027	ribosomal large subunit assembly	P	0.00055	4.6e-05	10	627	1244	395178	OVER
GO:0010556	regulation of macromolecule biosynthetic process	P	0.00065	5.4e-05	180	42236	1074	353569	OVER
GO:0031326	regulation of cellular biosynthetic process	P	0.00069	5.8e-05	181	42605	1073	353200	OVER
GO:0001121	transcription from bacterial-type RNA polymerase promoter	P	0.00071	5.9e-05	9	520	1245	395285	OVER
GO:0050667	homocysteine metabolic process	P	0.00073	6.1e-05	7	297	1247	395508	OVER
GO:0009052	pentose-phosphate shunt	non-oxidative branch	P	0.00075	6.3e-05	9	525	1245	395280	OVER
GO:0031102	neuron projection regeneration	P	0.00081	6.9e-05	3	22	1251	395783	OVER
GO:0031103	axon regeneration	P	0.00081	6.9e-05	3	22	1251	395783	OVER
GO:0031099	regeneration	P	0.00081	6.9e-05	3	22	1251	395783	OVER
GO:0016053	organic acid biosynthetic process	P	0.00082	7e-05	115	24854	1139	370951	OVER
GO:0046394	carboxylic acid biosynthetic process	P	0.00082	7e-05	115	24854	1139	370951	OVER
GO:0009889	regulation of biosynthetic process	P	0.00083	7.1e-05	181	42723	1073	353082	OVER
GO:0006563	L-serine metabolic process	P	0.00085	7.3e-05	15	1419	1239	394386	OVER
GO:0042254	ribosome biogenesis	P	0.00088	7.5e-05	39	6123	1215	389682	OVER
GO:0022613	ribonucleoprotein complex biogenesis	P	0.00088	7.5e-05	39	6124	1215	389681	OVER
GO:0051171	regulation of nitrogen compound metabolic process	P	0.00091	7.9e-05	183	43357	1071	352448	OVER
GO:0034311	diol metabolic process	P	0.00097	8.4e-05	10	676	1244	395129	OVER
GO:0006006	glucose metabolic process	P	0.0012	0.0001	27	3724	1227	392081	OVER
GO:0009408	response to heat	P	0.0012	0.00011	38	6026	1216	389779	OVER
GO:0044724	single-organism carbohydrate catabolic process	P	0.0012	0.00011	71	13841	1183	381964	OVER
GO:0043207	response to external biotic stimulus	P	0.0013	0.00011	22	2755	1232	393050	OVER
GO:0051707	response to other organism	P	0.0013	0.00011	22	2755	1232	393050	OVER
GO:0070475	rRNA base methylation	P	0.0015	0.00013	16	1673	1238	394132	OVER
GO:0019222	regulation of metabolic process	P	0.0015	0.00014	198	48044	1056	347761	OVER
GO:0006119	oxidative phosphorylation	P	0.0017	0.00015	16	1695	1238	394110	OVER
GO:0010033	response to organic substance	P	0.0017	0.00015	35	5513	1219	390292	OVER
GO:0015980	energy derivation by oxidation of organic compounds	P	0.0017	0.00016	68	13289	1186	382516	OVER
GO:0042273	ribosomal large subunit biogenesis	P	0.0018	0.00016	10	734	1244	395071	OVER
GO:1901135	carbohydrate derivative metabolic process	P	0.0021	0.00019	179	43066	1075	352739	OVER
GO:0031669	cellular response to nutrient levels	P	0.0021	0.00019	29	4297	1225	391508	OVER
GO:0031323	regulation of cellular metabolic process	P	0.0023	0.00021	185	44800	1069	351005	OVER
GO:0042402	cellular biogenic amine catabolic process	P	0.0023	0.00021	21	2687	1233	393118	OVER
GO:0060255	regulation of macromolecule metabolic process	P	0.0024	0.00022	191	46477	1063	349328	OVER
GO:0033195	response to alkyl hydroperoxide	P	0.0025	0.00023	4	89	1250	395716	OVER
GO:0070417	cellular response to cold	P	0.0033	0.0003	9	651	1245	395154	OVER
GO:0009607	response to biotic stimulus	P	0.0036	0.00034	22	2928	1232	392877	OVER
GO:0007399	nervous system development	P	0.0037	0.00034	9	662	1245	395143	OVER
GO:0042026	protein refolding	P	0.0037	0.00035	9	664	1245	395141	OVER
GO:0080090	regulation of primary metabolic process	P	0.0039	0.00037	185	45209	1069	350596	OVER
GO:0044403	symbiosis	encompassing mutualism through parasitism	P	0.0043	0.00041	49	9014	1205	386791	OVER
GO:0044419	interspecies interaction between organisms	P	0.0043	0.00041	49	9014	1205	386791	OVER
GO:0051983	regulation of chromosome segregation	P	0.0043	0.00041	4	104	1250	395701	OVER
GO:1901616	organic hydroxy compound catabolic process	P	0.0046	0.00044	34	5591	1220	390214	OVER
GO:0061564	axon development	P	0.0048	0.00046	3	44	1251	395761	OVER
GO:0030182	neuron differentiation	P	0.0054	0.00052	3	46	1251	395759	OVER
GO:0031175	neuron projection development	P	0.0054	0.00052	3	46	1251	395759	OVER
GO:0048666	neuron development	P	0.0054	0.00052	3	46	1251	395759	OVER
GO:0006099	tricarboxylic acid cycle	P	0.0057	0.00056	22	3086	1232	392719	OVER
GO:0009310	amine catabolic process	P	0.0059	0.00058	21	2867	1233	392938	OVER
GO:0031347	regulation of defense response	P	0.006	0.0006	7	436	1247	395369	OVER
GO:0046164	alcohol catabolic process	P	0.0061	0.0006	30	4754	1224	391051	OVER
GO:0009090	homoserine biosynthetic process	P	0.0061	0.0006	7	437	1247	395368	OVER
GO:0015672	monovalent inorganic cation transport	P	0.0061	0.00061	67	13637	1187	382168	OVER
GO:0051144	propanediol catabolic process	P	0.0064	0.00063	5	208	1249	395597	OVER
GO:0001510	RNA methylation	P	0.0064	0.00064	27	4109	1227	391696	OVER
GO:0010501	RNA secondary structure unwinding	P	0.0075	0.00075	9	740	1245	395065	OVER
GO:1901700	response to oxygen-containing compound	P	0.0075	0.00075	41	7383	1213	388422	OVER
GO:0010629	negative regulation of gene expression	P	0.0075	0.00076	71	14793	1183	381012	OVER
GO:0031667	response to nutrient levels	P	0.009	0.00093	29	4695	1225	391110	OVER
GO:0015031	protein transport	P	0.0097	0.001	55	10934	1199	384871	OVER
GO:0016052	carbohydrate catabolic process	P	0.01	0.0011	71	14957	1183	380848	OVER
GO:0020012	evasion or tolerance of host immune response	P	0.01	0.0011	5	234	1249	395571	OVER
GO:0051807	evasion or tolerance of defense response of other organism involved in symbiotic interaction	P	0.01	0.0011	5	234	1249	395571	OVER
GO:0051805	evasion or tolerance of immune response of other organism involved in symbiotic interaction	P	0.01	0.0011	5	234	1249	395571	OVER
GO:0051834	evasion or tolerance of defenses of other organism involved in symbiotic interaction	P	0.01	0.0011	5	234	1249	395571	OVER
GO:0051832	avoidance of defenses of other organism involved in symbiotic interaction	P	0.01	0.0011	5	234	1249	395571	OVER
GO:0044413	avoidance of host defenses	P	0.01	0.0011	5	234	1249	395571	OVER
GO:0044415	evasion or tolerance of host defenses	P	0.01	0.0011	5	234	1249	395571	OVER
GO:0030682	evasion or tolerance of host defense response	P	0.01	0.0011	5	234	1249	395571	OVER
GO:0009611	response to wounding	P	0.011	0.0012	6	357	1248	395448	OVER
GO:0006101	citrate metabolic process	P	0.011	0.0012	22	3171	1232	392634	OVER
GO:0042573	retinoic acid metabolic process	P	0.012	0.0013	4	142	1250	395663	OVER
GO:0051172	negative regulation of nitrogen compound metabolic process	P	0.012	0.0013	73	15601	1181	380204	OVER
GO:0000154	rRNA modification	P	0.013	0.0014	22	3263	1232	392542	OVER
GO:2000113	negative regulation of cellular macromolecule biosynthetic process	P	0.013	0.0014	70	14930	1184	380875	OVER
GO:0010558	negative regulation of macromolecule biosynthetic process	P	0.013	0.0014	70	14932	1184	380873	OVER
GO:0051289	protein homotetramerization	P	0.013	0.0015	16	2102	1238	393703	OVER
GO:0010106	cellular response to iron ion starvation	P	0.014	0.0015	7	516	1247	395289	OVER
GO:0048468	cell development	P	0.014	0.0016	3	69	1251	395736	OVER
GO:0006103	2-oxoglutarate metabolic process	P	0.015	0.0016	5	258	1249	395547	OVER
GO:0019629	propionate catabolic process	2-methylcitrate cycle	P	0.016	0.0018	6	390	1248	395415	OVER
GO:0009112	nucleobase metabolic process	P	0.017	0.0019	27	4485	1227	391320	OVER
GO:0000453	enzyme-directed rRNA 2'-O-methylation	P	0.017	0.0019	6	396	1248	395409	OVER
GO:0000451	rRNA 2'-O-methylation	P	0.017	0.0019	6	397	1248	395408	OVER
GO:0034654	nucleobase-containing compound biosynthetic process	P	0.018	0.002	216	55774	1038	340031	OVER
GO:0006437	tyrosyl-tRNA aminoacylation	P	0.019	0.0021	4	165	1250	395640	OVER
GO:0010605	negative regulation of macromolecule metabolic process	P	0.02	0.0023	75	16478	1179	379327	OVER
GO:0071822	protein complex subunit organization	P	0.02	0.0023	53	10825	1201	384980	OVER
GO:0045184	establishment of protein localization	P	0.02	0.0023	56	11532	1198	384273	OVER
GO:0031327	negative regulation of cellular biosynthetic process	P	0.021	0.0024	70	15153	1184	380652	OVER
GO:0019543	propionate catabolic process	P	0.022	0.0026	6	420	1248	395385	OVER
GO:0071732	cellular response to nitric oxide	P	0.026	0.003	3	87	1251	395718	OVER
GO:0006268	DNA unwinding involved in DNA replication	P	0.026	0.003	9	912	1245	394893	OVER
GO:0045333	cellular respiration	P	0.026	0.0031	55	11484	1199	384321	OVER
GO:0019072	viral genome packaging	P	0.026	0.0032	1	0	1253	395805	OVER
GO:0019074	viral RNA genome packaging	P	0.026	0.0032	1	0	1253	395805	OVER
GO:0044789	modulation by host of viral release from host cell	P	0.026	0.0032	1	0	1253	395805	OVER
GO:0044791	positive regulation by host of viral release from host cell	P	0.026	0.0032	1	0	1253	395805	OVER
GO:1902186	regulation of viral release from host cell	P	0.026	0.0032	1	0	1253	395805	OVER
GO:1902188	positive regulation of viral release from host cell	P	0.026	0.0032	1	0	1253	395805	OVER
GO:1903902	positive regulation of viral life cycle	P	0.026	0.0032	1	0	1253	395805	OVER
GO:1903900	regulation of viral life cycle	P	0.026	0.0032	1	0	1253	395805	OVER
GO:0052572	response to host immune response	P	0.027	0.0033	9	924	1245	394881	OVER
GO:0052564	response to immune response of other organism involved in symbiotic interaction	P	0.027	0.0033	9	924	1245	394881	OVER
GO:0051701	interaction with host	P	0.028	0.0033	25	4197	1229	391608	OVER
GO:0072350	tricarboxylic acid metabolic process	P	0.028	0.0033	22	3476	1232	392329	OVER
GO:0042574	retinal metabolic process	P	0.028	0.0034	3	91	1251	395714	OVER
GO:0016310	phosphorylation	P	0.028	0.0034	93	21639	1161	374166	OVER
GO:0051262	protein tetramerization	P	0.029	0.0036	16	2248	1238	393557	OVER
GO:0031328	positive regulation of cellular biosynthetic process	P	0.03	0.0036	56	11853	1198	383952	OVER
GO:0008104	protein localization	P	0.031	0.0038	57	12045	1197	383760	OVER
GO:0031324	negative regulation of cellular metabolic process	P	0.031	0.0039	75	16766	1179	379039	OVER
GO:0006631	fatty acid metabolic process	P	0.036	0.0045	45	9138	1209	386667	OVER
GO:0009082	branched-chain amino acid biosynthetic process	P	0.037	0.0047	19	2975	1235	392830	OVER
GO:0060537	muscle tissue development	P	0.039	0.0049	3	104	1251	395701	OVER
GO:0014706	striated muscle tissue development	P	0.039	0.0049	3	104	1251	395701	OVER
GO:0048738	cardiac muscle tissue development	P	0.039	0.0049	3	104	1251	395701	OVER
GO:0009891	positive regulation of biosynthetic process	P	0.039	0.0049	56	11993	1198	383812	OVER
GO:0044712	single-organism catabolic process	P	0.039	0.0049	143	35824	1111	359981	OVER
GO:0032259	methylation	P	0.04	0.0051	39	7615	1215	388190	OVER
GO:0009088	threonine biosynthetic process	P	0.042	0.0053	7	648	1247	395157	OVER
GO:0006115	ethanol biosynthetic process	P	0.044	0.0057	5	349	1249	395456	OVER
GO:0009066	aspartate family amino acid metabolic process	P	0.045	0.0057	37	7239	1217	388566	OVER
GO:0009890	negative regulation of biosynthetic process	P	0.045	0.0058	70	15722	1184	380083	OVER
GO:0098662	inorganic cation transmembrane transport	P	0.045	0.0059	44	9031	1210	386774	OVER
GO:0010557	positive regulation of macromolecule biosynthetic process	P	0.045	0.0059	55	11812	1199	383993	OVER
GO:1901575	organic substance catabolic process	P	0.047	0.0062	178	46052	1076	349753	OVER
GO:0071073	positive regulation of phospholipid biosynthetic process	P	0.048	0.0063	1	1	1253	395804	OVER
GO:0071071	regulation of phospholipid biosynthetic process	P	0.048	0.0063	1	1	1253	395804	OVER
GO:0009092	homoserine metabolic process	P	0.049	0.0065	7	675	1247	395130	OVER
GO:0009057	macromolecule catabolic process	P	0.05	0.0066	40	8066	1214	387739	OVER

## Sheet: No_E_S_u
GO Term	Name	Type	FDR	Single test p-Value	# in test group	# in reference group	# non annot test	# non annot reference	Over/Under
GO:0071705	nitrogen compound transport	P	7.4e-23	1.2e-24	9	25400	1245	370405	UNDER
GO:0006820	anion transport	P	2.3e-18	4.8e-20	11	23268	1243	372537	UNDER
GO:0006974	cellular response to DNA damage stimulus	P	3.9e-17	8.9e-19	22	28924	1232	366881	UNDER
GO:0051179	localization	P	2e-15	4.9e-17	167	89971	1087	305834	UNDER
GO:0015849	organic acid transport	P	7.5e-15	2e-16	4	15266	1250	380539	UNDER
GO:0046942	carboxylic acid transport	P	1.5e-14	4.2e-16	4	15019	1250	380786	UNDER
GO:0071702	organic substance transport	P	3.8e-14	1.1e-15	77	52074	1177	343731	UNDER
GO:0015711	organic anion transport	P	4.7e-14	1.4e-15	11	19502	1243	376303	UNDER
GO:0044765	single-organism transport	P	2.1e-12	6.8e-14	136	73688	1118	322117	UNDER
GO:0044699	single-organism process	P	6.2e-12	2.1e-13	695	259239	559	136566	UNDER
GO:0051234	establishment of localization	P	3.4e-11	1.2e-12	164	82503	1090	313302	UNDER
GO:0006810	transport	P	6e-11	2.2e-12	163	81714	1091	314091	UNDER
GO:0044700	single organism signaling	P	5.1e-10	2.2e-11	6	12777	1248	383028	UNDER
GO:0023052	signaling	P	5.1e-10	2.2e-11	6	12777	1248	383028	UNDER
GO:0007165	signal transduction	P	1.4e-09	6.1e-11	6	12409	1248	383396	UNDER
GO:0006865	amino acid transport	P	2.2e-09	1e-10	4	10837	1250	384968	UNDER
GO:0098656	anion transmembrane transport	P	1e-08	4.6e-10	5	10995	1249	384810	UNDER
GO:1902578	single-organism localization	P	2.9e-08	1.4e-09	156	74590	1098	321215	UNDER
GO:0033554	cellular response to stress	P	3.1e-08	1.5e-09	65	39203	1189	356602	UNDER
GO:0035556	intracellular signal transduction	P	3.8e-08	1.8e-09	4	9935	1250	385870	UNDER
GO:0008643	carbohydrate transport	P	8e-08	3.9e-09	12	14468	1242	381337	UNDER
GO:0044262	cellular carbohydrate metabolic process	P	1.1e-07	5.6e-09	31	23710	1223	372095	UNDER
GO:0040011	locomotion	P	1.3e-07	6.6e-09	8	11910	1246	383895	UNDER
GO:0006928	movement of cell or subcellular component	P	5.7e-07	3e-08	5	9577	1249	386228	UNDER
GO:0000160	phosphorelay signal transduction system	P	9.3e-07	5e-08	3	7973	1251	387832	UNDER
GO:0055085	transmembrane transport	P	9.7e-07	5.3e-08	90	47059	1164	348746	UNDER
GO:0006464	cellular protein modification process	P	1.7e-06	9.8e-08	20	17117	1234	378688	UNDER
GO:0036211	protein modification process	P	1.7e-06	9.8e-08	20	17117	1234	378688	UNDER
GO:0006022	aminoglycan metabolic process	P	2e-06	1.1e-07	4	8418	1250	387387	UNDER
GO:0097588	archaeal or bacterial-type flagellum-dependent cell motility	P	2.1e-06	1.2e-07	1	6147	1253	389658	UNDER
GO:0001539	cilium or flagellum-dependent cell motility	P	2.2e-06	1.2e-07	1	6172	1253	389633	UNDER
GO:0030203	glycosaminoglycan metabolic process	P	2.7e-06	1.6e-07	4	8262	1250	387543	UNDER
GO:0000270	peptidoglycan metabolic process	P	3.8e-06	2.2e-07	4	8149	1250	387656	UNDER
GO:0071973	bacterial-type flagellum-dependent cell motility	P	4.7e-06	2.7e-07	1	5970	1253	389835	UNDER
GO:0016051	carbohydrate biosynthetic process	P	6.3e-06	3.7e-07	16	14561	1238	381244	UNDER
GO:0051674	localization of cell	P	7.2e-06	4.4e-07	5	8547	1249	387258	UNDER
GO:0048870	cell motility	P	7.2e-06	4.4e-07	5	8547	1249	387258	UNDER
GO:1903825	organic acid transmembrane transport	P	1.4e-05	8.6e-07	3	7052	1251	388753	UNDER
GO:0051716	cellular response to stimulus	P	1.7e-05	1.1e-06	114	53980	1140	341825	UNDER
GO:0010035	response to inorganic substance	P	1.7e-05	1.1e-06	6	8793	1248	387012	UNDER
GO:0015749	monosaccharide transport	P	1.7e-05	1.1e-06	1	5391	1253	390414	UNDER
GO:0015893	drug transport	P	1.8e-05	1.1e-06	1	5425	1253	390380	UNDER
GO:0010038	response to metal ion	P	1.8e-05	1.1e-06	1	5431	1253	390374	UNDER
GO:0050896	response to stimulus	P	1.8e-05	1.2e-06	221	92237	1033	303568	UNDER
GO:0071555	cell wall organization	P	1.8e-05	1.2e-06	3	6877	1251	388928	UNDER
GO:0005976	polysaccharide metabolic process	P	2.4e-05	1.5e-06	16	13880	1238	381925	UNDER
GO:0016311	dephosphorylation	P	2.6e-05	1.7e-06	3	6779	1251	389026	UNDER
GO:1901136	carbohydrate derivative catabolic process	P	2.6e-05	1.7e-06	1	5361	1253	390444	UNDER
GO:1905039	carboxylic acid transmembrane transport	P	2.6e-05	1.7e-06	3	6797	1251	389008	UNDER
GO:0045229	external encapsulating structure organization	P	3.4e-05	2.2e-06	8	9721	1246	386084	UNDER
GO:0034219	carbohydrate transmembrane transport	P	3.4e-05	2.3e-06	1	5136	1253	390669	UNDER
GO:0022610	biological adhesion	P	3.5e-05	2.3e-06	1	5198	1253	390607	UNDER
GO:0042180	cellular ketone metabolic process	P	3.6e-05	2.4e-06	1	5226	1253	390579	UNDER
GO:0006281	DNA repair	P	7.3e-05	4.9e-06	7	8850	1247	386955	UNDER
GO:0042886	amide transport	P	9.3e-05	6.5e-06	4	6863	1250	388942	UNDER
GO:0015807	L-amino acid transport	P	9.7e-05	6.8e-06	3	6303	1251	389502	UNDER
GO:0044248	cellular catabolic process	P	0.00011	7.5e-06	69	35349	1185	360456	UNDER
GO:0006811	ion transport	P	0.00014	9.8e-06	87	42040	1167	353765	UNDER
GO:0071554	cell wall organization or biogenesis	P	0.00014	1e-05	8	8994	1246	386811	UNDER
GO:0044264	cellular polysaccharide metabolic process	P	0.00015	1.1e-05	16	12956	1238	382849	UNDER
GO:0015804	neutral amino acid transport	P	0.00019	1.4e-05	1	4573	1253	391232	UNDER
GO:0072348	sulfur compound transport	P	0.00022	1.7e-05	5	7199	1249	388606	UNDER
GO:0006950	response to stress	P	0.00022	1.7e-05	130	57434	1124	338371	UNDER
GO:0000271	polysaccharide biosynthetic process	P	0.00024	1.8e-05	14	11762	1240	384043	UNDER
GO:0034637	cellular carbohydrate biosynthetic process	P	0.00025	1.9e-05	14	11854	1240	383951	UNDER
GO:0042364	water-soluble vitamin biosynthetic process	P	0.00026	2e-05	6	7699	1248	388106	UNDER
GO:0009110	vitamin biosynthetic process	P	0.00026	2e-05	6	7699	1248	388106	UNDER
GO:0033692	cellular polysaccharide biosynthetic process	P	0.0004	3.2e-05	14	11506	1240	384299	UNDER
GO:0015833	peptide transport	P	0.00042	3.4e-05	4	6247	1250	389558	UNDER
GO:1902589	single-organism organelle organization	P	0.00043	3.5e-05	2	4977	1252	390828	UNDER
GO:0044275	cellular carbohydrate catabolic process	P	0.00043	3.5e-05	2	4997	1252	390808	UNDER
GO:0007155	cell adhesion	P	0.00054	4.4e-05	1	4265	1253	391540	UNDER
GO:0009311	oligosaccharide metabolic process	P	0.00061	5e-05	3	5497	1251	390308	UNDER
GO:0033014	tetrapyrrole biosynthetic process	P	0.0007	5.8e-05	0	3298	1254	392507	UNDER
GO:0006313	transposition,DNA-mediated	P	0.00082	7e-05	6	7206	1248	388599	UNDER
GO:0044036	cell wall macromolecule metabolic process	P	0.001	9.1e-05	4	5890	1250	389915	UNDER
GO:0003333	amino acid transmembrane transport	P	0.0012	0.0001	3	5322	1251	390483	UNDER
GO:0030030	cell projection organization	P	0.0014	0.00012	4	5724	1250	390081	UNDER
GO:1990267	response to transition metal nanoparticle	P	0.0014	0.00012	1	3842	1253	391963	UNDER
GO:0015718	monocarboxylic acid transport	P	0.0015	0.00013	0	3109	1254	392696	UNDER
GO:0000041	transition metal ion transport	P	0.0016	0.00014	2	4501	1252	391304	UNDER
GO:0018193	peptidyl-amino acid modification	P	0.0016	0.00014	7	7417	1247	388388	UNDER
GO:0044781	bacterial-type flagellum organization	P	0.002	0.00018	0	2892	1254	392913	UNDER
GO:0015698	inorganic anion transport	P	0.002	0.00018	1	3756	1253	392049	UNDER
GO:0032879	regulation of localization	P	0.0021	0.0002	3	5054	1251	390751	UNDER
GO:0072337	modified amino acid transport	P	0.0022	0.00021	2	4429	1252	391376	UNDER
GO:0065009	regulation of molecular function	P	0.0023	0.00021	10	8720	1244	387085	UNDER
GO:0008645	hexose transport	P	0.0029	0.00027	1	3647	1253	392158	UNDER
GO:1903509	liposaccharide metabolic process	P	0.0039	0.00037	11	8934	1243	386871	UNDER
GO:0006468	protein phosphorylation	P	0.004	0.00038	5	5899	1249	389906	UNDER
GO:0030031	cell projection assembly	P	0.0056	0.00055	1	3403	1253	392402	UNDER
GO:0010876	lipid localization	P	0.0057	0.00055	0	2528	1254	393277	UNDER
GO:0006857	oligopeptide transport	P	0.0057	0.00056	2	4023	1252	391782	UNDER
GO:0009312	oligosaccharide biosynthetic process	P	0.0058	0.00056	2	4037	1252	391768	UNDER
GO:1901068	guanosine-containing compound metabolic process	P	0.0058	0.00057	0	2582	1254	393223	UNDER
GO:0072511	divalent inorganic cation transport	P	0.0059	0.00058	0	2593	1254	393212	UNDER
GO:0090305	nucleic acid phosphodiester bond hydrolysis	P	0.0065	0.00065	10	8197	1244	387608	UNDER
GO:0015850	organic hydroxy compound transport	P	0.0076	0.00077	1	3267	1253	392538	UNDER
GO:0009268	response to pH	P	0.0081	0.00082	0	2426	1254	393379	UNDER
GO:0006779	porphyrin-containing compound biosynthetic process	P	0.0081	0.00082	0	2435	1254	393370	UNDER
GO:0042440	pigment metabolic process	P	0.0081	0.00082	0	2441	1254	393364	UNDER
GO:0006778	porphyrin-containing compound metabolic process	P	0.0082	0.00083	0	2450	1254	393355	UNDER
GO:0006869	lipid transport	P	0.0082	0.00083	0	2458	1254	393347	UNDER
GO:0044038	cell wall macromolecule biosynthetic process	P	0.0083	0.00085	4	4991	1250	390814	UNDER
GO:0070589	cellular component macromolecule biosynthetic process	P	0.0083	0.00085	4	4991	1250	390814	UNDER
GO:0043711	pilus organization	P	0.0083	0.00085	0	2475	1254	393330	UNDER
GO:0006813	potassium ion transport	P	0.0084	0.00086	0	2486	1254	393319	UNDER
GO:0044763	single-organism cellular process	P	0.01	0.001	644	221607	610	174198	UNDER
GO:0015696	ammonium transport	P	0.01	0.0011	1	3096	1253	392709	UNDER
GO:0006644	phospholipid metabolic process	P	0.01	0.0011	7	6467	1247	389338	UNDER
GO:0042493	response to drug	P	0.01	0.0011	11	8419	1243	387386	UNDER
GO:0006855	drug transmembrane transport	P	0.011	0.0011	1	3164	1253	392641	UNDER
GO:0009252	peptidoglycan biosynthetic process	P	0.011	0.0012	4	4858	1250	390947	UNDER
GO:0006024	glycosaminoglycan biosynthetic process	P	0.011	0.0012	4	4858	1250	390947	UNDER
GO:0006023	aminoglycan biosynthetic process	P	0.011	0.0012	4	4866	1250	390939	UNDER
GO:0072525	pyridine-containing compound biosynthetic process	P	0.011	0.0012	0	2288	1254	393517	UNDER
GO:0046148	pigment biosynthetic process	P	0.011	0.0012	0	2316	1254	393489	UNDER
GO:0043650	dicarboxylic acid biosynthetic process	P	0.013	0.0014	3	4267	1251	391538	UNDER
GO:0000101	sulfur amino acid transport	P	0.014	0.0015	2	3579	1252	392226	UNDER
GO:0018202	peptidyl-histidine modification	P	0.014	0.0015	1	2978	1253	392827	UNDER
GO:0018106	peptidyl-histidine phosphorylation	P	0.014	0.0015	1	2978	1253	392827	UNDER
GO:0009072	aromatic amino acid family metabolic process	P	0.014	0.0016	1	3020	1253	392785	UNDER
GO:0098657	import into cell	P	0.016	0.0017	0	2159	1254	393646	UNDER
GO:0008653	lipopolysaccharide metabolic process	P	0.017	0.0019	10	7629	1244	388176	UNDER
GO:0046835	carbohydrate phosphorylation	P	0.017	0.0019	0	2259	1254	393546	UNDER
GO:0006767	water-soluble vitamin metabolic process	P	0.018	0.002	14	9417	1240	386388	UNDER
GO:0019076	viral release from host cell	P	0.019	0.0021	2	3491	1252	392314	UNDER
GO:0042398	cellular modified amino acid biosynthetic process	P	0.019	0.0022	2	3518	1252	392287	UNDER
GO:0046777	protein autophosphorylation	P	0.019	0.0022	1	2826	1253	392979	UNDER
GO:0090501	RNA phosphodiester bond hydrolysis	P	0.019	0.0022	1	2848	1253	392957	UNDER
GO:1901361	organic cyclic compound catabolic process	P	0.02	0.0023	19	11497	1235	384308	UNDER
GO:0042330	taxis	P	0.02	0.0023	1	2926	1253	392879	UNDER
GO:0006935	chemotaxis	P	0.02	0.0023	1	2926	1253	392879	UNDER
GO:0007154	cell communication	P	0.023	0.0027	40	19754	1214	376051	UNDER
GO:0070838	divalent metal ion transport	P	0.024	0.0028	0	2145	1254	393660	UNDER
GO:0044087	regulation of cellular component biogenesis	P	0.026	0.003	2	3360	1252	392445	UNDER
GO:0023014	signal transduction by protein phosphorylation	P	0.026	0.003	2	3397	1252	392408	UNDER
GO:0009103	lipopolysaccharide biosynthetic process	P	0.026	0.0031	10	7329	1244	388476	UNDER
GO:0044093	positive regulation of molecular function	P	0.027	0.0033	1	2798	1253	393007	UNDER
GO:1901264	carbohydrate derivative transport	P	0.027	0.0033	5	5047	1249	390758	UNDER
GO:0046365	monosaccharide catabolic process	P	0.027	0.0033	7	5921	1247	389884	UNDER
GO:0019058	viral life cycle	P	0.027	0.0033	6	5485	1248	390320	UNDER
GO:0051188	cofactor biosynthetic process	P	0.028	0.0034	34	17173	1220	378632	UNDER
GO:0009065	glutamine family amino acid catabolic process	P	0.031	0.0038	0	1949	1254	393856	UNDER
GO:0046688	response to copper ion	P	0.031	0.0038	0	1954	1254	393851	UNDER
GO:0006310	DNA recombination	P	0.031	0.0038	23	12797	1231	383008	UNDER
GO:0008610	lipid biosynthetic process	P	0.031	0.0038	33	16730	1221	379075	UNDER
GO:0009254	peptidoglycan turnover	P	0.031	0.0038	0	1973	1254	393832	UNDER
GO:1901998	toxin transport	P	0.033	0.004	0	2023	1254	393782	UNDER
GO:0042891	antibiotic transport	P	0.033	0.004	0	2023	1254	393782	UNDER
GO:0008654	phospholipid biosynthetic process	P	0.035	0.0043	7	5774	1247	390031	UNDER
GO:0042181	ketone biosynthetic process	P	0.036	0.0044	1	2618	1253	393187	UNDER
GO:0042401	cellular biogenic amine biosynthetic process	P	0.037	0.0046	1	2661	1253	393144	UNDER
GO:0009309	amine biosynthetic process	P	0.037	0.0046	1	2661	1253	393144	UNDER
GO:0050790	regulation of catalytic activity	P	0.041	0.0052	10	7034	1244	388771	UNDER
GO:0042592	homeostatic process	P	0.044	0.0056	21	11646	1233	384159	UNDER
GO:0010447	response to acidic pH	P	0.044	0.0056	0	1854	1254	393951	UNDER
GO:0044780	bacterial-type flagellum assembly	P	0.045	0.0057	0	1874	1254	393931	UNDER
GO:0006595	polyamine metabolic process	P	0.045	0.0058	2	3099	1252	392706	UNDER
GO:0071804	cellular potassium ion transport	P	0.045	0.0058	0	1886	1254	393919	UNDER
GO:0071805	potassium ion transmembrane transport	P	0.045	0.0058	0	1886	1254	393919	UNDER
GO:0009262	deoxyribonucleotide metabolic process	P	0.045	0.0058	0	1887	1254	393918	UNDER
GO:1902475	L-alpha-amino acid transmembrane transport	P	0.045	0.0059	2	3144	1252	392661	UNDER
GO:0019835	cytolysis	P	0.046	0.006	0	1912	1254	393893	UNDER
GO:0032196	transposition	P	0.047	0.0061	15	9195	1239	386610	UNDER
GO:0051049	regulation of transport	P	0.048	0.0063	1	2480	1253	393325	UNDER
GO:1901663	quinone biosynthetic process	P	0.048	0.0063	1	2501	1253	393304	UNDER
GO:1901661	quinone metabolic process	P	0.048	0.0063	1	2502	1253	393303	UNDER
GO:0009073	aromatic amino acid family biosynthetic process	P	0.049	0.0065	1	2542	1253	393263	UNDER

## Sheet: ES_combined_o
GO Term	Name	Type	FDR	Single test p-Value	# in test group	# in reference group	# non annot test	# non annot reference	Over/Under
GO:0043604	amide biosynthetic process	P	0	0	1004	19766	3565	372724	OVER
GO:0006412	translation	P	0	0	964	13781	3605	378709	OVER
GO:0006518	peptide metabolic process	P	0	0	981	17624	3588	374866	OVER
GO:0043043	peptide biosynthetic process	P	0	0	976	15810	3593	376680	OVER
GO:0043603	cellular amide metabolic process	P	3e-287	3.3e-290	1032	23733	3537	368757	OVER
GO:0044267	cellular protein metabolic process	P	7e-217	9.3e-220	1133	34642	3436	357848	OVER
GO:0010467	gene expression	P	4.2e-190	6.5e-193	1612	66477	2957	326013	OVER
GO:0006807	nitrogen compound metabolic process	P	7.4e-181	1.3e-183	2875	163032	1694	229458	OVER
GO:0034641	cellular nitrogen compound metabolic process	P	2e-178	4e-181	2553	137017	2016	255473	OVER
GO:1901564	organonitrogen compound metabolic process	P	1e-165	2.3e-168	1824	84937	2745	307553	OVER
GO:0034645	cellular macromolecule biosynthetic process	P	1.2e-160	2.9e-163	1661	74627	2908	317863	OVER
GO:0009059	macromolecule biosynthetic process	P	1.5e-157	4e-160	1661	75199	2908	317291	OVER
GO:0019538	protein metabolic process	P	3.9e-150	1.1e-152	1202	46765	3367	345725	OVER
GO:0044271	cellular nitrogen compound biosynthetic process	P	7.9e-147	2.4e-149	1720	81281	2849	311209	OVER
GO:0016032	viral process	P	2.8e-139	9.3e-142	375	6140	4194	386350	OVER
GO:1901566	organonitrogen compound biosynthetic process	P	6.8e-138	2.4e-140	1360	58677	3209	333813	OVER
GO:0019058	viral life cycle	P	2.1e-130	8e-133	334	5157	4235	387333	OVER
GO:0044260	cellular macromolecule metabolic process	P	2.1e-130	8.4e-133	2249	124149	2320	268341	OVER
GO:0043170	macromolecule metabolic process	P	5.5e-111	2.3e-113	2351	137300	2218	255190	OVER
GO:0044403	symbiosis,encompassing mutualism through parasitism	P	2.5e-110	1.1e-112	398	8665	4171	383825	OVER
GO:0044419	interspecies interaction between organisms	P	2.5e-110	1.1e-112	398	8665	4171	383825	OVER
GO:0061475	cytosolic valyl-tRNA aminoacylation	P	8.2e-105	4.2e-107	70	39	4499	392451	OVER
GO:0006438	valyl-tRNA aminoacylation	P	8.2e-105	4.2e-107	70	39	4499	392451	OVER
GO:0006417	regulation of translation	P	6.1e-96	3.3e-98	267	4486	4302	388004	OVER
GO:0034248	regulation of cellular amide metabolic process	P	9.1e-94	5.2e-96	267	4596	4302	387894	OVER
GO:1901576	organic substance biosynthetic process	P	1.7e-91	1e-93	2164	127994	2405	264496	OVER
GO:0044238	primary metabolic process	P	4.4e-90	2.7e-92	3059	204011	1510	188479	OVER
GO:0044249	cellular biosynthetic process	P	1.3e-88	8.5e-91	2145	127349	2424	265141	OVER
GO:0045903	positive regulation of translational fidelity	P	1.7e-83	1.1e-85	79	190	4490	392300	OVER
GO:0010608	posttranscriptional regulation of gene expression	P	5e-83	3.4e-85	268	5224	4301	387266	OVER
GO:0009058	biosynthetic process	P	2.8e-80	1.9e-82	2171	132018	2398	260472	OVER
GO:0045727	positive regulation of translation	P	1.7e-74	1.3e-76	118	916	4451	391574	OVER
GO:0034250	positive regulation of cellular amide metabolic process	P	1.7e-74	1.3e-76	118	916	4451	391574	OVER
GO:0032268	regulation of cellular protein metabolic process	P	1.3e-73	1e-75	273	6029	4296	386461	OVER
GO:0046718	viral entry into host cell	P	2e-73	1.6e-75	163	2091	4406	390399	OVER
GO:0030260	entry into host cell	P	1.2e-72	1.1e-74	163	2121	4406	390369	OVER
GO:0051806	entry into cell of other organism involved in symbiotic interaction	P	1.2e-72	1.1e-74	163	2121	4406	390369	OVER
GO:0051828	entry into other organism involved in symbiotic interaction	P	1.2e-72	1.1e-74	163	2121	4406	390369	OVER
GO:0044409	entry into host	P	1.2e-72	1.1e-74	163	2121	4406	390369	OVER
GO:0051701	interaction with host	P	1.3e-71	1.2e-73	218	4004	4351	388486	OVER
GO:0006353	DNA-templated transcription,termination	P	8.2e-69	7.6e-71	158	2115	4411	390375	OVER
GO:0052126	movement in host environment	P	4.8e-68	4.7e-70	164	2330	4405	390160	OVER
GO:0052192	movement in environment of other organism involved in symbiotic interaction	P	4.8e-68	4.7e-70	164	2330	4405	390160	OVER
GO:0009987	cellular process	P	9.2e-67	9.1e-69	4053	309195	516	83295	OVER
GO:0044237	cellular metabolic process	P	1.1e-65	1.1e-67	3237	229025	1332	163465	OVER
GO:0044764	multi-organism cellular process	P	1.3e-65	1.3e-67	476	16751	4093	375739	OVER
GO:0006418	tRNA aminoacylation for protein translation	P	1.5e-65	1.6e-67	171	2664	4398	389826	OVER
GO:0071704	organic substance metabolic process	P	4.1e-65	4.5e-67	3252	230640	1317	161850	OVER
GO:0051246	regulation of protein metabolic process	P	1.9e-64	2.1e-66	274	6765	4295	385725	OVER
GO:0043039	tRNA aminoacylation	P	3.1e-63	3.5e-65	171	2772	4398	389718	OVER
GO:0043038	amino acid activation	P	2.5e-61	2.9e-63	171	2864	4398	389626	OVER
GO:0019835	cytolysis	P	4.1e-57	4.9e-59	132	1780	4437	390710	OVER
GO:0015882	L-ascorbic acid transport	P	4.4e-57	5.3e-59	57	161	4512	392329	OVER
GO:0019076	viral release from host cell	P	1.6e-53	2e-55	172	3321	4397	389169	OVER
GO:0009161	ribonucleoside monophosphate metabolic process	P	4.9e-53	6.1e-55	312	9650	4257	382840	OVER
GO:0006450	regulation of translational fidelity	P	6.2e-53	8e-55	94	880	4475	391610	OVER
GO:0071826	ribonucleoprotein complex subunit organization	P	2e-51	2.6e-53	110	1343	4459	391147	OVER
GO:0006139	nucleobase-containing compound metabolic process	P	3e-49	4.2e-51	1707	106262	2862	286228	OVER
GO:0009123	nucleoside monophosphate metabolic process	P	1.1e-48	1.6e-50	312	10156	4257	382334	OVER
GO:0032270	positive regulation of cellular protein metabolic process	P	1.4e-48	2e-50	120	1753	4449	390737	OVER
GO:0051247	positive regulation of protein metabolic process	P	4.4e-46	6.6e-48	120	1862	4449	390628	OVER
GO:0042255	ribosome assembly	P	4.8e-46	7.1e-48	100	1246	4469	391244	OVER
GO:0022618	ribonucleoprotein complex assembly	P	5e-46	7.6e-48	100	1247	4469	391243	OVER
GO:0006414	translational elongation	P	8.4e-46	1.3e-47	139	2537	4430	389953	OVER
GO:0019693	ribose phosphate metabolic process	P	9.7e-45	1.5e-46	384	14608	4185	377882	OVER
GO:0071230	cellular response to amino acid stimulus	P	1.6e-44	2.5e-46	48	167	4521	392323	OVER
GO:0006448	regulation of translational elongation	P	1.8e-44	3e-46	100	1304	4469	391186	OVER
GO:0009126	purine nucleoside monophosphate metabolic process	P	2.1e-44	3.5e-46	262	8103	4307	384387	OVER
GO:0009167	purine ribonucleoside monophosphate metabolic process	P	2.1e-44	3.5e-46	262	8103	4307	384387	OVER
GO:0051704	multi-organism process	P	5.5e-42	9.2e-44	574	26658	3995	365832	OVER
GO:0006399	tRNA metabolic process	P	8.4e-42	1.4e-43	277	9176	4292	383314	OVER
GO:0017148	negative regulation of translation	P	4.9e-41	8.5e-43	101	1470	4468	391020	OVER
GO:0009259	ribonucleotide metabolic process	P	8.2e-41	1.4e-42	349	13240	4220	379250	OVER
GO:0031564	transcription antitermination	P	2.4e-40	4.2e-42	96	1342	4473	391148	OVER
GO:0046034	ATP metabolic process	P	3.6e-40	6.4e-42	203	5663	4366	386827	OVER
GO:0031555	transcriptional attenuation	P	6.1e-40	1.1e-41	97	1390	4472	391100	OVER
GO:0019064	fusion of virus membrane with host plasma membrane	P	7e-39	1.4e-40	47	216	4522	392274	OVER
GO:0039663	membrane fusion involved in viral entry into host cell	P	7e-39	1.4e-40	47	216	4522	392274	OVER
GO:0044803	multi-organism membrane organization	P	7e-39	1.4e-40	47	216	4522	392274	OVER
GO:0044800	multi-organism membrane fusion	P	7e-39	1.4e-40	47	216	4522	392274	OVER
GO:0061025	membrane fusion	P	7e-39	1.4e-40	47	216	4522	392274	OVER
GO:0034249	negative regulation of cellular amide metabolic process	P	1.4e-38	2.7e-40	101	1579	4468	390911	OVER
GO:0009119	ribonucleoside metabolic process	P	1.3e-37	2.7e-39	337	13065	4232	379425	OVER
GO:0019042	viral latency	P	2.5e-36	5e-38	72	795	4497	391695	OVER
GO:0000028	ribosomal small subunit assembly	P	7.2e-36	1.5e-37	53	366	4516	392124	OVER
GO:0019541	propionate metabolic process	P	1.3e-35	2.7e-37	102	1757	4467	390733	OVER
GO:0009116	nucleoside metabolic process	P	4.1e-35	8.8e-37	342	13775	4227	378715	OVER
GO:0031554	regulation of DNA-templated transcription,termination	P	7e-35	1.5e-36	100	1725	4469	390765	OVER
GO:1901657	glycosyl compound metabolic process	P	1.5e-34	3.3e-36	346	14105	4223	378385	OVER
GO:0071229	cellular response to acid chemical	P	7.9e-34	1.7e-35	79	1082	4490	391408	OVER
GO:0032984	macromolecular complex disassembly	P	3.4e-33	7.5e-35	120	2581	4449	389909	OVER
GO:0022411	cellular component disassembly	P	3.5e-33	7.8e-35	120	2582	4449	389908	OVER
GO:0043244	regulation of protein complex disassembly	P	5.6e-33	1.3e-34	101	1863	4468	390627	OVER
GO:0008152	metabolic process	P	1.2e-32	2.7e-34	3552	273233	1017	119257	OVER
GO:0090304	nucleic acid metabolic process	P	2.3e-32	5.4e-34	1283	80393	3286	312097	OVER
GO:0046483	heterocycle metabolic process	P	3.8e-32	8.7e-34	1780	119581	2789	272909	OVER
GO:0009199	ribonucleoside triphosphate metabolic process	P	2.9e-31	6.9e-33	225	7779	4344	384711	OVER
GO:0006725	cellular aromatic compound metabolic process	P	2.7e-30	6.4e-32	1790	121342	2779	271148	OVER
GO:0034660	ncRNA metabolic process	P	4.7e-30	1.1e-31	314	13010	4255	379480	OVER
GO:0009266	response to temperature stimulus	P	1.6e-29	3.8e-31	251	9464	4318	383026	OVER
GO:0000050	urea cycle	P	2.7e-29	6.6e-31	50	443	4519	392047	OVER
GO:0006260	DNA replication	P	3.3e-29	8.3e-31	207	7089	4362	385401	OVER
GO:0032269	negative regulation of cellular protein metabolic process	P	4.2e-29	1.1e-30	102	2137	4467	390353	OVER
GO:0071417	cellular response to organonitrogen compound	P	7e-29	1.8e-30	48	408	4521	392082	OVER
GO:0043241	protein complex disassembly	P	9.1e-29	2.4e-30	110	2485	4459	390005	OVER
GO:0070689	L-threonine catabolic process to propionate	P	6.2e-28	1.6e-29	69	1013	4500	391477	OVER
GO:0009150	purine ribonucleotide metabolic process	P	1.6e-27	4.1e-29	279	11387	4290	381103	OVER
GO:0046459	short-chain fatty acid metabolic process	P	2.7e-27	7e-29	103	2301	4466	390189	OVER
GO:1901360	organic cyclic compound metabolic process	P	3.3e-27	8.7e-29	1815	125030	2754	267460	OVER
GO:0051248	negative regulation of protein metabolic process	P	6.9e-27	1.8e-28	103	2331	4466	390159	OVER
GO:0009141	nucleoside triphosphate metabolic process	P	1.2e-26	3.1e-28	228	8616	4341	383874	OVER
GO:0006413	translational initiation	P	1.2e-26	3.4e-28	68	1038	4501	391452	OVER
GO:0009205	purine ribonucleoside triphosphate metabolic process	P	1.5e-26	4.1e-28	205	7362	4364	385128	OVER
GO:0009260	ribonucleotide biosynthetic process	P	3.1e-26	8.5e-28	185	6329	4384	386161	OVER
GO:0009144	purine nucleoside triphosphate metabolic process	P	1.4e-25	4e-27	205	7487	4364	385003	OVER
GO:0046128	purine ribonucleoside metabolic process	P	2.1e-25	6e-27	256	10429	4313	382061	OVER
GO:0009156	ribonucleoside monophosphate biosynthetic process	P	4e-25	1.1e-26	150	4664	4419	387826	OVER
GO:0046390	ribose phosphate biosynthetic process	P	4e-25	1.2e-26	186	6523	4383	385967	OVER
GO:0042742	defense response to bacterium	P	6e-25	1.7e-26	46	461	4523	392029	OVER
GO:0042455	ribonucleoside biosynthetic process	P	2.2e-24	6.4e-26	172	5876	4397	386614	OVER
GO:0019627	urea metabolic process	P	2.6e-24	7.6e-26	50	585	4519	391905	OVER
GO:0006163	purine nucleotide metabolic process	P	2.9e-24	8.6e-26	279	12002	4290	380488	OVER
GO:0042278	purine nucleoside metabolic process	P	7.4e-24	2.2e-25	258	10819	4311	381671	OVER
GO:0009163	nucleoside biosynthetic process	P	1.5e-23	4.5e-25	173	6052	4396	386438	OVER
GO:0009617	response to bacterium	P	3.2e-23	9.8e-25	46	512	4523	391978	OVER
GO:1901659	glycosyl compound biosynthetic process	P	4.3e-23	1.3e-24	177	6318	4392	386172	OVER
GO:0071495	cellular response to endogenous stimulus	P	8.5e-23	2.7e-24	49	609	4520	391881	OVER
GO:0015988	energy coupled proton transmembrane transport,against electrochemical gradient	P	3.3e-22	1e-23	63	1081	4506	391409	OVER
GO:0006421	asparaginyl-tRNA aminoacylation	P	3.5e-22	1.1e-23	24	86	4545	392404	OVER
GO:0043933	macromolecular complex subunit organization	P	4.4e-22	1.4e-23	279	12436	4290	380054	OVER
GO:0009117	nucleotide metabolic process	P	5.3e-22	1.7e-23	400	20249	4169	372241	OVER
GO:0042274	ribosomal small subunit biogenesis	P	8.6e-22	2.8e-23	53	768	4516	391722	OVER
GO:0006567	threonine catabolic process	P	1.8e-21	5.9e-23	71	1417	4498	391073	OVER
GO:0046132	pyrimidine ribonucleoside biosynthetic process	P	2.4e-21	7.7e-23	69	1348	4500	391142	OVER
GO:0006753	nucleoside phosphate metabolic process	P	3.3e-21	1.1e-22	400	20466	4169	372024	OVER
GO:0043952	protein transport by the Sec complex	P	4.1e-21	1.4e-22	48	642	4521	391848	OVER
GO:0009124	nucleoside monophosphate biosynthetic process	P	6.3e-21	2.1e-22	150	5170	4419	387320	OVER
GO:2000765	regulation of cytoplasmic translation	P	7.9e-21	2.7e-22	23	87	4546	392403	OVER
GO:2000766	negative regulation of cytoplasmic translation	P	7.9e-21	2.7e-22	23	87	4546	392403	OVER
GO:0042026	protein refolding	P	9.4e-21	3.2e-22	47	626	4522	391864	OVER
GO:0044205	'de novo' UMP biosynthetic process	P	3.7e-20	1.3e-21	49	711	4520	391779	OVER
GO:0046134	pyrimidine nucleoside biosynthetic process	P	4.2e-20	1.5e-21	69	1427	4500	391063	OVER
GO:0009408	response to heat	P	5.6e-20	1.9e-21	161	5903	4408	386587	OVER
GO:0006566	threonine metabolic process	P	1e-19	3.5e-21	87	2210	4482	390280	OVER
GO:0009220	pyrimidine ribonucleotide biosynthetic process	P	1.2e-19	4.3e-21	69	1457	4500	391033	OVER
GO:0039633	killing by virus of host cell	P	2.6e-19	9.6e-21	35	345	4534	392145	OVER
GO:0044659	cytolysis by virus of host cell	P	2.6e-19	9.6e-21	35	345	4534	392145	OVER
GO:0044661	disruption by virus of host cell	P	2.6e-19	9.6e-21	35	345	4534	392145	OVER
GO:0061024	membrane organization	P	5.2e-19	1.9e-20	96	2688	4473	389802	OVER
GO:0006119	oxidative phosphorylation	P	8.4e-19	3.2e-20	72	1639	4497	390851	OVER
GO:0032775	DNA methylation on adenine	P	9.6e-19	3.6e-20	38	440	4531	392050	OVER
GO:0016070	RNA metabolic process	P	1.1e-18	4.3e-20	875	55635	3694	336855	OVER
GO:0090662	ATP hydrolysis coupled transmembrane transport	P	1.2e-18	4.8e-20	32	291	4537	392199	OVER
GO:0015991	ATP hydrolysis coupled proton transport	P	1.2e-18	4.8e-20	32	291	4537	392199	OVER
GO:0016998	cell wall macromolecule catabolic process	P	2.4e-18	9.2e-20	48	760	4521	391730	OVER
GO:0006458	'de novo' protein folding	P	2.4e-18	9.4e-20	37	426	4532	392064	OVER
GO:0007059	chromosome segregation	P	3.8e-18	1.5e-19	75	1817	4494	390673	OVER
GO:0019048	modulation by virus of host morphology or physiology	P	4.1e-18	1.6e-19	35	380	4534	392110	OVER
GO:1901699	cellular response to nitrogen compound	P	5.4e-18	2.1e-19	49	811	4520	391679	OVER
GO:0034622	cellular macromolecular complex assembly	P	9e-18	3.6e-19	120	4014	4449	388476	OVER
GO:0070925	organelle assembly	P	1.4e-17	5.7e-19	103	3180	4466	389310	OVER
GO:0006096	glycolytic process	P	2.1e-17	8.5e-19	89	2518	4480	389972	OVER
GO:0044004	disruption by symbiont of host cell	P	4.6e-17	2e-18	35	414	4534	392076	OVER
GO:0001907	killing by symbiont of host cells	P	4.6e-17	2e-18	35	414	4534	392076	OVER
[truncated: 434 more rows]

## Sheet: ES_combined_u
GO Term	Name	Type	FDR	Single test p-Value	# in test group	# in reference group	# non annot test	# non annot reference	Over/Under
[truncated: 657 more rows]
