# Supplementary material for: Exploring lateral genetic transfer among microbial genomes using TF-IDF
Source: Sci Rep. 2016 Jul 25;6:29319. doi: 10.1038/srep29319 (PMC4958990; doi:10.1038/srep29319)
Supplement: Supplementary Table S10 [file srep29319-s4.xls]

## Sheet: Enrich_143_L2_OVER
GO:0006414	translational elongation	P	7.6e-18	8.2e-22	35	1897	412	211688	OVER
GO:0034645	cellular macromolecule biosynthetic process	P	3e-05	6.5e-09	135	40145	312	173440	OVER
GO:0009059	macromolecule biosynthetic process	P	4.8e-05	1.6e-08	135	40656	312	172929	OVER
GO:0044238	primary metabolic process	P	6.3e-05	2.7e-08	308	119638	139	93947	OVER
GO:0006412	translation	P	7.9e-05	4.7e-08	62	14032	385	199553	OVER
GO:0006807	nitrogen compound metabolic process	P	7.9e-05	5.1e-08	259	96252	188	117333	OVER
GO:0009058	biosynthetic process	P	9.3e-05	7.4e-08	228	81992	219	131593	OVER
GO:1901576	organic substance biosynthetic process	P	9.3e-05	8e-08	222	79342	225	134243	OVER
GO:0043043	peptide biosynthetic process	P	9.9e-05	9.6e-08	63	14701	384	198884	OVER
GO:0006518	peptide metabolic process	P	0.00012	1.3e-07	65	15549	382	198036	OVER
GO:0043603	cellular amide metabolic process	P	0.00013	1.5e-07	76	19445	371	194140	OVER
GO:0010467	gene expression	P	0.00067	8.6e-07	125	39280	322	174305	OVER
GO:1901564	organonitrogen compound metabolic process	P	0.00085	1.2e-06	170	58624	277	154961	OVER
GO:0044237	cellular metabolic process	P	0.00085	1.3e-06	325	131799	122	81786	OVER
GO:0043604	amide biosynthetic process	P	0.0012	2e-06	66	17170	381	196415	OVER
GO:0034641	cellular nitrogen compound metabolic process	P	0.0012	2e-06	219	80845	228	132740	OVER
GO:0044249	cellular biosynthetic process	P	0.0013	2.3e-06	214	78810	233	134775	OVER
GO:0040007	growth	P	0.002	3.9e-06	42	9281	405	204304	OVER
GO:0071704	organic substance metabolic process	P	0.003	6.2e-06	326	134035	121	79550	OVER
GO:0044271	cellular nitrogen compound biosynthetic process	P	0.0035	7.6e-06	143	48632	304	164953	OVER
GO:1901566	organonitrogen compound biosynthetic process	P	0.012	2.8e-05	128	43420	319	170165	OVER
GO:0009987	cellular process	P	0.018	4.2e-05	378	163566	69	50019	OVER
GO:0019752	carboxylic acid metabolic process	P	0.022	5.5e-05	110	36531	337	177054	OVER
GO:0043436	oxoacid metabolic process	P	0.032	8.4e-05	112	37580	335	176005	OVER
GO:0006165	nucleoside diphosphate phosphorylation	P	0.036	9.7e-05	14	1971	433	211614	OVER
GO:0006082	organic acid metabolic process	P	0.041	0.00012	112	37939	335	175646	OVER
GO:0019538	protein metabolic process	P	0.043	0.00013	99	32760	348	180825	OVER
GO:0009132	nucleoside diphosphate metabolic process	P	0.043	0.00014	15	2297	432	211288	OVER
GO:0006457	protein folding	P	0.043	0.00014	15	2305	432	211280	OVER
GO:0006096	glycolytic process	P	0.043	0.00014	13	1797	434	211788	OVER
GO:0006730	one-carbon metabolic process	P	0.043	0.00014	9	895	438	212690	OVER
GO:0006757	ATP generation from ADP	P	0.045	0.00016	13	1815	434	211770	OVER
GO:0050667	homocysteine metabolic process	P	0.045	0.00016	5	233	442	213352	OVER
GO:0044260	cellular macromolecule metabolic process	P	0.046	0.00017	181	68392	266	145193	OVER
GO:0044267	cellular protein metabolic process	P	0.048	0.00018	86	27746	361	185839	OVER

## Sheet: Enrich_143_L3_OVER
GO:0019752	carboxylic acid metabolic process	P	7.4e-25	8e-29	540	36101	1454	175937	OVER
GO:0043436	oxoacid metabolic process	P	1.6e-24	3.4e-28	549	37143	1445	174895	OVER
GO:0006082	organic acid metabolic process	P	3.3e-24	1.1e-27	551	37500	1443	174538	OVER
GO:0006520	cellular amino acid metabolic process	P	1.8e-21	7.8e-25	344	20617	1650	191421	OVER
GO:0044281	small molecule metabolic process	P	1.1e-20	6e-24	772	59724	1222	152314	OVER
GO:1901605	alpha-amino acid metabolic process	P	1.6e-18	1e-21	266	15223	1728	196815	OVER
GO:0006414	translational elongation	P	4.1e-18	3.1e-21	70	1862	1924	210176	OVER
GO:0009081	branched-chain amino acid metabolic process	P	1.2e-17	1e-20	78	2321	1916	209717	OVER
GO:1901564	organonitrogen compound metabolic process	P	2.1e-17	2e-20	737	58057	1257	153981	OVER
GO:0044699	single-organism process	P	8e-14	8.6e-17	1433	133543	561	78495	OVER
GO:0044763	single-organism cellular process	P	1e-13	1.2e-16	1251	113424	743	98614	OVER
GO:0009060	aerobic respiration	P	1.8e-13	2.4e-16	69	2273	1925	209765	OVER
GO:0016054	organic acid catabolic process	P	3.6e-13	5.5e-16	143	7213	1851	204825	OVER
GO:0046395	carboxylic acid catabolic process	P	3.6e-13	5.5e-16	143	7213	1851	204825	OVER
GO:0042221	response to chemical	P	6.8e-13	1.1e-15	298	19702	1696	192336	OVER
GO:0015980	energy derivation by oxidation of organic compounds	P	2.9e-12	5.1e-15	108	4928	1886	207110	OVER
GO:0045333	cellular respiration	P	2.9e-12	5.5e-15	96	4128	1898	207910	OVER
GO:0009083	branched-chain amino acid catabolic process	P	2.9e-12	5.6e-15	31	526	1963	211512	OVER
GO:0006091	generation of precursor metabolites and energy	P	7e-12	1.4e-14	144	7603	1850	204435	OVER
GO:0009063	cellular amino acid catabolic process	P	1.1e-11	2.3e-14	91	3896	1903	208142	OVER
GO:0006573	valine metabolic process	P	2e-11	4.6e-14	33	653	1961	211385	OVER
GO:0009987	cellular process	P	2.4e-11	5.7e-14	1664	162280	330	49758	OVER
GO:0055114	oxidation-reduction process	P	4.5e-11	1.1e-13	289	19697	1705	192341	OVER
GO:0044710	single-organism metabolic process	P	9.8e-11	2.5e-13	1012	90224	982	121814	OVER
GO:0006097	glyoxylate cycle	P	1.4e-10	3.8e-13	23	320	1971	211718	OVER
GO:0006807	nitrogen compound metabolic process	P	1.5e-10	4.2e-13	1060	95451	934	116587	OVER
GO:0022904	respiratory electron transport chain	P	1.7e-10	5.1e-13	48	1456	1946	210582	OVER
GO:0009161	ribonucleoside monophosphate metabolic process	P	3.3e-10	9.9e-13	128	6836	1866	205202	OVER
GO:0010033	response to organic substance	P	4.3e-10	1.4e-12	114	5835	1880	206203	OVER
GO:0006536	glutamate metabolic process	P	4.3e-10	1.4e-12	39	1029	1955	211009	OVER
GO:0009064	glutamine family amino acid metabolic process	P	1.1e-09	3.9e-12	89	4142	1905	207896	OVER
GO:0044282	small molecule catabolic process	P	1.1e-09	3.9e-12	171	10318	1823	201720	OVER
GO:1901606	alpha-amino acid catabolic process	P	1.1e-09	4e-12	78	3403	1916	208635	OVER
GO:0015988	energy coupled proton transmembrane transport, against electrochemical gradient	P	1.6e-09	6e-12	31	697	1963	211341	OVER
GO:0009123	nucleoside monophosphate metabolic process	P	1.6e-09	6.1e-12	131	7229	1863	204809	OVER
GO:0006549	isoleucine metabolic process	P	1.7e-09	6.5e-12	33	791	1961	211247	OVER
GO:0009167	purine ribonucleoside monophosphate metabolic process	P	2.1e-09	8.2e-12	110	5679	1884	206359	OVER
GO:0009126	purine nucleoside monophosphate metabolic process	P	2.1e-09	8.6e-12	110	5692	1884	206346	OVER
GO:0022900	electron transport chain	P	2.2e-09	9.4e-12	55	1997	1939	210041	OVER
GO:0009062	fatty acid catabolic process	P	2.7e-09	1.2e-11	47	1542	1947	210496	OVER
GO:0019693	ribose phosphate metabolic process	P	2.9e-09	1.3e-11	167	10174	1827	201864	OVER
GO:0009259	ribonucleotide metabolic process	P	3.3e-09	1.5e-11	154	9129	1840	202909	OVER
GO:0032787	monocarboxylic acid metabolic process	P	4.7e-09	2.2e-11	219	14564	1775	197474	OVER
GO:0006099	tricarboxylic acid cycle	P	5.9e-09	2.8e-11	45	1470	1949	210568	OVER
GO:0072350	tricarboxylic acid metabolic process	P	6.1e-09	3e-11	47	1587	1947	210451	OVER
GO:0046487	glyoxylate metabolic process	P	6.2e-09	3.1e-11	27	566	1967	211472	OVER
GO:0019541	propionate metabolic process	P	9.8e-09	5e-11	26	536	1968	211502	OVER
GO:0006101	citrate metabolic process	P	9.9e-09	5.1e-11	45	1499	1949	210539	OVER
GO:0044237	cellular metabolic process	P	1.4e-08	7.3e-11	1370	130754	624	81284	OVER
GO:0071230	cellular response to amino acid stimulus	P	1.4e-08	7.8e-11	14	126	1980	211912	OVER
GO:0044242	cellular lipid catabolic process	P	2.1e-08	1.2e-10	49	1775	1945	210263	OVER
GO:0019679	propionate metabolic process, methylcitrate cycle	P	2.5e-08	1.4e-10	15	159	1979	211879	OVER
GO:0072329	monocarboxylic acid catabolic process	P	2.5e-08	1.4e-10	74	3374	1920	208664	OVER
GO:1901566	organonitrogen compound biosynthetic process	P	2.5e-08	1.4e-10	524	43024	1470	169014	OVER
GO:0009150	purine ribonucleotide metabolic process	P	2.6e-08	1.5e-10	132	7714	1862	204324	OVER
GO:0009082	branched-chain amino acid biosynthetic process	P	3.8e-08	2.3e-10	47	1692	1947	210346	OVER
GO:0044238	primary metabolic process	P	4.5e-08	2.8e-10	1256	118690	738	93348	OVER
GO:0019482	beta-alanine metabolic process	P	6.5e-08	4e-10	13	118	1981	211920	OVER
GO:0072348	sulfur compound transport	P	8.2e-08	5.2e-10	64	2821	1930	209217	OVER
GO:0043200	response to amino acid	P	9.6e-08	6.2e-10	24	517	1970	211521	OVER
GO:0008652	cellular amino acid biosynthetic process	P	1e-07	6.6e-10	181	11913	1813	200125	OVER
GO:0044712	single-organism catabolic process	P	1.3e-07	8.4e-10	232	16310	1762	195728	OVER
GO:0009097	isoleucine biosynthetic process	P	1.3e-07	9e-10	29	762	1965	211276	OVER
GO:0046459	short-chain fatty acid metabolic process	P	1.3e-07	9e-10	35	1074	1959	210964	OVER
GO:0009056	catabolic process	P	1.6e-07	1.1e-09	302	22649	1692	189389	OVER
GO:0050896	response to stimulus	P	1.8e-07	1.3e-09	547	45867	1447	166171	OVER
GO:0008152	metabolic process	P	2.1e-07	1.5e-09	1566	153959	428	58079	OVER
GO:0009099	valine biosynthetic process	P	2.2e-07	1.6e-09	23	499	1971	211539	OVER
GO:0046034	ATP metabolic process	P	2.2e-07	1.6e-09	78	3880	1916	208158	OVER
GO:0044248	cellular catabolic process	P	2.5e-07	1.9e-09	236	16821	1758	195217	OVER
GO:0071941	nitrogen cycle metabolic process	P	3.6e-07	2.8e-09	35	1124	1959	210914	OVER
GO:0006541	glutamine metabolic process	P	3.8e-07	2.9e-09	41	1473	1953	210565	OVER
GO:0019627	urea metabolic process	P	4.9e-07	3.9e-09	19	353	1975	211685	OVER
GO:0071704	organic substance metabolic process	P	8.3e-07	6.6e-09	1375	132986	619	79052	OVER
GO:0006552	leucine catabolic process	P	1.1e-06	9.2e-09	13	156	1981	211882	OVER
GO:0015990	electron transport coupled proton transport	P	1.3e-06	1.1e-08	16	260	1978	211778	OVER
GO:0071705	nitrogen compound transport	P	1.3e-06	1.1e-08	157	10340	1837	201698	OVER
GO:0009117	nucleotide metabolic process	P	1.4e-06	1.2e-08	198	13848	1796	198190	OVER
GO:1901575	organic substance catabolic process	P	1.5e-06	1.2e-08	278	21008	1716	191030	OVER
GO:0019483	beta-alanine biosynthetic process	P	1.5e-06	1.3e-08	10	79	1984	211959	OVER
GO:0019646	aerobic electron transport chain	P	1.6e-06	1.4e-08	18	343	1976	211695	OVER
GO:1901565	organonitrogen compound catabolic process	P	1.8e-06	1.6e-08	113	6790	1881	205248	OVER
GO:0006820	anion transport	P	2e-06	1.8e-08	141	9085	1853	202953	OVER
GO:0009141	nucleoside triphosphate metabolic process	P	2.2e-06	2e-08	100	5798	1894	206240	OVER
GO:0006163	purine nucleotide metabolic process	P	2.3e-06	2.1e-08	133	8445	1861	203593	OVER
GO:0046394	carboxylic acid biosynthetic process	P	2.4e-06	2.2e-08	236	17321	1758	194717	OVER
GO:0006753	nucleoside phosphate metabolic process	P	2.6e-06	2.4e-08	198	14013	1796	198025	OVER
GO:0009119	ribonucleoside metabolic process	P	2.9e-06	2.8e-08	139	8968	1855	203070	OVER
GO:0019629	propionate catabolic process, 2-methylcitrate cycle	P	3.1e-06	2.9e-08	12	142	1982	211896	OVER
GO:0016053	organic acid biosynthetic process	P	3.2e-06	3.1e-08	236	17435	1758	194603	OVER
GO:1901607	alpha-amino acid biosynthetic process	P	3.5e-06	3.4e-08	149	9859	1845	202179	OVER
GO:0006790	sulfur compound metabolic process	P	3.5e-06	3.5e-08	142	9280	1852	202758	OVER
GO:0006574	valine catabolic process	P	3.5e-06	3.5e-08	10	89	1984	211949	OVER
GO:0016042	lipid catabolic process	P	3.8e-06	3.8e-08	51	2256	1943	209782	OVER
GO:0019484	beta-alanine catabolic process	P	3.9e-06	4e-08	8	46	1986	211992	OVER
GO:0019543	propionate catabolic process	P	4e-06	4.2e-08	12	147	1982	211891	OVER
GO:0009199	ribonucleoside triphosphate metabolic process	P	4e-06	4.2e-08	90	5090	1904	206948	OVER
GO:0045444	fat cell differentiation	P	4.6e-06	4.9e-08	7	30	1987	212008	OVER
GO:0046128	purine ribonucleoside metabolic process	P	4.9e-06	5.3e-08	116	7169	1878	204869	OVER
GO:1901576	organic substance biosynthetic process	P	5.2e-06	5.6e-08	859	78705	1135	133333	OVER
GO:0042493	response to drug	P	5.8e-06	6.3e-08	57	2700	1937	209338	OVER
GO:0072521	purine-containing compound metabolic process	P	6.6e-06	7.2e-08	144	9554	1850	202484	OVER
GO:0009205	purine ribonucleoside triphosphate metabolic process	P	7.3e-06	8.2e-08	84	4729	1910	207309	OVER
GO:0034641	cellular nitrogen compound metabolic process	P	7.3e-06	8.2e-08	872	80192	1122	131846	OVER
GO:0042278	purine nucleoside metabolic process	P	7.9e-06	9e-08	116	7256	1878	204782	OVER
GO:0006631	fatty acid metabolic process	P	8.1e-06	9.2e-08	112	6929	1882	205109	OVER
GO:0006637	acyl-CoA metabolic process	P	8.9e-06	1e-07	39	1558	1955	210480	OVER
GO:0035383	thioester metabolic process	P	8.9e-06	1e-07	39	1558	1955	210480	OVER
GO:0000050	urea cycle	P	9.7e-06	1.1e-07	13	196	1981	211842	OVER
GO:1904358	positive regulation of telomere maintenance via telomere lengthening	P	1e-05	1.2e-07	7	35	1987	212003	OVER
GO:2000573	positive regulation of DNA biosynthetic process	P	1e-05	1.2e-07	7	35	1987	212003	OVER
GO:0032206	positive regulation of telomere maintenance	P	1e-05	1.2e-07	7	35	1987	212003	OVER
GO:0032212	positive regulation of telomere maintenance via telomerase	P	1e-05	1.2e-07	7	35	1987	212003	OVER
GO:0055086	nucleobase-containing small molecule metabolic process	P	1.2e-05	1.4e-07	222	16489	1772	195549	OVER
GO:0061431	cellular response to methionine	P	1.2e-05	1.4e-07	7	36	1987	212002	OVER
GO:1904640	response to methionine	P	1.2e-05	1.4e-07	7	36	1987	212002	OVER
GO:0006979	response to oxidative stress	P	1.2e-05	1.5e-07	79	4399	1915	207639	OVER
GO:0006551	leucine metabolic process	P	1.2e-05	1.6e-07	27	863	1967	211175	OVER
GO:1902600	hydrogen ion transmembrane transport	P	1.2e-05	1.6e-07	42	1755	1952	210283	OVER
GO:0009116	nucleoside metabolic process	P	1.3e-05	1.7e-07	142	9514	1852	202524	OVER
GO:0009058	biosynthetic process	P	1.7e-05	2.2e-07	879	81341	1115	130697	OVER
GO:0009144	purine nucleoside triphosphate metabolic process	P	1.8e-05	2.3e-07	84	4819	1910	207219	OVER
GO:0019411	aerobic respiration, using ferrous ions as electron donor	P	1.9e-05	2.6e-07	6	23	1988	212015	OVER
GO:0060218	hematopoietic stem cell differentiation	P	2e-05	2.7e-07	7	40	1987	211998	OVER
GO:2000278	regulation of DNA biosynthetic process	P	2e-05	2.7e-07	7	40	1987	211998	OVER
GO:1904356	regulation of telomere maintenance via telomere lengthening	P	2e-05	2.7e-07	7	40	1987	211998	OVER
GO:0031102	neuron projection regeneration	P	2e-05	2.7e-07	7	40	1987	211998	OVER
GO:0031103	axon regeneration	P	2e-05	2.7e-07	7	40	1987	211998	OVER
GO:0032210	regulation of telomere maintenance via telomerase	P	2e-05	2.7e-07	7	40	1987	211998	OVER
GO:0044283	small molecule biosynthetic process	P	2.2e-05	3e-07	289	22820	1705	189218	OVER
GO:0007004	telomere maintenance via telomerase	P	2.3e-05	3.2e-07	7	41	1987	211997	OVER
GO:0044249	cellular biosynthetic process	P	2.3e-05	3.2e-07	847	78177	1147	133861	OVER
GO:0032204	regulation of telomere maintenance	P	3e-05	4.2e-07	7	43	1987	211995	OVER
GO:0019676	ammonia assimilation cycle	P	3.3e-05	4.8e-07	12	187	1982	211851	OVER
GO:0042026	protein refolding	P	3.6e-05	5.2e-07	15	307	1979	211731	OVER
GO:0034220	ion transmembrane transport	P	3.7e-05	5.4e-07	125	8282	1869	203756	OVER
GO:0098660	inorganic ion transmembrane transport	P	3.8e-05	5.6e-07	79	4550	1915	207488	OVER
GO:0006278	RNA-dependent DNA biosynthetic process	P	4.3e-05	6.4e-07	7	46	1987	211992	OVER
GO:0009719	response to endogenous stimulus	P	4.9e-05	7.3e-07	59	3071	1935	208967	OVER
GO:0015893	drug transport	P	7.4e-05	1.1e-06	34	1392	1960	210646	OVER
GO:0006950	response to stress	P	7.4e-05	1.1e-06	311	25234	1683	186804	OVER
GO:0055088	lipid homeostasis	P	8.7e-05	1.3e-06	11	170	1983	211868	OVER
GO:0006210	thymine catabolic process	P	9e-05	1.4e-06	6	32	1988	212006	OVER
GO:0019637	organophosphate metabolic process	P	0.00011	1.6e-06	248	19476	1746	192562	OVER
GO:0043603	cellular amide metabolic process	P	0.00011	1.8e-06	246	19275	1748	192763	OVER
GO:0007584	response to nutrient	P	0.00013	2e-06	17	438	1977	211600	OVER
GO:0032846	positive regulation of homeostatic process	P	0.00013	2.1e-06	10	143	1984	211895	OVER
GO:0044765	single-organism transport	P	0.00016	2.5e-06	370	31118	1624	180920	OVER
GO:0006119	oxidative phosphorylation	P	0.00016	2.5e-06	23	768	1971	211270	OVER
GO:0050873	brown fat cell differentiation	P	0.00016	2.6e-06	5	19	1989	212019	OVER
GO:0010833	telomere maintenance via telomere lengthening	P	0.00016	2.6e-06	7	58	1987	211980	OVER
GO:0019427	acetyl-CoA biosynthetic process from acetate	P	0.00018	3e-06	9	116	1985	211922	OVER
GO:0009260	ribonucleotide biosynthetic process	P	0.00019	3.1e-06	85	5239	1909	206799	OVER
GO:0046390	ribose phosphate biosynthetic process	P	0.00019	3.2e-06	87	5417	1907	206621	OVER
GO:0050918	positive chemotaxis	P	0.0002	3.3e-06	18	507	1976	211531	OVER
GO:0001121	transcription from bacterial-type RNA polymerase promoter	P	0.00024	4e-06	11	192	1983	211846	OVER
GO:0098656	anion transmembrane transport	P	0.00024	4.1e-06	64	3646	1930	208392	OVER
GO:1901657	glycosyl compound metabolic process	P	0.00024	4.2e-06	145	10355	1849	201683	OVER
GO:0001123	transcription initiation from bacterial-type RNA polymerase promoter	P	0.00028	4.8e-06	10	158	1984	211880	OVER
GO:0051187	cofactor catabolic process	P	0.00029	5e-06	20	631	1974	211407	OVER
GO:0048863	stem cell differentiation	P	0.0003	5.3e-06	8	93	1986	211945	OVER
GO:0001101	response to acid chemical	P	0.00032	5.5e-06	45	2258	1949	209780	OVER
GO:0009156	ribonucleoside monophosphate biosynthetic process	P	0.00038	6.6e-06	68	3983	1926	208055	OVER
GO:0031099	regeneration	P	0.00039	6.9e-06	7	68	1987	211970	OVER
GO:1901698	response to nitrogen compound	P	0.00041	7.2e-06	38	1791	1956	210247	OVER
GO:1902578	single-organism localization	P	0.00041	7.4e-06	372	31698	1622	180340	OVER
GO:0009084	glutamine family amino acid biosynthetic process	P	0.00045	8e-06	38	1801	1956	210237	OVER
GO:0071310	cellular response to organic substance	P	0.00046	8.4e-06	47	2446	1947	209592	OVER
GO:0002244	hematopoietic progenitor cell differentiation	P	0.00048	8.6e-06	8	100	1986	211938	OVER
GO:0006810	transport	P	0.00054	9.8e-06	418	36296	1576	175742	OVER
GO:0006448	regulation of translational elongation	P	0.00055	1e-05	25	961	1969	211077	OVER
GO:1902778	response to alkane	P	0.00057	1.1e-05	8	103	1986	211935	OVER
GO:0010035	response to inorganic substance	P	0.00058	1.1e-05	84	5341	1910	206697	OVER
GO:0006996	organelle organization	P	0.00062	1.2e-05	105	7114	1889	204924	OVER
GO:0051234	establishment of localization	P	0.00066	1.2e-05	422	36769	1572	175269	OVER
GO:0006725	cellular aromatic compound metabolic process	P	0.00068	1.3e-05	732	68022	1262	144016	OVER
GO:0010259	multicellular organism aging	P	0.00072	1.4e-05	13	309	1981	211729	OVER
GO:0070887	cellular response to chemical stimulus	P	0.00074	1.4e-05	94	6229	1900	205809	OVER
GO:0006268	DNA unwinding involved in DNA replication	P	0.00075	1.4e-05	17	513	1977	211525	OVER
GO:2001252	positive regulation of chromosome organization	P	0.00075	1.5e-05	8	108	1986	211930	OVER
GO:0043648	dicarboxylic acid metabolic process	P	0.00077	1.5e-05	81	5151	1913	206887	OVER
GO:0045471	response to ethanol	P	0.00081	1.6e-05	11	224	1983	211814	OVER
GO:0035384	thioester biosynthetic process	P	0.00081	1.6e-05	20	686	1974	211352	OVER
GO:0071616	acyl-CoA biosynthetic process	P	0.00081	1.6e-05	20	686	1974	211352	OVER
GO:0098661	inorganic anion transmembrane transport	P	0.00082	1.6e-05	20	687	1974	211351	OVER
GO:0072337	modified amino acid transport	P	0.00082	1.6e-05	39	1930	1955	210108	OVER
GO:0009124	nucleoside monophosphate biosynthetic process	P	0.00084	1.7e-05	71	4361	1923	207677	OVER
GO:0071229	cellular response to acid chemical	P	0.00084	1.7e-05	20	689	1974	211349	OVER
GO:0006068	ethanol catabolic process	P	0.00085	1.7e-05	6	52	1988	211986	OVER
GO:0044271	cellular nitrogen compound biosynthetic process	P	0.00085	1.7e-05	536	48239	1458	163799	OVER
GO:1901360	organic cyclic compound metabolic process	P	0.00088	1.8e-05	764	71449	1230	140589	OVER
GO:0015711	organic anion transport	P	0.00089	1.8e-05	108	7457	1886	204581	OVER
GO:1901701	cellular response to oxygen-containing compound	P	0.00091	1.9e-05	41	2079	1953	209959	OVER
GO:0006081	cellular aldehyde metabolic process	P	0.00097	2e-05	58	3360	1936	208678	OVER
GO:0097305	response to alcohol	P	0.00097	2e-05	23	879	1971	211159	OVER
GO:0048678	response to axon injury	P	0.001	2.1e-05	7	82	1987	211956	OVER
GO:0071732	cellular response to nitric oxide	P	0.0011	2.3e-05	7	83	1987	211955	OVER
GO:0033539	fatty acid beta-oxidation using acyl-CoA dehydrogenase	P	0.0011	2.3e-05	11	234	1983	211804	OVER
GO:0090662	ATP hydrolysis coupled transmembrane transport	P	0.0013	2.7e-05	15	432	1979	211606	OVER
GO:0015991	ATP hydrolysis coupled proton transport	P	0.0013	2.7e-05	15	432	1979	211606	OVER
GO:0055085	transmembrane transport	P	0.0014	3e-05	202	15990	1792	196048	OVER
GO:0071417	cellular response to organonitrogen compound	P	0.0014	3e-05	14	384	1980	211654	OVER
GO:0006457	protein folding	P	0.0014	3e-05	43	2277	1951	209761	OVER
GO:0019626	short-chain fatty acid catabolic process	P	0.0014	3.1e-05	14	386	1980	211652	OVER
GO:0019859	thymine metabolic process	P	0.0015	3.4e-05	6	59	1988	211979	OVER
GO:0019464	glycine decarboxylation via glycine cleavage system	P	0.0016	3.5e-05	12	291	1982	211747	OVER
GO:0006805	xenobiotic metabolic process	P	0.0016	3.5e-05	23	912	1971	211126	OVER
GO:0071466	cellular response to xenobiotic stimulus	P	0.0016	3.5e-05	23	912	1971	211126	OVER
GO:0051179	localization	P	0.0016	3.6e-05	446	39588	1548	172450	OVER
GO:1902170	cellular response to reactive nitrogen species	P	0.0016	3.7e-05	8	124	1986	211914	OVER
GO:1901700	response to oxygen-containing compound	P	0.0019	4.2e-05	82	5376	1912	206662	OVER
GO:0072527	pyrimidine-containing compound metabolic process	P	0.0019	4.3e-05	62	3780	1932	208258	OVER
GO:0006083	acetate metabolic process	P	0.0019	4.4e-05	15	452	1979	211586	OVER
GO:0071495	cellular response to endogenous stimulus	P	0.002	4.5e-05	27	1161	1967	210877	OVER
GO:0009791	post-embryonic development	P	0.002	4.7e-05	43	2294	1951	209744	OVER
GO:0006085	acetyl-CoA biosynthetic process	P	0.002	4.7e-05	15	455	1979	211583	OVER
GO:0006811	ion transport	P	0.0021	4.9e-05	220	17793	1774	194245	OVER
GO:0051276	chromosome organization	P	0.0021	5e-05	57	3393	1937	208645	OVER
GO:0000101	sulfur amino acid transport	P	0.0022	5.1e-05	31	1446	1963	210592	OVER
GO:0035435	phosphate ion transmembrane transport	P	0.0024	5.6e-05	15	462	1979	211576	OVER
GO:0032844	regulation of homeostatic process	P	0.0024	5.7e-05	11	259	1983	211779	OVER
GO:0010243	response to organonitrogen compound	P	0.0024	5.7e-05	28	1267	1966	210771	OVER
GO:0010050	vegetative phase change	P	0.0024	5.8e-05	4	19	1990	212019	OVER
GO:0009616	virus induced gene silencing	P	0.0024	5.8e-05	4	19	1990	212019	OVER
GO:0006730	one-carbon metabolic process	P	0.0025	6e-05	22	882	1972	211156	OVER
GO:0007568	aging	P	0.0025	6.2e-05	16	522	1978	211516	OVER
GO:0034310	primary alcohol catabolic process	P	0.0027	6.7e-05	13	363	1981	211675	OVER
GO:0052018	modulation by symbiont of RNA levels in host	P	0.0028	6.9e-05	4	20	1990	212018	OVER
GO:0052249	modulation of RNA levels in other organism involved in symbiotic interaction	P	0.0028	6.9e-05	4	20	1990	212018	OVER
GO:0006265	DNA topological change	P	0.0031	7.7e-05	17	590	1977	211448	OVER
GO:0010608	posttranscriptional regulation of gene expression	P	0.0032	7.9e-05	51	2975	1943	209063	OVER
GO:0045150	acetoin catabolic process	P	0.0033	8.1e-05	6	70	1988	211968	OVER
GO:0009071	serine family amino acid catabolic process	P	0.0033	8.3e-05	17	594	1977	211444	OVER
GO:0009152	purine ribonucleotide biosynthetic process	P	0.0035	8.7e-05	63	3951	1931	208087	OVER
GO:0015992	proton transport	P	0.0035	8.8e-05	46	2596	1948	209442	OVER
GO:0044272	sulfur compound biosynthetic process	P	0.0035	8.8e-05	81	5441	1913	206597	OVER
GO:1901699	cellular response to nitrogen compound	P	0.0035	9e-05	17	598	1977	211440	OVER
GO:0034248	regulation of cellular amide metabolic process	P	0.0036	9.1e-05	46	2605	1948	209433	OVER
GO:0009168	purine ribonucleoside monophosphate biosynthetic process	P	0.0036	9.4e-05	50	2898	1944	209140	OVER
GO:0009127	purine nucleoside monophosphate biosynthetic process	P	0.0037	9.5e-05	50	2905	1944	209133	OVER
GO:0006818	hydrogen transport	P	0.0037	9.6e-05	46	2617	1948	209421	OVER
GO:0006123	mitochondrial electron transport, cytochrome c to oxygen	P	0.0043	0.00011	4	23	1990	212015	OVER
GO:0033044	regulation of chromosome organization	P	0.0043	0.00011	12	331	1982	211707	OVER
GO:0006417	regulation of translation	P	0.0045	0.00012	45	2553	1949	209485	OVER
GO:0006546	glycine catabolic process	P	0.0045	0.00012	12	333	1982	211705	OVER
GO:0006450	regulation of translational fidelity	P	0.0048	0.00013	19	739	1975	211299	OVER
GO:0000723	telomere maintenance	P	0.0049	0.00013	10	238	1984	211800	OVER
GO:0032200	telomere organization	P	0.0049	0.00013	10	238	1984	211800	OVER
GO:0046483	heterocycle metabolic process	P	0.005	0.00013	715	67426	1279	144612	OVER
GO:0044767	single-organism developmental process	P	0.0051	0.00014	157	12254	1837	199784	OVER
GO:0008272	sulfate transport	P	0.0051	0.00014	12	339	1982	211699	OVER
GO:0051186	cofactor metabolic process	P	0.0054	0.00015	193	15577	1801	196461	OVER
GO:0098662	inorganic cation transmembrane transport	P	0.0056	0.00015	61	3875	1933	208163	OVER
GO:1901293	nucleoside phosphate biosynthetic process	P	0.0057	0.00016	107	7762	1887	204276	OVER
GO:0006544	glycine metabolic process	P	0.0059	0.00016	17	630	1977	211408	OVER
GO:0009165	nucleotide biosynthetic process	P	0.006	0.00016	104	7543	1890	204495	OVER
GO:0015698	inorganic anion transport	P	0.006	0.00017	32	1637	1962	210401	OVER
GO:0006865	amino acid transport	P	0.0066	0.00018	67	4362	1927	207676	OVER
GO:0015811	L-cystine transport	P	0.0068	0.00019	18	700	1976	211338	OVER
GO:0006105	succinate metabolic process	P	0.0069	0.00019	13	406	1981	211632	OVER
GO:0061564	axon development	P	0.0072	0.0002	7	120	1987	211918	OVER
GO:0006542	glutamine biosynthetic process	P	0.0072	0.0002	7	120	1987	211918	OVER
GO:0006006	glucose metabolic process	P	0.0076	0.00022	34	1807	1960	210231	OVER
GO:0009087	methionine catabolic process	P	0.0077	0.00022	4	28	1990	212010	OVER
GO:0009410	response to xenobiotic stimulus	P	0.0084	0.00024	23	1025	1971	211013	OVER
GO:0046618	drug export	P	0.0086	0.00025	10	258	1984	211780	OVER
GO:0015672	monovalent inorganic cation transport	P	0.0086	0.00025	81	5587	1913	206451	OVER
GO:0044711	single-organism biosynthetic process	P	0.0093	0.00027	497	45572	1497	166466	OVER
GO:0034654	nucleobase-containing compound biosynthetic process	P	0.0096	0.00028	306	26641	1688	185397	OVER
GO:0042399	ectoine metabolic process	P	0.0096	0.00028	7	127	1987	211911	OVER
GO:0006429	leucyl-tRNA aminoacylation	P	0.0096	0.00028	7	127	1987	211911	OVER
GO:0045740	positive regulation of DNA replication	P	0.0096	0.00028	7	127	1987	211911	OVER
GO:0052128	positive energy taxis	P	0.01	0.0003	8	170	1986	211868	OVER
GO:0052131	positive aerotaxis	P	0.01	0.0003	8	170	1986	211868	OVER
GO:0032268	regulation of cellular protein metabolic process	P	0.01	0.0003	62	4059	1932	207979	OVER
GO:0006554	lysine catabolic process	P	0.01	0.0003	11	316	1983	211722	OVER
GO:0007562	eclosion	P	0.01	0.00031	4	31	1990	212007	OVER
GO:0007563	regulation of eclosion	P	0.01	0.00031	4	31	1990	212007	OVER
GO:0051246	regulation of protein metabolic process	P	0.011	0.00032	65	4304	1929	207734	OVER
GO:0007275	multicellular organism development	P	0.011	0.00035	97	7066	1897	204972	OVER
GO:0051716	cellular response to stimulus	P	0.012	0.00035	286	24753	1708	187285	OVER
GO:0006812	cation transport	P	0.013	0.00038	137	10683	1857	201355	OVER
GO:0006793	phosphorus metabolic process	P	0.013	0.0004	334	29511	1660	182527	OVER
GO:0072522	purine-containing compound biosynthetic process	P	0.013	0.0004	69	4670	1925	207368	OVER
GO:0006164	purine nucleotide biosynthetic process	P	0.013	0.00041	64	4267	1930	207771	OVER
GO:0034599	cellular response to oxidative stress	P	0.014	0.00042	29	1503	1965	210535	OVER
GO:0015849	organic acid transport	P	0.014	0.00043	82	5806	1912	206232	OVER
GO:0032508	DNA duplex unwinding	P	0.014	0.00043	25	1201	1969	210837	OVER
GO:0010133	proline catabolic process to glutamate	P	0.014	0.00043	4	34	1990	212004	OVER
GO:0032392	DNA geometric change	P	0.014	0.00044	25	1204	1969	210834	OVER
GO:0050667	homocysteine metabolic process	P	0.014	0.00045	9	229	1985	211809	OVER
GO:0060249	anatomical structure homeostasis	P	0.014	0.00045	12	388	1982	211650	OVER
GO:0006550	isoleucine catabolic process	P	0.015	0.00048	4	35	1990	212003	OVER
GO:0071684	organism emergence from protective structure	P	0.015	0.00048	4	35	1990	212003	OVER
GO:0010967	regulation of polyamine biosynthetic process	P	0.016	0.0005	12	392	1982	211646	OVER
GO:0035999	tetrahydrofolate interconversion	P	0.016	0.00051	12	393	1982	211645	OVER
GO:0015846	polyamine transport	P	0.017	0.00053	21	950	1973	211088	OVER
GO:0009628	response to abiotic stimulus	P	0.017	0.00055	128	9965	1866	202073	OVER
GO:0032502	developmental process	P	0.017	0.00055	158	12742	1836	199296	OVER
GO:0042182	ketone catabolic process	P	0.017	0.00056	15	577	1979	211461	OVER
GO:0043937	regulation of sporulation	P	0.017	0.00056	15	577	1979	211461	OVER
GO:0006555	methionine metabolic process	P	0.018	0.00058	27	1357	1967	210681	OVER
GO:0060612	adipose tissue development	P	0.018	0.00058	6	103	1988	211935	OVER
GO:0006260	DNA replication	P	0.018	0.0006	59	3917	1935	208121	OVER
GO:0046942	carboxylic acid transport	P	0.019	0.00062	80	5679	1914	206359	OVER
GO:0046040	IMP metabolic process	P	0.019	0.00063	22	1045	1972	210993	OVER
GO:0045149	acetoin metabolic process	P	0.02	0.00067	6	106	1988	211932	OVER
GO:0006139	nucleobase-containing compound metabolic process	P	0.02	0.00067	604	56949	1390	155089	OVER
GO:0006732	coenzyme metabolic process	P	0.021	0.0007	139	11046	1855	200992	OVER
GO:0006189	'de novo' IMP biosynthetic process	P	0.021	0.00071	20	899	1974	211139	OVER
GO:0031670	cellular response to nutrient	P	0.022	0.00075	8	197	1986	211841	OVER
GO:0008637	apoptotic mitochondrial changes	P	0.022	0.00076	4	40	1990	211998	OVER
GO:0046950	cellular ketone body metabolic process	P	0.022	0.00076	7	151	1987	211887	OVER
GO:0032501	multicellular organismal process	P	0.023	0.00077	116	8937	1878	203101	OVER
GO:1902224	ketone body metabolic process	P	0.023	0.00079	7	152	1987	211886	OVER
GO:0015695	organic cation transport	P	0.023	0.0008	15	598	1979	211440	OVER
GO:0006525	arginine metabolic process	P	0.024	0.00081	32	1787	1962	210251	OVER
GO:0015696	ammonium transport	P	0.024	0.00082	26	1318	1968	210720	OVER
GO:0051052	regulation of DNA metabolic process	P	0.025	0.00084	21	998	1973	211040	OVER
GO:0017038	protein import	P	0.026	0.00089	13	480	1981	211558	OVER
GO:0006188	IMP biosynthetic process	P	0.026	0.0009	21	1004	1973	211034	OVER
GO:0036115	fatty-acyl-CoA catabolic process	P	0.026	0.00092	6	113	1988	211925	OVER
GO:0042884	microcin transport	P	0.027	0.00094	9	255	1985	211783	OVER
GO:0009065	glutamine family amino acid catabolic process	P	0.027	0.00095	19	848	1975	211190	OVER
GO:0090056	regulation of chlorophyll metabolic process	P	0.028	0.001	5	76	1989	211962	OVER
GO:0009163	nucleoside biosynthetic process	P	0.029	0.001	70	4938	1924	207100	OVER
GO:0034440	lipid oxidation	P	0.029	0.001	23	1145	1971	210893	OVER
GO:0019395	fatty acid oxidation	P	0.029	0.001	23	1145	1971	210893	OVER
GO:0006562	proline catabolic process	P	0.03	0.0011	4	44	1990	211994	OVER
GO:0006855	drug transmembrane transport	P	0.03	0.0011	15	617	1979	211421	OVER
GO:0061448	connective tissue development	P	0.031	0.0011	6	117	1988	211921	OVER
GO:1902047	polyamine transmembrane transport	P	0.032	0.0011	12	433	1982	211605	OVER
GO:0006817	phosphate ion transport	P	0.032	0.0012	17	754	1977	211284	OVER
GO:0052562	negative regulation by symbiont of host immune response	P	0.032	0.0012	7	163	1987	211875	OVER
GO:0052561	negative regulation by organism of immune response of other organism involved in symbiotic interaction	P	0.032	0.0012	7	163	1987	211875	OVER
GO:0033238	regulation of cellular amine metabolic process	P	0.032	0.0012	14	558	1980	211480	OVER
GO:0042455	ribonucleoside biosynthetic process	P	0.032	0.0012	69	4851	1925	207187	OVER
GO:0042983	amyloid precursor protein biosynthetic process	P	0.035	0.0013	2	4	1992	212034	OVER
GO:0042984	regulation of amyloid precursor protein biosynthetic process	P	0.035	0.0013	2	4	1992	212034	OVER
GO:0044273	sulfur compound catabolic process	P	0.035	0.0013	12	439	1982	211599	OVER
GO:0006518	peptide metabolic process	P	0.036	0.0013	184	15430	1810	196608	OVER
GO:0001889	liver development	P	0.038	0.0014	7	169	1987	211869	OVER
GO:0061008	hepaticobiliary system development	P	0.038	0.0014	7	169	1987	211869	OVER
GO:0030258	lipid modification	P	0.039	0.0014	27	1444	1967	210594	OVER
GO:0042777	plasma membrane ATP synthesis coupled proton transport	P	0.039	0.0014	18	814	1976	211224	OVER
GO:0042537	benzene-containing compound metabolic process	P	0.039	0.0015	20	975	1974	211063	OVER
GO:0009399	nitrogen fixation	P	0.039	0.0015	12	447	1982	211591	OVER
GO:0009454	aerotaxis	P	0.039	0.0015	8	220	1986	211818	OVER
GO:0019740	nitrogen utilization	P	0.039	0.0015	10	329	1984	211709	OVER
GO:0042883	cysteine transport	P	0.041	0.0015	18	822	1976	211216	OVER
GO:0006418	tRNA aminoacylation for protein translation	P	0.041	0.0016	44	2808	1950	209230	OVER
GO:0051054	positive regulation of DNA metabolic process	P	0.041	0.0016	7	172	1987	211866	OVER
GO:0006275	regulation of DNA replication	P	0.042	0.0016	13	514	1981	211524	OVER
GO:0033043	regulation of organelle organization	P	0.042	0.0016	18	828	1976	211210	OVER
GO:0043604	amide biosynthetic process	P	0.043	0.0017	200	17036	1794	195002	OVER
GO:0006412	translation	P	0.045	0.0017	167	13927	1827	198111	OVER
GO:0009448	gamma-aminobutyric acid metabolic process	P	0.047	0.0018	9	282	1985	211756	OVER
GO:0043043	peptide biosynthetic process	P	0.048	0.0019	174	14590	1820	197448	OVER
GO:1900434	regulation of filamentous growth of a population of unicellular organisms in response to starvation	P	0.05	0.0019	5	89	1989	211949	OVER
GO:1900436	positive regulation of filamentous growth of a population of unicellular organisms in response to starvation	P	0.05	0.0019	5	89	1989	211949	OVER

## Sheet: Enrich_143_L3_UNDER
GO:1901136	carbohydrate derivative catabolic process	P	0.0051	0.00014	3	1738	1991	210300	UNDER
GO:0019058	viral life cycle	P	0.033	0.0012	0	799	1994	211239	UNDER
